# Supplementary material for: Salivary gland transcriptomic analysis and immunophenotyping in the IL-14α transgenic mouse model of Sjögren's disease
Source: Front Dent Med. 2025 Jul 8;6:1612522. doi: 10.3389/fdmed.2025.1612522 (PMC12279800; doi:10.3389/fdmed.2025.1612522)
Supplement: Supplementary file 2 [file Table1.xlsx]

## Sheet: Human SjD vs. HV DEGs
ENS_ID	baseMean	log2FoldChange	Absolute log2FC	lfcSE	stat	pvalue	padj	Chromosome	Strand	Gene name	Gene type	Gene description
ENSG00000148204	14.0464	6.52994	6.52994	0.933283	6.99674	2.61983e-12	2.09141e-08	9	1	CRB2	protein_coding	crumbs cell polarity complex component 2 [Source:HGNC Symbol;Acc:HGNC:18688]
ENSG00000188822	8.93242	5.57184	5.57184	0.960108	5.80334	6.50064e-09	4.32455e-06	1	-1	CNR2	protein_coding	cannabinoid receptor 2 [Source:HGNC Symbol;Acc:HGNC:2160]
ENSG00000237541	8.17351	5.45683	5.45683	1.52804	3.57112	0.000355452	0.00935309	6	1	HLA-DQA2	protein_coding	major histocompatibility complex, class II, DQ alpha 2 [Source:HGNC Symbol;Acc:HGNC:4943]
ENSG00000100721	6.59939	5.45591	5.45591	1.59553	3.4195	0.000627369	0.0138223	14	-1	TCL1A	protein_coding	TCL1 family AKT coactivator A [Source:HGNC Symbol;Acc:HGNC:11648]
ENSG00000289474	970.505	5.43986	5.43986	0.989743	5.49624	3.87984e-08	1.27285e-05	2	-1		lncRNA	novel transcript, antisense to KIF5C
ENSG00000187912	9.7767	5.34198	5.34198	0.9183	5.81725	5.98226e-09	4.32455e-06	19	1	CLEC17A	protein_coding	C-type lectin domain containing 17A [Source:HGNC Symbol;Acc:HGNC:34520]
ENSG00000156234	42.5968	5.30285	5.30285	1.00275	5.2883	1.23458e-07	2.78257e-05	4	1	CXCL13	protein_coding	C-X-C motif chemokine ligand 13 [Source:HGNC Symbol;Acc:HGNC:10639]
ENSG00000163518	5.27513	5.11958	5.11958	1.32486	3.86423	0.00011144	0.00417264	1	-1	FCRL4	protein_coding	Fc receptor like 4 [Source:HGNC Symbol;Acc:HGNC:18507]
ENSG00000214402	5.00139	5.00846	5.00846	0.888718	5.6356	1.74454e-08	8.70418e-06	9	1	LCNL1	protein_coding	lipocalin like 1 [Source:HGNC Symbol;Acc:HGNC:34436]
ENSG00000269404	25.7698	4.94873	4.94873	0.804304	6.15281	7.61212e-10	1.51919e-06	19	1	SPIB	protein_coding	Spi-B transcription factor [Source:HGNC Symbol;Acc:HGNC:11242]
ENSG00000160856	46.3238	4.90221	4.90221	0.67898	7.21997	5.20008e-13	6.22684e-09	1	-1	FCRL3	protein_coding	Fc receptor like 3 [Source:HGNC Symbol;Acc:HGNC:18506]
ENSG00000140379	5.49624	4.82649	4.82649	0.932938	5.17343	2.29837e-07	4.33415e-05	15	-1	BCL2A1	protein_coding	BCL2 related protein A1 [Source:HGNC Symbol;Acc:HGNC:991]
ENSG00000225972	93.319	4.82108	4.82108	1.09525	4.40179	1.07362e-05	0.000738853	1	1	MTND1P23	unprocessed_pseudogene	MT-ND1 pseudogene 23 [Source:HGNC Symbol;Acc:HGNC:42092]
ENSG00000198353	4.34187	4.80263	4.80263	0.853723	5.62552	1.84952e-08	8.85881e-06	12	1	HOXC4	protein_coding	homeobox C4 [Source:HGNC Symbol;Acc:HGNC:5126]
ENSG00000100985	144.61	4.77942	4.77942	0.818736	5.83756	5.29707e-09	4.22865e-06	20	1	MMP9	protein_coding	matrix metallopeptidase 9 [Source:HGNC Symbol;Acc:HGNC:7176]
ENSG00000011590	12.7993	4.76532	4.76532	0.856637	5.56282	2.65444e-08	1.02534e-05	19	1	ZBTB32	protein_coding	zinc finger and BTB domain containing 32 [Source:HGNC Symbol;Acc:HGNC:16763]
ENSG00000180549	3.24198	4.72402	4.72402	0.9362	5.04595	4.51273e-07	7.40242e-05	9	-1	FUT7	protein_coding	fucosyltransferase 7 [Source:HGNC Symbol;Acc:HGNC:4018]
ENSG00000229106	3.93949	4.65136	4.65136	1.02356	4.5443	5.51187e-06	0.000458346	1	-1	BTBD6P1	processed_pseudogene	BTB domain containing 6 pseudogene 1 [Source:HGNC Symbol;Acc:HGNC:51542]
ENSG00000228171	3.73426	4.63635	4.63635	1.01653	4.56097	5.09175e-06	0.000433959	3	-1		unprocessed_pseudogene	pseudogene similar to part of chromosome 11 open reading frame 48 C11orf48
ENSG00000158488	7.80137	4.62666	4.62666	0.838775	5.51597	3.46855e-08	1.21055e-05	1	1	CD1E	protein_coding	CD1e molecule [Source:HGNC Symbol;Acc:HGNC:1638]
ENSG00000198796	10.7772	4.61605	4.61605	0.938255	4.91983	8.66204e-07	0.000115892	18	-1	ALPK2	protein_coding	alpha kinase 2 [Source:HGNC Symbol;Acc:HGNC:20565]
ENSG00000273338	3.83484	4.60721	4.60721	1.09636	4.20228	2.64245e-05	0.00149499	1	-1		lncRNA	novel transcript, antisense to DNAJB4
ENSG00000211899	12616.8	4.55963	4.55963	0.746779	6.10572	1.02338e-09	1.63393e-06	14	-1	IGHM	IG_C_gene	immunoglobulin heavy constant mu [Source:HGNC Symbol;Acc:HGNC:5541]
ENSG00000287550	3.35691	4.51296	4.51296	1.23619	3.65069	0.000261541	0.00765726	6	-1		lncRNA	novel transcript
ENSG00000158477	2.76657	4.43787	4.43787	1.21037	3.66653	0.000245862	0.00727831	1	1	CD1A	protein_coding	CD1a molecule [Source:HGNC Symbol;Acc:HGNC:1634]
ENSG00000196092	73.6936	4.43279	4.43279	0.692608	6.40014	1.55231e-10	4.17728e-07	9	-1	PAX5	protein_coding	paired box 5 [Source:HGNC Symbol;Acc:HGNC:8619]
ENSG00000259436	3.08773	4.36256	4.36256	0.864052	5.04895	4.44234e-07	7.33722e-05	19	1		lncRNA	novel transcript, antisense to POU2F2
ENSG00000286122	4.86501	4.35048	4.35048	0.94584	4.59959	4.2332e-06	0.000378287	8	1	LINC02964	lncRNA	long intergenic non-protein coding RNA 2964 [Source:HGNC Symbol;Acc:HGNC:53487]
ENSG00000263482	4.76598	4.29885	4.29885	0.866153	4.96315	6.93583e-07	9.79632e-05	10	-1	ANTXRLP1	unprocessed_pseudogene	ANTXR like pseudogene 1 [Source:HGNC Symbol;Acc:HGNC:45004]
ENSG00000235532	2.95824	4.25477	4.25477	1.08602	3.91775	8.93791e-05	0.00358549	13	1	LINC00402	lncRNA	long intergenic non-protein coding RNA 402 [Source:HGNC Symbol;Acc:HGNC:42732]
ENSG00000089012	17.3508	4.25267	4.25267	0.719811	5.90803	3.46221e-09	3.31666e-06	20	-1	SIRPG	protein_coding	signal regulatory protein gamma [Source:HGNC Symbol;Acc:HGNC:15757]
ENSG00000227507	15.1418	4.24816	4.24816	0.714806	5.94308	2.79708e-09	3.04487e-06	6	-1	LTB	protein_coding	lymphotoxin beta [Source:HGNC Symbol;Acc:HGNC:6711]
ENSG00000169248	10.6815	4.24284	4.24284	0.854881	4.96307	6.93871e-07	9.79632e-05	4	-1	CXCL11	protein_coding	C-X-C motif chemokine ligand 11 [Source:HGNC Symbol;Acc:HGNC:10638]
ENSG00000266088	7.68453	4.23449	4.23449	0.916627	4.61964	3.84405e-06	0.000350042	17	1		lncRNA	novel transcript
ENSG00000187621	2.1804	4.21525	4.21525	1.20694	3.49249	0.000478533	0.0114311	14	1	TCL6	lncRNA	T cell leukemia/lymphoma 6 [Source:HGNC Symbol;Acc:HGNC:13463]
ENSG00000272282	2.91082	4.16366	4.16366	0.950597	4.38005	1.18654e-05	0.000791545	3	1	LINC02084	lncRNA	long intergenic non-protein coding RNA 2084 [Source:HGNC Symbol;Acc:HGNC:52934]
ENSG00000100453	10.4094	4.13736	4.13736	0.741864	5.57698	2.44723e-08	1.02534e-05	14	-1	GZMB	protein_coding	granzyme B [Source:HGNC Symbol;Acc:HGNC:4709]
ENSG00000224137	2.19303	4.12815	4.12815	1.05782	3.90251	9.5201e-05	0.00372544	2	1	LINC01857	lncRNA	long intergenic non-protein coding RNA 1857 [Source:HGNC Symbol;Acc:HGNC:52673]
ENSG00000177455	50.4067	4.11882	4.11882	0.776037	5.30751	1.11133e-07	2.58402e-05	16	1	CD19	protein_coding	CD19 molecule [Source:HGNC Symbol;Acc:HGNC:1633]
ENSG00000174697	2.04318	4.08272	4.08272	1.33088	3.0677	0.00215716	0.0321022	7	1	LEP	protein_coding	leptin [Source:HGNC Symbol;Acc:HGNC:6553]
ENSG00000254176	5.60187	4.08076	4.08076	1.09509	3.72641	0.000194224	0.00621024	14	-1	IGHV3-75	IG_V_pseudogene	immunoglobulin heavy variable 3-75 (pseudogene) [Source:HGNC Symbol;Acc:HGNC:5625]
ENSG00000049249	8.92627	4.07909	4.07909	0.828705	4.92225	8.55556e-07	0.000115111	1	-1	TNFRSF9	protein_coding	TNF receptor superfamily member 9 [Source:HGNC Symbol;Acc:HGNC:11924]
ENSG00000233705	3.37254	4.06915	4.06915	0.991465	4.10418	4.05745e-05	0.0020631	7	-1	SLC26A4-AS1	lncRNA	SLC26A4 antisense RNA 1 [Source:HGNC Symbol;Acc:HGNC:22385]
ENSG00000100253	2.13182	4.04032	4.04032	0.988476	4.08742	4.3619e-05	0.00219	22	1	MIOX	protein_coding	myo-inositol oxygenase [Source:HGNC Symbol;Acc:HGNC:14522]
ENSG00000188282	10.6929	4.03744	4.03744	0.899994	4.48607	7.25497e-06	0.000558679	2	1	RUFY4	protein_coding	RUN and FYVE domain containing 4 [Source:HGNC Symbol;Acc:HGNC:24804]
ENSG00000211892	77.8871	4.0247	4.0247	0.797882	5.04424	4.55339e-07	7.4183e-05	14	-1	IGHG4	IG_C_gene	immunoglobulin heavy constant gamma 4 (G4m marker) [Source:HGNC Symbol;Acc:HGNC:5528]
ENSG00000216863	2.9611	3.94471	3.94471	0.952319	4.14221	3.43971e-05	0.00180257	6	-1	LY86-AS1	lncRNA	LY86 antisense RNA 1 [Source:HGNC Symbol;Acc:HGNC:26593]
ENSG00000272908	1.85833	3.94381	3.94381	1.00103	3.93977	8.15595e-05	0.00336534	7	-1		lncRNA	novel transcript
ENSG00000235576	5.5945	3.92748	3.92748	0.814537	4.82173	1.42319e-06	0.000169572	2	1	LINC01871	lncRNA	long intergenic non-protein coding RNA 1871 [Source:HGNC Symbol;Acc:HGNC:52690]
ENSG00000158485	2.45974	3.92584	3.92584	1.05465	3.7224	0.000197337	0.00625962	1	-1	CD1B	protein_coding	CD1b molecule [Source:HGNC Symbol;Acc:HGNC:1635]
ENSG00000240143	3.00774	3.91753	3.91753	1.0797	3.62835	0.000285243	0.00809395	X	1		lncRNA	novel transcript
ENSG00000131203	13.1133	3.917	3.917	0.756837	5.17548	2.27326e-07	4.32082e-05	8	1	IDO1	protein_coding	indoleamine 2,3-dioxygenase 1 [Source:HGNC Symbol;Acc:HGNC:6059]
ENSG00000138755	178.625	3.91132	3.91132	0.715302	5.46807	4.54954e-08	1.31388e-05	4	-1	CXCL9	protein_coding	C-X-C motif chemokine ligand 9 [Source:HGNC Symbol;Acc:HGNC:7098]
ENSG00000111404	2.91796	3.89669	3.89669	1.13826	3.42336	0.000618513	0.0136902	12	-1	RERGL	protein_coding	RERG like [Source:HGNC Symbol;Acc:HGNC:26213]
ENSG00000183150	2.36283	3.87843	3.87843	0.914446	4.24129	2.2224e-05	0.00131365	12	-1	GPR19	protein_coding	G protein-coupled receptor 19 [Source:HGNC Symbol;Acc:HGNC:4473]
ENSG00000241490	2.20037	3.8698	3.8698	0.891621	4.34018	1.42365e-05	0.000916531	3	1		lncRNA	novel transcript, antisense to ZNF80
ENSG00000250699	1.87763	3.84703	3.84703	1.15615	3.32744	0.000876477	0.0172055	11	-1		lncRNA	novel transcript, antisense to CEP164
ENSG00000161944	1.80068	3.84034	3.84034	1.04567	3.6726	0.000240098	0.00715186	17	-1	ASGR2	protein_coding	asialoglycoprotein receptor 2 [Source:HGNC Symbol;Acc:HGNC:743]
ENSG00000111249	2.43793	3.84034	3.84034	0.991101	3.87482	0.000106702	0.00402427	12	1	CUX2	protein_coding	cut like homeobox 2 [Source:HGNC Symbol;Acc:HGNC:19347]
ENSG00000049247	1.62375	3.83282	3.83282	1.21369	3.158	0.00158857	0.0262015	1	-1	UTS2	protein_coding	urotensin 2 [Source:HGNC Symbol;Acc:HGNC:12636]
ENSG00000163534	43.413	3.82948	3.82948	0.932031	4.10875	3.97805e-05	0.00203135	1	-1	FCRL1	protein_coding	Fc receptor like 1 [Source:HGNC Symbol;Acc:HGNC:18509]
ENSG00000156738	108.35	3.81663	3.81663	0.659305	5.78887	7.08618e-09	4.58668e-06	11	1	MS4A1	protein_coding	membrane spanning 4-domains A1 [Source:HGNC Symbol;Acc:HGNC:7315]
ENSG00000261294	2.16387	3.77921	3.77921	1.03949	3.63564	0.000277293	0.00790582	16	-1		lncRNA	novel transcript, antisense to CACNA1H
ENSG00000258352	2.02889	3.77098	3.77098	0.973988	3.87169	0.000108084	0.00405767	12	-1	IFITM3P6	transcribed_processed_pseudogene	IFITM3P pseudogene 6 [Source:HGNC Symbol;Acc:HGNC:54545]
ENSG00000260220	3.18058	3.76794	3.76794	1.02872	3.66276	0.000249513	0.00737727	9	-1	CCDC187	protein_coding	coiled-coil domain containing 187 [Source:HGNC Symbol;Acc:HGNC:30942]
ENSG00000134460	8.79662	3.76029	3.76029	0.706799	5.32016	1.03675e-07	2.45832e-05	10	-1	IL2RA	protein_coding	interleukin 2 receptor subunit alpha [Source:HGNC Symbol;Acc:HGNC:6008]
ENSG00000163273	1.59068	3.75884	3.75884	1.22249	3.07473	0.00210691	0.031576	2	-1	NPPC	protein_coding	natriuretic peptide C [Source:HGNC Symbol;Acc:HGNC:7941]
ENSG00000289424	2.51405	3.75271	3.75271	0.860558	4.36078	1.29599e-05	0.00085503	14	-1		lncRNA	novel transcript
ENSG00000108700	4.32197	3.74573	3.74573	0.870587	4.30253	1.6886e-05	0.00106142	17	1	CCL8	protein_coding	C-C motif chemokine ligand 8 [Source:HGNC Symbol;Acc:HGNC:10635]
ENSG00000167483	36.9465	3.74258	3.74258	0.790394	4.73508	2.1897e-06	0.000229	19	1	NIBAN3	protein_coding	niban apoptosis regulator 3 [Source:HGNC Symbol;Acc:HGNC:24130]
ENSG00000214999	1.81816	3.73731	3.73731	1.02973	3.62941	0.000284065	0.00807007	17	1		lncRNA	novel transcript, antisense to ALOX12B
ENSG00000273669	1.53306	3.7342	3.7342	1.0233	3.64917	0.000263093	0.00768392	18	1		lncRNA	novel transcript
ENSG00000211797	1.92107	3.72557	3.72557	0.914617	4.07337	4.6338e-05	0.00229461	14	1	TRAV17	TR_V_gene	T cell receptor alpha variable 17 [Source:HGNC Symbol;Acc:HGNC:12113]
ENSG00000255987	3.28044	3.71586	3.71586	1.02948	3.60946	0.000306839	0.00852389	17	-1	TOMM20P2	processed_pseudogene	TOMM20 pseudogene 2 [Source:HGNC Symbol;Acc:HGNC:50519]
ENSG00000211891	2.50715	3.71491	3.71491	1.14473	3.24521	0.00117364	0.0212292	14	-1	IGHE	IG_C_gene	immunoglobulin heavy constant epsilon [Source:HGNC Symbol;Acc:HGNC:5522]
ENSG00000279182	2.03367	3.70389	3.70389	0.954412	3.8808	0.000104111	0.00397098	22	1		lncRNA	novel transcript, antisense to DENND6B
ENSG00000289071	2.63344	3.69318	3.69318	0.901237	4.0979	4.16914e-05	0.00211266	1	1		lncRNA	novel transcript
ENSG00000177294	2.52848	3.686	3.686	0.930467	3.96145	7.44962e-05	0.00316809	17	1	FBXO39	protein_coding	F-box protein 39 [Source:HGNC Symbol;Acc:HGNC:28565]
ENSG00000163564	22.6593	3.68236	3.68236	0.547141	6.73018	1.69453e-11	8.11647e-08	1	1	PYHIN1	protein_coding	pyrin and HIN domain family member 1 [Source:HGNC Symbol;Acc:HGNC:28894]
ENSG00000235128	1.89456	3.67805	3.67805	0.961882	3.8238	0.000131411	0.00468327	2	1		processed_pseudogene	novel pseudogene
ENSG00000178999	6.55662	3.67761	3.67761	0.770195	4.7749	1.79793e-06	0.000199345	17	-1	AURKB	protein_coding	aurora kinase B [Source:HGNC Symbol;Acc:HGNC:11390]
ENSG00000284999	1.82591	3.67531	3.67531	1.13388	3.24135	0.00118967	0.0214097	6	-1		lncRNA	novel transcript
ENSG00000231105	3.40209	3.67432	3.67432	0.857012	4.28736	1.80811e-05	0.00112182	1	1	ECE1-AS1	lncRNA	ECE1 antisense RNA 1 [Source:HGNC Symbol;Acc:HGNC:40203]
ENSG00000170214	1.6553	3.67238	3.67238	0.998294	3.67866	0.000234462	0.00704868	5	1	ADRA1B	protein_coding	adrenoceptor alpha 1B [Source:HGNC Symbol;Acc:HGNC:278]
ENSG00000211787	2.99992	3.64536	3.64536	0.941549	3.87166	0.000108096	0.00405767	14	1	TRAV8-3	TR_V_gene	T cell receptor alpha variable 8-3 [Source:HGNC Symbol;Acc:HGNC:12148]
ENSG00000261396	2.49273	3.63086	3.63086	1.00307	3.61975	0.000294889	0.00828907	16	-1		lncRNA	novel transcript, antisense to FAM65A
ENSG00000250254	1.51248	3.62528	3.62528	1.06949	3.38974	0.000699593	0.0147868	4	1	PTTG2	protein_coding	pituitary tumor-transforming 2 [Source:HGNC Symbol;Acc:HGNC:9691]
ENSG00000262406	1.48293	3.62188	3.62188	1.16186	3.1173	0.00182517	0.0286345	11	-1	MMP12	protein_coding	matrix metallopeptidase 12 [Source:HGNC Symbol;Acc:HGNC:7158]
ENSG00000264824	2.38403	3.62035	3.62035	1.07307	3.37382	0.000741321	0.015271	22	1	MIR5571	miRNA	microRNA 5571 [Source:HGNC Symbol;Acc:HGNC:43513]
ENSG00000113088	26.5525	3.61611	3.61611	0.556608	6.49668	8.21098e-11	2.80921e-07	5	1	GZMK	protein_coding	granzyme K [Source:HGNC Symbol;Acc:HGNC:4711]
ENSG00000167094	5.36596	3.60492	3.60492	0.853097	4.22569	2.38209e-05	0.00138674	9	1	TTC16	protein_coding	tetratricopeptide repeat domain 16 [Source:HGNC Symbol;Acc:HGNC:26536]
ENSG00000260152	1.42487	3.60388	3.60388	1.00106	3.60006	0.000318146	0.00872771	15	1		processed_pseudogene	stromal cell-derived factor 2 (SDF2) pseudogene
ENSG00000103522	49.6846	3.59402	3.59402	0.65198	5.51247	3.53829e-08	1.21055e-05	16	1	IL21R	protein_coding	interleukin 21 receptor [Source:HGNC Symbol;Acc:HGNC:6006]
ENSG00000249007	3.59666	3.59	3.59	0.79021	4.5431	5.54331e-06	0.000459366	1	1		lncRNA	novel transcript
ENSG00000207751	1.88439	3.58146	3.58146	1.03198	3.47047	0.000519549	0.0121156	22	1		lncRNA	novel transcript
ENSG00000172803	1.85334	3.5741	3.5741	0.972411	3.67551	0.000237379	0.00707969	11	1	SNX32	protein_coding	sorting nexin 32 [Source:HGNC Symbol;Acc:HGNC:26423]
ENSG00000144460	10.1505	3.57156	3.57156	0.808959	4.41501	1.01006e-05	0.000711465	2	1	NYAP2	protein_coding	neuronal tyrosine-phosphorylated phosphoinositide-3-kinase adaptor 2 [Source:HGNC Symbol;Acc:HGNC:29291]	11.889	6.78619	8.93993
ENSG00000254577	1.85152	3.55972	3.55972	1.06928	3.3291	0.000871282	0.0171457	11	1		lncRNA	novel transcript, sense overlapping TTC17		20.829	5.10286
ENSG00000132692	2.25332	3.55027	3.55027	1.09169	3.25209	0.0011456	0.0208163	1	1	BCAN	protein_coding	brevican [Source:HGNC Symbol;Acc:HGNC:23059]
ENSG00000233975	2.12581	3.54422	3.54422	1.06257	3.33553	0.000851359	0.0169065	1	-1	LINC02574	lncRNA	long intergenic non-protein coding RNA 2574 [Source:HGNC Symbol;Acc:HGNC:53746]
ENSG00000237352	4.62036	3.54402	3.54402	0.764811	4.63386	3.58917e-06	0.000331881	1	1	LINC01358	lncRNA	long intergenic non-protein coding RNA 1358 [Source:HGNC Symbol;Acc:HGNC:50589]
ENSG00000134028	22.0717	3.53472	3.53472	0.804677	4.39272	1.11941e-05	0.000759457	8	1	ADAMDEC1	protein_coding	ADAM like decysin 1 [Source:HGNC Symbol;Acc:HGNC:16299]
ENSG00000241560	1.79928	3.52688	3.52688	1.05463	3.34417	0.000825286	0.0164844	3	1	ZBTB20-AS1	lncRNA	ZBTB20 antisense RNA 1 [Source:HGNC Symbol;Acc:HGNC:40640]
ENSG00000227920	1.39284	3.52563	3.52563	1.17179	3.00875	0.00262328	0.0365474	6	1		lncRNA	novel transcript
ENSG00000241641	2.06251	3.52166	3.52166	0.89839	3.91997	8.85605e-05	0.00356432	16	1	RPS23P6	processed_pseudogene	ribosomal protein S23 pseudogene 6 [Source:HGNC Symbol;Acc:HGNC:36511]
ENSG00000116147	3.42726	3.52128	3.52128	0.923372	3.81349	0.000137016	0.00481849	1	-1	TNR	protein_coding	tenascin R [Source:HGNC Symbol;Acc:HGNC:11953]
ENSG00000289557	5.40895	3.51177	3.51177	0.829018	4.23606	2.2748e-05	0.00133528	12	1		lncRNA	novel transcript, sense intronic to CHST11
ENSG00000174945	3.98699	3.51116	3.51116	0.8789	3.99495	6.47084e-05	0.00289664	7	1	AMZ1	protein_coding	archaelysin family metallopeptidase 1 [Source:HGNC Symbol;Acc:HGNC:22231]
ENSG00000257906	1.30255	3.5055	3.5055	1.20687	2.90462	0.00367696	0.0454853	12	1	LINC02156	lncRNA	long intergenic non-protein coding RNA 2156 [Source:HGNC Symbol;Acc:HGNC:53017]
ENSG00000163794	2.87852	3.50457	3.50457	0.891003	3.93329	8.37921e-05	0.0034257	2	-1	UCN	protein_coding	urocortin [Source:HGNC Symbol;Acc:HGNC:12516]
ENSG00000102245	10.2067	3.49833	3.49833	0.622417	5.62056	1.90338e-08	8.93805e-06	X	1	CD40LG	protein_coding	CD40 ligand [Source:HGNC Symbol;Acc:HGNC:11935]
ENSG00000160401	1.62284	3.4949	3.4949	1.09155	3.20179	0.00136576	0.0235482	9	1	CFAP157	protein_coding	cilia and flagella associated protein 157 [Source:HGNC Symbol;Acc:HGNC:27843]
ENSG00000164362	2.20022	3.48841	3.48841	0.951274	3.66709	0.000245327	0.00727145	5	-1	TERT	protein_coding	telomerase reverse transcriptase [Source:HGNC Symbol;Acc:HGNC:11730]
ENSG00000211794	1.636	3.48187	3.48187	0.964898	3.60854	0.000307926	0.00852397	14	1	TRAV12-3	TR_V_gene	T cell receptor alpha variable 12-3 [Source:HGNC Symbol;Acc:HGNC:12107]
ENSG00000291180	1.37472	3.48093	3.48093	1.1304	3.07939	0.00207428	0.0312838	12	-1		lncRNA	novel transcript
ENSG00000226321	1.56459	3.48034	3.48034	0.923531	3.76851	0.000164225	0.00550073	2	1	CROCC2	protein_coding	ciliary rootlet coiled-coil, rootletin family member 2 [Source:HGNC Symbol;Acc:HGNC:51677]
ENSG00000288018	1.96231	3.47925	3.47925	0.924538	3.76323	0.000167735	0.00558628	11	1		lncRNA	novel transcript
ENSG00000111339	1.33891	3.47204	3.47204	1.17649	2.95119	0.00316548	0.0411118	12	-1	ART4	protein_coding	ADP-ribosyltransferase 4 (inactive) (Dombrock blood group) [Source:HGNC Symbol;Acc:HGNC:726]
ENSG00000273796	1.32101	3.47154	3.47154	1.12628	3.08231	0.00205403	0.0310948	21	-1		lncRNA	novel transcript
ENSG00000211884	1.28845	3.47112	3.47112	1.1172	3.10698	0.00189008	0.0293936	14	1	TRAJ5	TR_J_gene	T cell receptor alpha joining 5 [Source:HGNC Symbol;Acc:HGNC:12081]
ENSG00000280411	105.894	3.45459	3.45459	0.660312	5.23175	1.67909e-07	3.36374e-05	14	-1	IGHV1-69D	IG_V_gene	immunoglobulin heavy variable 1-69D [Source:HGNC Symbol;Acc:HGNC:49601]
ENSG00000211857	1.64285	3.44717	3.44717	1.12966	3.0515	0.00227698	0.0332059	14	1	TRAJ32	TR_J_gene	T cell receptor alpha joining 32 [Source:HGNC Symbol;Acc:HGNC:12062]
ENSG00000205436	23.0929	3.43942	3.43942	0.737541	4.66337	3.11077e-06	0.000296812	14	1	EXOC3L4	protein_coding	exocyst complex component 3 like 4 [Source:HGNC Symbol;Acc:HGNC:20120]
ENSG00000275302	1.69044	3.43072	3.43072	0.96255	3.5642	0.000364973	0.00953139	17	1	CCL4	protein_coding	C-C motif chemokine ligand 4 [Source:HGNC Symbol;Acc:HGNC:10630]
ENSG00000173917	4.82576	3.42376	3.42376	0.738154	4.63827	3.51329e-06	0.000326124	17	-1	HOXB2	protein_coding	homeobox B2 [Source:HGNC Symbol;Acc:HGNC:5113]
ENSG00000286809	1.67223	3.40933	3.40933	1.01827	3.34815	0.000813532	0.0163289	5	-1		lncRNA	novel transcript
ENSG00000211795	2.54698	3.39681	3.39681	0.9396	3.61516	0.000300159	0.00840761	14	1	TRAV8-6	TR_V_gene	T cell receptor alpha variable 8-6 [Source:HGNC Symbol;Acc:HGNC:12151]
ENSG00000090554	2.5593	3.39169	3.39169	0.8549	3.96736	7.26746e-05	0.00312139	19	1	FLT3LG	protein_coding	fms related receptor tyrosine kinase 3 ligand [Source:HGNC Symbol;Acc:HGNC:3766]
ENSG00000273213	1.98626	3.38868	3.38868	0.856934	3.95443	7.67181e-05	0.00321783	1	-1	H3-7	protein_coding	H3.7 histone (putative) [Source:HGNC Symbol;Acc:HGNC:32060]
ENSG00000232233	1.16732	3.37758	3.37758	1.15351	2.92808	0.00341068	0.0433098	3	-1	LINC02043	lncRNA	long intergenic non-protein coding RNA 2043 [Source:HGNC Symbol;Acc:HGNC:52883]
ENSG00000172724	109.059	3.37709	3.37709	0.581908	5.80348	6.49518e-09	4.32455e-06	9	-1	CCL19	protein_coding	C-C motif chemokine ligand 19 [Source:HGNC Symbol;Acc:HGNC:10617]
ENSG00000233875	2.56067	3.37675	3.37675	0.971762	3.47488	0.000511085	0.0119648	1	-1		lncRNA	novel transcript
ENSG00000267855	1.89325	3.37316	3.37316	0.795402	4.24083	2.227e-05	0.00131365	19	-1	NDUFA7	protein_coding	NADH:ubiquinone oxidoreductase subunit A7 [Source:HGNC Symbol;Acc:HGNC:7691]
ENSG00000188676	1.22255	3.36911	3.36911	1.10308	3.05428	0.002256	0.0330595	8	1	IDO2	protein_coding	indoleamine 2,3-dioxygenase 2 [Source:HGNC Symbol;Acc:HGNC:27269]
ENSG00000164591	3.30969	3.36406	3.36406	1.11839	3.00796	0.00263011	0.0365712	5	1	MYOZ3	protein_coding	myozenin 3 [Source:HGNC Symbol;Acc:HGNC:18565]
ENSG00000181215	6.75803	3.35268	3.35268	0.832924	4.0252	5.69274e-05	0.00265244	4	-1	C4orf50	protein_coding	chromosome 4 open reading frame 50 [Source:HGNC Symbol;Acc:HGNC:33766]
ENSG00000253448	3.21771	3.34394	3.34394	1.03346	3.23568	0.00121352	0.0216079	22	1	IGLV3-6	IG_V_pseudogene	immunoglobulin lambda variable 3-6 (pseudogene) [Source:HGNC Symbol;Acc:HGNC:5916]
ENSG00000288925	1.62687	3.34307	3.34307	0.928391	3.60093	0.000317084	0.00870855	1	-1		lncRNA	novel transcript
ENSG00000235262	1.96913	3.33112	3.33112	0.845621	3.93926	8.17342e-05	0.00336534	X	-1	KDM5C-IT1	lncRNA	KDM5C intronic transcript 1 [Source:HGNC Symbol;Acc:HGNC:41384]
ENSG00000268041	3.3845	3.33033	3.33033	0.859011	3.87693	0.000105782	0.00399586	19	-1	ERFL	protein_coding	ETS repressor factor like [Source:HGNC Symbol;Acc:HGNC:53894]
ENSG00000237976	1.23643	3.32847	3.32847	0.901754	3.69111	0.00022328	0.00683801	1	1	RFX5-AS1	lncRNA	RFX5 antisense RNA 1 [Source:HGNC Symbol;Acc:HGNC:40503]
ENSG00000117322	48.3408	3.3272	3.3272	0.6747	4.93138	8.16492e-07	0.000110476	1	1	CR2	protein_coding	complement C3d receptor 2 [Source:HGNC Symbol;Acc:HGNC:2336]
ENSG00000279691	1.92529	3.32137	3.32137	1.03181	3.21897	0.00128652	0.0224733	5	1		TEC	TEC
ENSG00000180061	3.77943	3.31544	3.31544	0.732451	4.5265	5.99674e-06	0.000490157	19	-1	TMEM150B	protein_coding	transmembrane protein 150B [Source:HGNC Symbol;Acc:HGNC:34415]
ENSG00000287823	1.75955	3.31438	3.31438	0.965593	3.43249	0.000598075	0.0133613	6	1		lncRNA	novel transcript
ENSG00000105991	2.36784	3.30775	3.30775	0.929673	3.55797	0.000373736	0.00964505	7	-1	HOXA1	protein_coding	homeobox A1 [Source:HGNC Symbol;Acc:HGNC:5099]
ENSG00000271856	5.2999	3.30061	3.30061	0.828551	3.98359	6.78816e-05	0.00301025	3	1	LINC01215	lncRNA	long intergenic non-protein coding RNA 1215 [Source:HGNC Symbol;Acc:HGNC:49651]
ENSG00000185245	2.47155	3.29884	3.29884	1.02746	3.21068	0.00132421	0.0230142	17	1	GP1BA	protein_coding	glycoprotein Ib platelet subunit alpha [Source:HGNC Symbol;Acc:HGNC:4439]
ENSG00000279720	1.38967	3.28784	3.28784	1.11386	2.95176	0.00315973	0.0410816	21	-1	SOWAHCP2	processed_pseudogene	SOWAHC pseudogene 2 [Source:HGNC Symbol;Acc:HGNC:54506]
ENSG00000234073	1.64441	3.28645	3.28645	1.13027	2.90766	0.00364139	0.0452322	3	-1		processed_pseudogene	chromobox homolog 3 (CBX3) pseudogene
ENSG00000289901	26.7041	3.28555	3.28555	0.891638	3.68485	0.000228838	0.00695039	13	-1		lncRNA
ENSG00000221946	1.09691	3.27461	3.27461	1.04597	3.1307	0.0017439	0.0278824	19	1	FXYD7	protein_coding	FXYD domain containing ion transport regulator 7 [Source:HGNC Symbol;Acc:HGNC:4034]
ENSG00000158714	44.6765	3.25894	3.25894	0.479244	6.80017	1.04494e-11	6.25631e-08	1	1	SLAMF8	protein_coding	SLAM family member 8 [Source:HGNC Symbol;Acc:HGNC:21391]
ENSG00000211793	1.80956	3.25541	3.25541	0.939047	3.46672	0.000526854	0.0121909	14	1	TRAV9-2	TR_V_gene	T cell receptor alpha variable 9-2 [Source:HGNC Symbol;Acc:HGNC:12154]
ENSG00000238057	2.28418	3.25454	3.25454	0.912604	3.56622	0.000362172	0.00948978	2	1	ZEB2-AS1	lncRNA	ZEB2 antisense RNA 1 [Source:HGNC Symbol;Acc:HGNC:37149]
ENSG00000289341	1.86382	3.25316	3.25316	0.98756	3.29414	0.000987219	0.0186458	1	1		lncRNA	novel transcript
ENSG00000250423	1.41243	3.2457	3.2457	1.01783	3.18884	0.00142846	0.0242625	X	-1	KIAA1210	protein_coding	KIAA1210 [Source:HGNC Symbol;Acc:HGNC:29218]
ENSG00000183918	13.5674	3.23653	3.23653	0.581335	5.56741	2.58546e-08	1.02534e-05	X	1	SH2D1A	protein_coding	SH2 domain containing 1A [Source:HGNC Symbol;Acc:HGNC:10820]
ENSG00000288900	6.31122	3.23198	3.23198	0.774712	4.17184	3.02144e-05	0.00164083	2	-1		lncRNA	novel transcript
ENSG00000261471	1.91245	3.22967	3.22967	1.09174	2.95827	0.00309371	0.0406425	16	1		lncRNA	novel transcript, antisense to COTL1
ENSG00000140557	1.12384	3.2283	3.2283	1.04549	3.08784	0.00201617	0.0306802	15	1	ST8SIA2	protein_coding	ST8 alpha-N-acetyl-neuraminide alpha-2,8-sialyltransferase 2 [Source:HGNC Symbol;Acc:HGNC:10870]
ENSG00000188820	6.11353	3.21868	3.21868	0.903345	3.56307	0.000366546	0.00953139	6	1	CALHM6	protein_coding	calcium homeostasis modulator family member 6 [Source:HGNC Symbol;Acc:HGNC:33391]
ENSG00000177627	1.36156	3.21043	3.21043	0.971268	3.3054	0.000948401	0.0181561	12	1	C12orf54	protein_coding	chromosome 12 open reading frame 54 [Source:HGNC Symbol;Acc:HGNC:28553]
ENSG00000224063	1.77141	3.20386	3.20386	0.869854	3.68322	0.000230308	0.00695777	2	1	CALCRL-AS1	lncRNA	CALCRL and TFPI antisense RNA 1 [Source:HGNC Symbol;Acc:HGNC:55863]
ENSG00000254056	6.27006	3.20286	3.20286	0.76438	4.19015	2.78774e-05	0.00155264	14	-1	IGHV3-71	IG_V_pseudogene	immunoglobulin heavy variable 3-71 (pseudogene) [Source:HGNC Symbol;Acc:HGNC:5621]
ENSG00000279082	1.72701	3.19191	3.19191	1.08558	2.94027	0.00327931	0.0421106	20	1	LINC01727	lncRNA	long intergenic non-protein coding RNA 1727 [Source:HGNC Symbol;Acc:HGNC:52515]
ENSG00000273445	1.41103	3.19188	3.19188	0.965018	3.30758	0.000941043	0.0180678	2	-1		lncRNA	novel transcript
ENSG00000228166	1.77373	3.19131	3.19131	0.95398	3.34526	0.000822063	0.0164474	9	1	MTND1P11	unprocessed_pseudogene	MT-ND1 pseudogene 11 [Source:HGNC Symbol;Acc:HGNC:42060]
ENSG00000130487	18.1338	3.18728	3.18728	0.561881	5.67252	1.40713e-08	7.65895e-06	22	1	KLHDC7B	protein_coding	kelch domain containing 7B [Source:HGNC Symbol;Acc:HGNC:25145]
ENSG00000289447	2.44141	3.18695	3.18695	0.811037	3.92947	8.51333e-05	0.00346744	6	1		lncRNA	novel transcript
ENSG00000211885	1.77696	3.1846	3.1846	1.0679	2.98211	0.0028627	0.0385876	14	1	TRAJ4	TR_J_gene	T cell receptor alpha joining 4 [Source:HGNC Symbol;Acc:HGNC:12070]
ENSG00000233098	2.49394	3.18441	3.18441	0.807208	3.94497	7.98116e-05	0.00332998	17	1	CCDC144NL-AS1	lncRNA	CCDC144NL antisense RNA 1 [Source:HGNC Symbol;Acc:HGNC:51340]
ENSG00000250986	1.57419	3.18026	3.18026	1.01802	3.12396	0.00178432	0.0281506	4	-1	LINC02600	lncRNA	long intergenic non-protein coding RNA 2600 [Source:HGNC Symbol;Acc:HGNC:53177]
ENSG00000265477	0.947627	3.17821	3.17821	1.06931	2.97221	0.00295661	0.0394674	18	-1		lncRNA	novel transcript
ENSG00000189292	3.39647	3.17522	3.17522	0.824503	3.85108	0.0001176	0.00433294	2	-1	ALKAL2	protein_coding	ALK and LTK ligand 2 [Source:HGNC Symbol;Acc:HGNC:27683]
ENSG00000231615	2.8368	3.16697	3.16697	0.893781	3.54334	0.000395088	0.00998097	1	-1		processed_pseudogene	novel pseudogene
ENSG00000284292	1.00106	3.16616	3.16616	1.04572	3.02773	0.00246397	0.0349583	7	1		protein_coding	novel protein, ARPC1A and ARPC1B readthrough
ENSG00000290767	1.88673	3.15993	3.15993	0.943494	3.34918	0.000810502	0.0163115	15	-1		lncRNA	novel transcript
ENSG00000260740	1.39738	3.15811	3.15811	1.00119	3.15437	0.00160844	0.0264019	16	-1		lncRNA	novel transcript, antisense to SLC5A2
ENSG00000166920	2.43601	3.15011	3.15011	1.10265	2.85687	0.00427847	0.0498614	15	1	C15orf48	protein_coding	chromosome 15 open reading frame 48 [Source:HGNC Symbol;Acc:HGNC:29898]
ENSG00000188263	15.1999	3.14798	3.14798	0.811175	3.88076	0.000104128	0.00397098	22	-1	IL17REL	protein_coding	interleukin 17 receptor E like [Source:HGNC Symbol;Acc:HGNC:33808]
ENSG00000128242	1.63301	3.14169	3.14169	0.843623	3.72404	0.000196059	0.00623561	22	-1	GAL3ST1	protein_coding	galactose-3-O-sulfotransferase 1 [Source:HGNC Symbol;Acc:HGNC:24240]
ENSG00000234999	2.23054	3.13201	3.13201	0.851733	3.67722	0.000235789	0.00705574	7	-1	SNRPCP19	processed_pseudogene	small nuclear ribonucleoprotein polypeptide C pseudogene 19 [Source:HGNC Symbol;Acc:HGNC:49834]
ENSG00000177807	4.92615	3.12862	3.12862	0.859752	3.63899	0.000273713	0.00783364	1	-1	KCNJ10	protein_coding	potassium inwardly rectifying channel subfamily J member 10 [Source:HGNC Symbol;Acc:HGNC:6256]
ENSG00000197721	1.82573	3.12143	3.12143	0.999155	3.12407	0.00178366	0.0281506	1	1	CR1L	protein_coding	complement C3b/C4b receptor 1 like [Source:HGNC Symbol;Acc:HGNC:2335]
ENSG00000253239	46.0029	3.11196	3.11196	0.891304	3.49147	0.000480369	0.0114445	22	1	IGLVI-70	IG_V_pseudogene	immunoglobulin lambda variable (I)-70 (pseudogene) [Source:HGNC Symbol;Acc:HGNC:5940]
ENSG00000258082	2.82028	3.11153	3.11153	0.868134	3.58416	0.000338165	0.00908769	1	-1		lncRNA	novel transcript
ENSG00000289404	1.66095	3.10907	3.10907	0.865597	3.59182	0.000328377	0.00891181	21	-1		lncRNA	novel transcript, sense intronic to ERG
ENSG00000187862	5.81081	3.10764	3.10764	0.809967	3.83675	0.000124676	0.00451718	1	1	TTC24	protein_coding	tetratricopeptide repeat domain 24 [Source:HGNC Symbol;Acc:HGNC:32348]
ENSG00000285269	1.35077	3.10691	3.10691	1.07066	2.90185	0.00370964	0.0455834	9	-1		protein_coding	novel transcript, SLC35D2-HSD17B3 readthrough
ENSG00000251039	61.9573	3.10567	3.10567	0.711096	4.36744	1.25711e-05	0.000831675	2	1	IGKV2D-40	IG_V_gene	immunoglobulin kappa variable 2D-40 [Source:HGNC Symbol;Acc:HGNC:5804]
ENSG00000253545	4.95203	3.0995	3.0995	0.890288	3.48146	0.000498694	0.0117436	14	-1	IGHV3-52	IG_V_pseudogene	immunoglobulin heavy variable 3-52 (pseudogene) [Source:HGNC Symbol;Acc:HGNC:5609]
ENSG00000213244	2.15551	3.09765	3.09765	0.892972	3.46893	0.000522545	0.0121499	1	-1	H3P4	unprocessed_pseudogene	H3 histone pseudogene 4 [Source:HGNC Symbol;Acc:HGNC:43797]
ENSG00000188886	1.82938	3.09295	3.09295	1.06721	2.89817	0.00375351	0.045934	2	-1	ASTL	protein_coding	astacin like metalloendopeptidase [Source:HGNC Symbol;Acc:HGNC:31704]
ENSG00000106178	2.91711	3.08894	3.08894	0.899089	3.43563	0.000591174	0.0132833	7	-1	CCL24	protein_coding	C-C motif chemokine ligand 24 [Source:HGNC Symbol;Acc:HGNC:10623]
ENSG00000065328	3.61525	3.08656	3.08656	0.843769	3.65806	0.000254131	0.0074769	10	1	MCM10	protein_coding	minichromosome maintenance 10 replication initiation factor [Source:HGNC Symbol;Acc:HGNC:18043]
ENSG00000211790	1.68469	3.08102	3.08102	1.06081	2.90439	0.00367965	0.0454951	14	1	TRAV8-4	TR_V_gene	T cell receptor alpha variable 8-4 [Source:HGNC Symbol;Acc:HGNC:12149]
ENSG00000258018	1.34619	3.08091	3.08091	0.947484	3.25167	0.00114729	0.0208313	12	1	LINC02457	lncRNA	long intergenic non-protein coding RNA 2457 [Source:HGNC Symbol;Acc:HGNC:53393]
ENSG00000063438	1.74522	3.08034	3.08034	0.93475	3.29536	0.000982949	0.0185945	5	1	AHRR	protein_coding	aryl hydrocarbon receptor repressor [Source:HGNC Symbol;Acc:HGNC:346]
ENSG00000232629	6.54494	3.06979	3.06979	0.691633	4.43847	9.06021e-06	0.000655537	6	-1	HLA-DQB2	protein_coding	major histocompatibility complex, class II, DQ beta 2 [Source:HGNC Symbol;Acc:HGNC:4945]
ENSG00000199879	2.65695	3.06718	3.06718	0.85363	3.5931	0.000326768	0.00889291	1	1	RNVU1-22	snRNA	RNA, variant U1 small nuclear 22 [Source:HGNC Symbol;Acc:HGNC:48462]
ENSG00000291179	2.19931	3.06513	3.06513	0.805243	3.80647	0.000140965	0.00490695	16	1		lncRNA	novel transcript
ENSG00000258810	1.67563	3.06217	3.06217	0.897859	3.41052	0.00064839	0.0141032	14	1		lncRNA	novel transcript, antisense to RNASE1
ENSG00000126353	40.2913	3.05755	3.05755	0.673809	4.53772	5.6867e-06	0.000469623	17	-1	CCR7	protein_coding	C-C motif chemokine receptor 7 [Source:HGNC Symbol;Acc:HGNC:1608]
ENSG00000144488	2.63891	3.05528	3.05528	0.901221	3.39016	0.000698525	0.0147868	2	1	ESPNL	protein_coding	espin like [Source:HGNC Symbol;Acc:HGNC:27937]
ENSG00000169245	44.2131	3.04644	3.04644	0.694528	4.38635	1.15271e-05	0.000775454	4	-1	CXCL10	protein_coding	C-X-C motif chemokine ligand 10 [Source:HGNC Symbol;Acc:HGNC:10637]
ENSG00000288031	2.02093	3.04465	3.04465	0.999575	3.04594	0.00231953	0.0335652	2	1		transcribed_unprocessed_pseudogene	novel pseudogene
ENSG00000267123	1.24117	3.03636	3.03636	1.0192	2.97917	0.00289027	0.0388653	17	-1	SCAT1	lncRNA	S-phase cancer associated transcript 1 [Source:HGNC Symbol;Acc:HGNC:52930]
ENSG00000251637	1.43891	3.03439	3.03439	0.995571	3.04789	0.00230454	0.0334164	11	1	LINC02754	lncRNA	long intergenic non-protein coding RNA 2754 [Source:HGNC Symbol;Acc:HGNC:54274]
ENSG00000211597	227.045	3.03081	3.03081	0.724847	4.18131	2.89834e-05	0.00159238	2	-1	IGKJ1	IG_J_gene	immunoglobulin kappa joining 1 [Source:HGNC Symbol;Acc:HGNC:5719]
ENSG00000104894	135.725	3.02965	3.02965	0.464638	6.52045	7.00982e-11	2.79797e-07	19	1	CD37	protein_coding	CD37 molecule [Source:HGNC Symbol;Acc:HGNC:1666]
ENSG00000159496	4.38591	3.02282	3.02282	0.830337	3.64047	0.000272138	0.00783364	22	1	RGL4	protein_coding	ral guanine nucleotide dissociation stimulator like 4 [Source:HGNC Symbol;Acc:HGNC:31911]
ENSG00000280387	2.27488	3.0092	3.0092	0.968166	3.10815	0.00188264	0.0293538	20	1		TEC	TEC
ENSG00000245330	1.09624	3.00093	3.00093	0.950996	3.15557	0.00160186	0.0263843	8	-1	DEPTOR-AS1	lncRNA	DEPTOR antisense RNA 1 [Source:HGNC Symbol;Acc:HGNC:55602]
ENSG00000291146	1.4776	3.00043	3.00043	0.929862	3.22675	0.00125205	0.0220788	7	-1	RP9P	lncRNA	RP9 pseudogene [Source:HGNC Symbol;Acc:HGNC:33969]
ENSG00000232759	2.27298	2.99891	2.99891	0.917156	3.2698	0.00107625	0.0197814	7	1	STEAP1B-AS1	lncRNA	STEAP1B antisense RNA 1 [Source:HGNC Symbol;Acc:HGNC:56137]
ENSG00000255062	3.0947	2.99203	2.99203	0.935209	3.19931	0.00137756	0.0236197	11	-1	TIRAP-AS1	lncRNA	TIRAP antisense RNA 1 [Source:HGNC Symbol;Acc:HGNC:56069]
ENSG00000107317	16.5705	2.99099	2.99099	0.622314	4.80624	1.53795e-06	0.000178798	9	1	PTGDS	protein_coding	prostaglandin D2 synthase [Source:HGNC Symbol;Acc:HGNC:9592]
ENSG00000167100	6.54743	2.96233	2.96233	0.637196	4.64901	3.33529e-06	0.000315956	17	-1	SAMD14	protein_coding	sterile alpha motif domain containing 14 [Source:HGNC Symbol;Acc:HGNC:27312]
ENSG00000288803	3.41061	2.95952	2.95952	0.744088	3.97739	6.96765e-05	0.00305061	1	1		lncRNA	novel transcript
ENSG00000287265	12.4045	2.95702	2.95702	0.544804	5.42767	5.70936e-08	1.50256e-05	6	-1		lncRNA	novel transcript, antisense to DUSP22
ENSG00000249633	1.09552	2.95202	2.95202	1.01375	2.91197	0.00359152	0.0449626	11	-1	OR52V1P	unprocessed_pseudogene	olfactory receptor family 52 subfamily V member 1 pseudogene [Source:HGNC Symbol;Acc:HGNC:15238]
ENSG00000171657	1.48399	2.94684	2.94684	0.903532	3.26147	0.00110836	0.0202472	X	1	GPR82	protein_coding	G protein-coupled receptor 82 [Source:HGNC Symbol;Acc:HGNC:4533]
ENSG00000187288	14.7243	2.94217	2.94217	0.816595	3.60297	0.000314604	0.00865339	3	-1	CIDEC	protein_coding	cell death inducing DFFA like effector c [Source:HGNC Symbol;Acc:HGNC:24229]
ENSG00000211594	157.274	2.94008	2.94008	0.622091	4.72612	2.28855e-06	0.000236244	2	-1	IGKJ4	IG_J_gene	immunoglobulin kappa joining 4 [Source:HGNC Symbol;Acc:HGNC:5722]	7.67452	4.98635	4.13737
ENSG00000236254	1.92533	2.93809	2.93809	0.938014	3.13225	0.00173474	0.0277895	9	1	MTND4P14	unprocessed_pseudogene	MT-ND4 pseudogene 14 [Source:HGNC Symbol;Acc:HGNC:42201]		11.8119	2.68817
ENSG00000126550	3.74234	2.93664	2.93664	1.02475	2.8657	0.00416093	0.0490162	4	1	HTN1	protein_coding	histatin 1 [Source:HGNC Symbol;Acc:HGNC:5283]
ENSG00000184293	7.90203	2.91634	2.91634	0.647134	4.50655	6.58895e-06	0.000527755	12	-1	CLECL1P	transcribed_unitary_pseudogene	C-type lectin like 1, pseudogene [Source:HGNC Symbol;Acc:HGNC:24462]
ENSG00000243033	2.20429	2.91508	2.91508	0.96027	3.03569	0.00239986	0.0343363	3	-1	GAPDHP47	processed_pseudogene	glyceraldehyde 3 phosphate dehydrogenase pseudogene 47 [Source:HGNC Symbol;Acc:HGNC:37803]
ENSG00000165349	1.52946	2.90878	2.90878	0.979948	2.9683	0.00299454	0.039776	X	-1	SLC7A3	protein_coding	solute carrier family 7 member 3 [Source:HGNC Symbol;Acc:HGNC:11061]
ENSG00000284738	1.44586	2.907	2.907	1.01287	2.87007	0.00410385	0.0485588	1	1		lncRNA	novel transcript, antisense to DENND4B
ENSG00000261704	11.571	2.8999	2.8999	0.949966	3.05264	0.00226838	0.0331657	16	1	IGHV1OR16-1	IG_V_pseudogene	immunoglobulin heavy variable 1/OR16-1 (pseudogene) [Source:HGNC Symbol;Acc:HGNC:5570]
ENSG00000120949	5.08542	2.88906	2.88906	0.676259	4.27212	1.9362e-05	0.0011796	1	1	TNFRSF8	protein_coding	TNF receptor superfamily member 8 [Source:HGNC Symbol;Acc:HGNC:11923]
ENSG00000272825	1.87206	2.88707	2.88707	0.830645	3.47569	0.000509537	0.0119476	21	1		lncRNA	novel transcript
ENSG00000259571	1.01338	2.88245	2.88245	0.944907	3.05051	0.00228451	0.0332796	11	-1	BLID	protein_coding	BH3-like motif containing, cell death inducer [Source:HGNC Symbol;Acc:HGNC:33495]
ENSG00000241280	1.50254	2.87609	2.87609	0.970536	2.9634	0.0030426	0.0402137	3	1		lncRNA	novel transcript
ENSG00000186810	39.7838	2.87129	2.87129	0.531079	5.40651	6.42648e-08	1.63732e-05	X	-1	CXCR3	protein_coding	C-X-C motif chemokine receptor 3 [Source:HGNC Symbol;Acc:HGNC:4540]
ENSG00000170627	3.59341	2.86916	2.86916	0.873251	3.28561	0.00101762	0.0189805	12	-1	GTSF1	protein_coding	gametocyte specific factor 1 [Source:HGNC Symbol;Acc:HGNC:26565]
ENSG00000100079	18.2542	2.86654	2.86654	0.641864	4.46596	7.97111e-06	0.000590361	22	-1	LGALS2	protein_coding	galectin 2 [Source:HGNC Symbol;Acc:HGNC:6562]
ENSG00000165066	2.06093	2.86322	2.86322	0.884268	3.23795	0.00120391	0.0214846	8	-1	NKX6-3	protein_coding	NK6 homeobox 3 [Source:HGNC Symbol;Acc:HGNC:26328]
ENSG00000077984	23.826	2.86239	2.86239	0.475786	6.01612	1.78651e-09	2.03739e-06	20	1	CST7	protein_coding	cystatin F [Source:HGNC Symbol;Acc:HGNC:2479]
ENSG00000125787	2.95721	2.85628	2.85628	0.804027	3.55247	0.00038163	0.00975628	20	1	GNRH2	protein_coding	gonadotropin releasing hormone 2 [Source:HGNC Symbol;Acc:HGNC:4420]
ENSG00000254102	1.44003	2.85538	2.85538	0.99206	2.87823	0.00399912	0.0477919	8	-1	BHLHE22-AS1	lncRNA	BHLHE22 antisense RNA 1 [Source:HGNC Symbol;Acc:HGNC:56147]
ENSG00000264739	1.5583	2.85066	2.85066	0.946155	3.01288	0.00258777	0.0363487	17	-1		lncRNA	novel transcript
ENSG00000182183	8.28956	2.84765	2.84765	0.701651	4.0585	4.9388e-05	0.00239429	1	1	SHISAL2A	protein_coding	shisa like 2A [Source:HGNC Symbol;Acc:HGNC:28757]
ENSG00000168243	2.25674	2.84561	2.84561	0.93095	3.05668	0.00223805	0.0328828	1	-1	GNG4	protein_coding	G protein subunit gamma 4 [Source:HGNC Symbol;Acc:HGNC:4407]
ENSG00000287382	2.21925	2.84525	2.84525	0.827202	3.43961	0.000582543	0.0131719	4	-1		lncRNA	novel transcript
ENSG00000250286	1.35321	2.84418	2.84418	0.884912	3.21409	0.0013086	0.0228091	17	-1		lncRNA	novel transcript, antisense to EPN3
ENSG00000211896	17412.2	2.84152	2.84152	0.79794	3.56107	0.000369352	0.00958573	14	-1	IGHG1	IG_C_gene	immunoglobulin heavy constant gamma 1 (G1m marker) [Source:HGNC Symbol;Acc:HGNC:5525]
ENSG00000181374	7.20204	2.83751	2.83751	0.66288	4.28057	1.86414e-05	0.00114677	17	1	CCL13	protein_coding	C-C motif chemokine ligand 13 [Source:HGNC Symbol;Acc:HGNC:10611]
ENSG00000228403	1.75553	2.83492	2.83492	0.913006	3.10504	0.0019025	0.0294968	10	1		lncRNA	novel transcript
ENSG00000231901	1.3454	2.83473	2.83473	0.97405	2.91025	0.00361139	0.0450935	9	-1		lncRNA	novel transcript
ENSG00000232810	4.40216	2.82697	2.82697	0.917293	3.08187	0.00205707	0.0311211	6	1	TNF	protein_coding	tumor necrosis factor [Source:HGNC Symbol;Acc:HGNC:11892]
ENSG00000290027	8.7912	2.82454	2.82454	0.754845	3.74188	0.000182648	0.00594326	5	1		lncRNA	novel transcript
ENSG00000073861	14.0191	2.82328	2.82328	0.518812	5.44181	5.27406e-08	1.42535e-05	17	1	TBX21	protein_coding	T-box transcription factor 21 [Source:HGNC Symbol;Acc:HGNC:11599]
ENSG00000137077	34.8269	2.82153	2.82153	0.585142	4.82195	1.42163e-06	0.000169572	9	-1	CCL21	protein_coding	C-C motif chemokine ligand 21 [Source:HGNC Symbol;Acc:HGNC:10620]
ENSG00000255949	5.706	2.82032	2.82032	0.627568	4.49405	6.98825e-06	0.000550532	11	-1	RPS6KB2-AS1	lncRNA	RPS6KB2 antisense RNA 1 [Source:HGNC Symbol;Acc:HGNC:53744]
ENSG00000286503	1.78094	2.81554	2.81554	0.829651	3.39365	0.000689686	0.014669	5	1		lncRNA	novel transcript
ENSG00000283849	2.43735	2.81523	2.81523	0.854525	3.2945	0.000985984	0.0186372	3	1		lncRNA	novel transcript, antisense CSRNP1
ENSG00000229953	6.4035	2.81123	2.81123	0.744612	3.77543	0.000159734	0.00538071	1	-1	BCAN-AS2	lncRNA	BCAN antisense RNA 2 [Source:HGNC Symbol;Acc:HGNC:56267]
ENSG00000128218	3.92773	2.80941	2.80941	0.834829	3.36526	0.000764721	0.0155999	22	-1	VPREB3	protein_coding	V-set pre-B cell surrogate light chain 3 [Source:HGNC Symbol;Acc:HGNC:12710]
ENSG00000211785	1.58213	2.80909	2.80909	0.877933	3.19966	0.00137588	0.0236197	14	1	TRAV12-1	TR_V_gene	T cell receptor alpha variable 12-1 [Source:HGNC Symbol;Acc:HGNC:12105]
ENSG00000254910	2.08617	2.80817	2.80817	0.763711	3.67701	0.000235987	0.00705574	11	-1		lncRNA	novel transcript
ENSG00000130822	2.24599	2.80044	2.80044	0.931157	3.00749	0.00263415	0.0365712	X	-1	PNCK	protein_coding	pregnancy up-regulated nonubiquitous CaM kinase [Source:HGNC Symbol;Acc:HGNC:13415]
ENSG00000226856	1.82439	2.78529	2.78529	0.960216	2.90069	0.00372345	0.0456594	2	-1	THORLNC	lncRNA	testis associated oncogenic lncRNA [Source:HGNC Symbol;Acc:HGNC:53788]
ENSG00000241163	5.13579	2.7843	2.7843	0.645762	4.31165	1.62041e-05	0.00102665	3	-1	LINC00877	lncRNA	long intergenic non-protein coding RNA 877 [Source:HGNC Symbol;Acc:HGNC:27706]	6.88902	4.40315	3.8893
ENSG00000223931	15.5425	2.77985	2.77985	0.619954	4.48397	7.32679e-06	0.000562402	16	1		unprocessed_pseudogene	immunoglobulin heavy variable 3-23 (IGHV3-23) pseudogene		10.7783	2.48587
ENSG00000176919	3.06414	2.7798	2.7798	0.719394	3.86408	0.000111507	0.00417264	9	1	C8G	protein_coding	complement C8 gamma chain [Source:HGNC Symbol;Acc:HGNC:1354]
ENSG00000273824	6.0228	2.77673	2.77673	0.759982	3.65368	0.000258509	0.00757777	12	-1		lncRNA	novel transcript
ENSG00000265206	99.5457	2.77593	2.77593	0.518044	5.35849	8.39192e-08	2.0508e-05	17	-1	MIR142HG	lncRNA	MIR142 host genes [Source:HGNC Symbol;Acc:HGNC:55980]
ENSG00000166278	2.83933	2.76582	2.76582	0.783872	3.52841	0.000418058	0.0103435	6	1	C2	protein_coding	complement C2 [Source:HGNC Symbol;Acc:HGNC:1248]
ENSG00000184261	3.77562	2.762	2.762	0.722625	3.82218	0.000132274	0.00470316	2	-1	KCNK12	protein_coding	potassium two pore domain channel subfamily K member 12 [Source:HGNC Symbol;Acc:HGNC:6274]
ENSG00000237181	4.14447	2.75858	2.75858	0.717584	3.84426	0.000120915	0.00442781	7	1	PRKAR1B-AS1	lncRNA	PRKAR1B antisense RNA 1 [Source:HGNC Symbol;Acc:HGNC:40470]
ENSG00000280135	4.82139	2.75294	2.75294	0.754551	3.64844	0.000263837	0.00769627	6	-1		TEC	TEC
ENSG00000125245	6.70913	2.74757	2.74757	0.765774	3.58797	0.000333263	0.00899626	13	-1	GPR18	protein_coding	G protein-coupled receptor 18 [Source:HGNC Symbol;Acc:HGNC:4472]
ENSG00000105889	7.24381	2.74632	2.74632	0.77126	3.56082	0.0003697	0.00958573	7	-1	STEAP1B	protein_coding	STEAP family member 1B [Source:HGNC Symbol;Acc:HGNC:41907]
ENSG00000224083	3.2405	2.74609	2.74609	0.799567	3.43447	0.000593708	0.013301	9	1	MTCO1P11	unprocessed_pseudogene	MT-CO1 pseudogene 11 [Source:HGNC Symbol;Acc:HGNC:52013]
ENSG00000160683	26.7335	2.73597	2.73597	0.789368	3.46603	0.000528211	0.0121957	11	1	CXCR5	protein_coding	C-X-C motif chemokine receptor 5 [Source:HGNC Symbol;Acc:HGNC:1060]
ENSG00000206656	5.53521	2.72552	2.72552	0.916519	2.97377	0.00294166	0.0393574	15	1	SNORD116-17	snoRNA	small nucleolar RNA, C/D box 116-17 [Source:HGNC Symbol;Acc:HGNC:33083]
ENSG00000263033	2.07134	2.72328	2.72328	0.879424	3.09667	0.0019571	0.0300453	16	1		lncRNA	novel transcript
ENSG00000253586	1.26233	2.72061	2.72061	0.948424	2.86856	0.00412342	0.0487182	8	1		lncRNA	novel transcript
ENSG00000249921	1.91987	2.7201	2.7201	0.891201	3.05217	0.00227191	0.0331768	5	1	RACK1P1	processed_pseudogene	RACK1 pseudogene 1 [Source:HGNC Symbol;Acc:HGNC:55463]
ENSG00000156127	23.0843	2.71826	2.71826	0.473999	5.73473	9.76685e-09	5.65214e-06	14	1	BATF	protein_coding	basic leucine zipper ATF-like transcription factor [Source:HGNC Symbol;Acc:HGNC:958]
ENSG00000289584	1.69584	2.71722	2.71722	0.908994	2.98927	0.00279649	0.0380786	8	1		lncRNA	novel transcript
ENSG00000130513	3.07671	2.71718	2.71718	0.7592	3.579	0.000344907	0.00919842	19	1	GDF15	protein_coding	growth differentiation factor 15 [Source:HGNC Symbol;Acc:HGNC:30142]
ENSG00000205056	7.46551	2.71591	2.71591	0.765706	3.54693	0.000389748	0.00988139	12	1	LINC02397	lncRNA	long intergenic non-protein coding RNA 2397 [Source:HGNC Symbol;Acc:HGNC:53323]
ENSG00000262429	3.4471	2.71421	2.71421	0.700928	3.87231	0.00010781	0.00405767	17	1		lncRNA	novel transcript, antisense to CAMTA2
ENSG00000224607	14.6313	2.71302	2.71302	0.72729	3.73032	0.000191239	0.00614764	2	1	IGKV1D-27	IG_V_pseudogene	immunoglobulin kappa variable 1D-27 (pseudogene) [Source:HGNC Symbol;Acc:HGNC:5751]
ENSG00000198502	352.106	2.7121	2.7121	0.785682	3.4519	0.00055665	0.0126859	6	-1	HLA-DRB5	protein_coding	major histocompatibility complex, class II, DR beta 5 [Source:HGNC Symbol;Acc:HGNC:4953]
ENSG00000261504	1.9394	2.71095	2.71095	0.823958	3.29016	0.00100131	0.0187493	1	1	LINC01686	lncRNA	long intergenic non-protein coding RNA 1686 [Source:HGNC Symbol;Acc:HGNC:27643]
ENSG00000138207	9.81928	2.70962	2.70962	0.703025	3.85422	0.000116099	0.00429744	10	-1	RBP4	protein_coding	retinol binding protein 4 [Source:HGNC Symbol;Acc:HGNC:9922]
ENSG00000121769	5.26389	2.70935	2.70935	0.784893	3.45187	0.000556719	0.0126859	1	-1	FABP3	protein_coding	fatty acid binding protein 3 [Source:HGNC Symbol;Acc:HGNC:3557]
ENSG00000262136	1.50111	2.70067	2.70067	0.898592	3.00545	0.00265192	0.0367327	16	1	NQO1-DT	lncRNA	NQO1 divergent transcript [Source:HGNC Symbol;Acc:HGNC:55344]
ENSG00000267727	12.092	2.69919	2.69919	0.714154	3.77957	0.0001571	0.00534663	19	1		lncRNA	novel transcript
ENSG00000270318	31.5376	2.69816	2.69816	0.576835	4.67752	2.9037e-06	0.000284647	16	-1	IGHV3OR16-11	IG_V_pseudogene	immunoglobulin heavy variable 3/OR16-11 (pseudogene) [Source:HGNC Symbol;Acc:HGNC:5635]
ENSG00000262420	1.62235	2.67572	2.67572	0.923242	2.89818	0.00375336	0.045934	16	1		lncRNA	novel transcript, antisense to TXNDC11
ENSG00000220517	8.96765	2.66916	2.66916	0.65493	4.07549	4.59172e-05	0.00228494	6	-1	ASS1P1	processed_pseudogene	argininosuccinate synthetase 1 pseudogene 1 [Source:HGNC Symbol;Acc:HGNC:759]
ENSG00000202144	4.92909	2.66294	2.66294	0.856953	3.10745	0.00188711	0.0293851	X	1	Y_RNA	misc_RNA	Y RNA [Source:RFAM;Acc:RF00019]
ENSG00000142661	7.5921	2.65774	2.65774	0.87535	3.0362	0.00239582	0.0343166	1	-1	MYOM3	protein_coding	myomesin 3 [Source:HGNC Symbol;Acc:HGNC:26679]
ENSG00000254887	3.01056	2.65607	2.65607	0.886921	2.99471	0.00274704	0.0376367	19	1	POU2F2-AS1	lncRNA	POU2F2 antisense RNA 1 [Source:HGNC Symbol;Acc:HGNC:55512]
ENSG00000273703	17.364	2.64815	2.64815	0.708421	3.7381	0.000185413	0.00602504	6	1	H2BC14	protein_coding	H2B clustered histone 14 [Source:HGNC Symbol;Acc:HGNC:4750]
ENSG00000257225	1.66753	2.6438	2.6438	0.915586	2.88755	0.00388255	0.0469138	12	1		lncRNA	novel transcript, antisense to PRICKLE1
ENSG00000257524	3.03506	2.64374	2.64374	0.800616	3.30213	0.000959545	0.0182672	9	-1	ST6GALNAC6	protein_coding	ST6 N-acetylgalactosaminide alpha-2,6-sialyltransferase 6 [Source:NCBI gene (formerly Entrezgene);Acc:30815]
ENSG00000214814	4.64656	2.63994	2.63994	0.777561	3.39515	0.000685909	0.0146016	8	1	FER1L6	protein_coding	fer-1 like family member 6 [Source:HGNC Symbol;Acc:HGNC:28065]
ENSG00000049768	8.08981	2.6393	2.6393	0.648395	4.07052	4.69088e-05	0.00229665	X	-1	FOXP3	protein_coding	forkhead box P3 [Source:HGNC Symbol;Acc:HGNC:6106]
ENSG00000115085	89.7628	2.63887	2.63887	0.437203	6.0358	1.58175e-09	1.99376e-06	2	1	ZAP70	protein_coding	zeta chain of T cell receptor associated protein kinase 70 [Source:HGNC Symbol;Acc:HGNC:12858]
ENSG00000142959	1.537	2.63595	2.63595	0.87635	3.00787	0.00263085	0.0365712	1	-1	BEST4	protein_coding	bestrophin 4 [Source:HGNC Symbol;Acc:HGNC:17106]
ENSG00000010030	25.6006	2.63414	2.63414	0.582997	4.51827	6.23465e-06	0.000507869	6	-1	ETV7	protein_coding	ETS variant transcription factor 7 [Source:HGNC Symbol;Acc:HGNC:18160]
ENSG00000012124	90.2034	2.62883	2.62883	0.62504	4.20585	2.601e-05	0.00148313	19	1	CD22	protein_coding	CD22 molecule [Source:HGNC Symbol;Acc:HGNC:1643]
ENSG00000159263	4.23591	2.61936	2.61936	0.875926	2.99039	0.0027862	0.0380426	21	1	SIM2	protein_coding	SIM bHLH transcription factor 2 [Source:HGNC Symbol;Acc:HGNC:10883]
ENSG00000136231	5.40616	2.61716	2.61716	0.774621	3.37863	0.00072847	0.0151411	7	-1	IGF2BP3	protein_coding	insulin like growth factor 2 mRNA binding protein 3 [Source:HGNC Symbol;Acc:HGNC:28868]
ENSG00000277836	41.2369	2.60757	2.60757	0.646334	4.0344	5.47431e-05	0.00258701	KI270728.1	1		protein_coding
ENSG00000181847	37.692	2.60613	2.60613	0.544829	4.7834	1.72353e-06	0.000192339	3	1	TIGIT	protein_coding	T cell immunoreceptor with Ig and ITIM domains [Source:HGNC Symbol;Acc:HGNC:26838]
ENSG00000272256	2.19382	2.60594	2.60594	0.910467	2.8622	0.00420709	0.04939	8	1		lncRNA	novel transcript, antisense to TMEM66
ENSG00000130477	3.46897	2.60074	2.60074	0.743707	3.49699	0.000470531	0.0113216	19	-1	UNC13A	protein_coding	unc-13 homolog A [Source:HGNC Symbol;Acc:HGNC:23150]
ENSG00000117586	4.45414	2.60002	2.60002	0.609028	4.26913	1.96236e-05	0.00118678	1	-1	TNFSF4	protein_coding	TNF superfamily member 4 [Source:HGNC Symbol;Acc:HGNC:11934]
ENSG00000160326	5.47514	2.5976	2.5976	0.678953	3.82589	0.0001303	0.00465829	9	-1	SLC2A6	protein_coding	solute carrier family 2 member 6 [Source:HGNC Symbol;Acc:HGNC:11011]
ENSG00000104951	37.0246	2.59468	2.59468	0.652006	3.97954	6.905e-05	0.00303427	19	-1	IL4I1	protein_coding	interleukin 4 induced 1 [Source:HGNC Symbol;Acc:HGNC:19094]
ENSG00000289841	4.35107	2.59052	2.59052	0.692168	3.74262	0.000182114	0.00593394	22	1		lncRNA	novel transcript, antisense to SLC25A17
ENSG00000167984	93.3312	2.58689	2.58689	0.427959	6.04471	1.49676e-09	1.99143e-06	16	-1	NLRC3	protein_coding	NLR family CARD domain containing 3 [Source:HGNC Symbol;Acc:HGNC:29889]
ENSG00000245954	2.23087	2.58593	2.58593	0.893475	2.89424	0.00380081	0.046245	4	1	LINC02273	lncRNA	long intergenic non-protein coding RNA 2273 [Source:HGNC Symbol;Acc:HGNC:53188]
ENSG00000174946	4.40371	2.58211	2.58211	0.79093	3.26466	0.00109597	0.0200822	3	-1	GPR171	protein_coding	G protein-coupled receptor 171 [Source:HGNC Symbol;Acc:HGNC:30057]
ENSG00000261692	2.75456	2.57397	2.57397	0.829545	3.10287	0.00191656	0.029618	16	-1		lncRNA	novel transcript
ENSG00000288858	3.01229	2.57311	2.57311	0.762691	3.37373	0.000741583	0.015271	2	-1		lncRNA	novel transcript
ENSG00000186827	18.6076	2.57308	2.57308	0.489999	5.2512	1.51111e-07	3.20261e-05	1	-1	TNFRSF4	protein_coding	TNF receptor superfamily member 4 [Source:HGNC Symbol;Acc:HGNC:11918]
ENSG00000183813	14.8088	2.57097	2.57097	0.490273	5.24395	1.57174e-07	3.27318e-05	3	1	CCR4	protein_coding	C-C motif chemokine receptor 4 [Source:HGNC Symbol;Acc:HGNC:1605]
ENSG00000267980	3.42205	2.56849	2.56849	0.661976	3.88003	0.000104445	0.00397637	19	1		lncRNA	novel transcript, antisense to SH3GL1
ENSG00000105717	9.5908	2.56394	2.56394	0.549354	4.6672	3.05339e-06	0.000293677	19	-1	PBX4	protein_coding	PBX homeobox 4 [Source:HGNC Symbol;Acc:HGNC:13403]
ENSG00000278921	3.2729	2.55933	2.55933	0.76624	3.34012	0.000837431	0.0166852	5	1	EPB41L4A-DT	lncRNA	EPB41L4A divergent transcript [Source:HGNC Symbol;Acc:HGNC:25643]
ENSG00000133063	21.9499	2.55864	2.55864	0.740835	3.45372	0.000552903	0.0126471	1	-1	CHIT1	protein_coding	chitinase 1 [Source:HGNC Symbol;Acc:HGNC:1936]
ENSG00000211676	49.7713	2.55862	2.55862	0.762814	3.35418	0.000796001	0.0160737	22	1	IGLJ2	IG_J_gene	immunoglobulin lambda joining 2 [Source:HGNC Symbol;Acc:HGNC:5864]
ENSG00000238113	5.64449	2.55846	2.55846	0.718024	3.5632	0.000366362	0.00953139	9	1	LINC01410	lncRNA	long intergenic non-protein coding RNA 1410 [Source:HGNC Symbol;Acc:HGNC:50702]
ENSG00000183484	48.6566	2.54817	2.54817	0.344119	7.40493	1.31225e-13	3.1427e-09	14	-1	GPR132	protein_coding	G protein-coupled receptor 132 [Source:HGNC Symbol;Acc:HGNC:17482]
ENSG00000069812	2.25913	2.54568	2.54568	0.845857	3.00959	0.002616	0.0365097	1	-1	HES2	protein_coding	hes family bHLH transcription factor 2 [Source:HGNC Symbol;Acc:HGNC:16005]
ENSG00000185338	13.4021	2.54553	2.54553	0.517767	4.91637	8.81635e-07	0.000117302	16	-1	SOCS1	protein_coding	suppressor of cytokine signaling 1 [Source:HGNC Symbol;Acc:HGNC:19383]
ENSG00000234663	17.7702	2.53692	2.53692	0.554221	4.57745	4.70671e-06	0.000409895	2	1	LINC01934	lncRNA	long intergenic non-protein coding RNA 1934 [Source:HGNC Symbol;Acc:HGNC:52757]
ENSG00000169442	74.965	2.53514	2.53514	0.479405	5.28809	1.23597e-07	2.78257e-05	1	1	CD52	protein_coding	CD52 molecule [Source:HGNC Symbol;Acc:HGNC:1804]
ENSG00000015413	19.2139	2.53469	2.53469	0.781041	3.24527	0.00117337	0.0212292	16	1	DPEP1	protein_coding	dipeptidase 1 [Source:HGNC Symbol;Acc:HGNC:3002]
ENSG00000173535	3.31954	2.53365	2.53365	0.694542	3.64795	0.000264343	0.00770164	8	1	TNFRSF10C	protein_coding	TNF receptor superfamily member 10c [Source:HGNC Symbol;Acc:HGNC:11906]
ENSG00000276368	12.6054	2.53323	2.53323	0.705828	3.58902	0.000331924	0.0089822	6	-1	H2AC14	protein_coding	H2A clustered histone 14 [Source:HGNC Symbol;Acc:HGNC:4727]
ENSG00000198851	70.3698	2.52505	2.52505	0.411263	6.13975	8.26538e-10	1.52267e-06	11	1	CD3E	protein_coding	CD3 epsilon subunit of T-cell receptor complex [Source:HGNC Symbol;Acc:HGNC:1674]
ENSG00000267074	3.33584	2.51986	2.51986	0.80245	3.14021	0.00168826	0.0272453	17	-1		lncRNA	novel transcript, sense intronic SLFN12L
ENSG00000177133	5.85395	2.51946	2.51946	0.599322	4.20385	2.62412e-05	0.00149157	1	-1	PRDM16-DT	lncRNA	PRDM16 divergent transcript [Source:HGNC Symbol;Acc:HGNC:48664]
ENSG00000150594	41.5613	2.51682	2.51682	0.413615	6.08492	1.16549e-09	1.64191e-06	10	1	ADRA2A	protein_coding	adrenoceptor alpha 2A [Source:HGNC Symbol;Acc:HGNC:281]
ENSG00000232815	5.57414	2.51627	2.51627	0.731602	3.4394	0.000582999	0.0131719	9	-1	DUX4L50	unprocessed_pseudogene	double homeobox 4 like 50 (pseudogene) [Source:HGNC Symbol;Acc:HGNC:51788]
ENSG00000174885	4.37816	2.5154	2.5154	0.646515	3.89071	9.99523e-05	0.00384848	11	1	NLRP6	protein_coding	NLR family pyrin domain containing 6 [Source:HGNC Symbol;Acc:HGNC:22944]
ENSG00000273472	5.44225	2.50481	2.50481	0.535608	4.67658	2.91698e-06	0.000284647	4	1		lncRNA	novel transcript
ENSG00000261834	8.58522	2.50477	2.50477	0.66656	3.75775	0.000171445	0.00568688	16	1	IGHV3OR16-15	IG_V_pseudogene	immunoglobulin heavy variable 3/OR16-15 (pseudogene) [Source:HGNC Symbol;Acc:HGNC:5639]
ENSG00000137101	26.5677	2.50433	2.50433	0.495313	5.05605	4.2802e-07	7.1185e-05	9	-1	CD72	protein_coding	CD72 molecule [Source:HGNC Symbol;Acc:HGNC:1696]
ENSG00000181036	12.4532	2.50324	2.50324	0.641113	3.90452	9.44141e-05	0.00370676	1	1	FCRL6	protein_coding	Fc receptor like 6 [Source:HGNC Symbol;Acc:HGNC:31910]
ENSG00000230068	1.64186	2.50283	2.50283	0.859851	2.91077	0.00360538	0.0450419	1	1	CDC42-IT1	lncRNA	CDC42 intronic transcript 1 [Source:HGNC Symbol;Acc:HGNC:41317]
ENSG00000277734	99.5624	2.502	2.502	0.430751	5.80846	6.30519e-09	4.32455e-06	14	1	TRAC	TR_C_gene	T cell receptor alpha constant [Source:HGNC Symbol;Acc:HGNC:12029]
ENSG00000251131	2.50654	2.50032	2.50032	0.742675	3.36664	0.000760902	0.0155618	5	1		lncRNA	novel transcript
ENSG00000237973	582.531	2.49723	2.49723	0.663644	3.76291	0.000167945	0.00558628	1	1	MTCO1P12	unprocessed_pseudogene	MT-CO1 pseudogene 12 [Source:HGNC Symbol;Acc:HGNC:52014]
ENSG00000211639	144.858	2.49487	2.49487	0.691383	3.60853	0.000307942	0.00852397	22	1	IGLV4-60	IG_V_gene	immunoglobulin lambda variable 4-60 [Source:HGNC Symbol;Acc:HGNC:5920]
ENSG00000261218	7.34415	2.48795	2.48795	0.80746	3.08121	0.00206165	0.0311707	16	1		lncRNA	novel transcript
ENSG00000284773	3.90894	2.48763	2.48763	0.816909	3.04517	0.00232548	0.0336107	1	-1		protein_coding	novel protein
ENSG00000289702	8.99979	2.48761	2.48761	0.683005	3.64216	0.00027036	0.00782933	5	1		lncRNA	novel transcript, sense intronic to DOCK2
ENSG00000060709	4.2189	2.48527	2.48527	0.69058	3.59882	0.00031967	0.00873947	12	-1	RIMBP2	protein_coding	RIMS binding protein 2 [Source:HGNC Symbol;Acc:HGNC:30339]
ENSG00000068831	88.0176	2.48189	2.48189	0.453072	5.47792	4.30355e-08	1.31388e-05	11	-1	RASGRP2	protein_coding	RAS guanyl releasing protein 2 [Source:HGNC Symbol;Acc:HGNC:9879]
ENSG00000199377	80.8528	2.47779	2.47779	0.649233	3.81649	0.000135364	0.00477442	1	-1	RNU5F-1	snRNA	RNA, U5F small nuclear 1 [Source:HGNC Symbol;Acc:HGNC:10216]
ENSG00000258572	6.6055	2.47541	2.47541	0.678652	3.64753	0.000264772	0.00770476	14	1		lncRNA	novel transcript
ENSG00000182156	4.63129	2.47227	2.47227	0.727391	3.39882	0.000676763	0.0144326	17	1	ENPP7	protein_coding	ectonucleotide pyrophosphatase/phosphodiesterase 7 [Source:HGNC Symbol;Acc:HGNC:23764]
ENSG00000139344	2.04123	2.47213	2.47213	0.722558	3.42136	0.000623094	0.0137661	12	1	AMDHD1	protein_coding	amidohydrolase domain containing 1 [Source:HGNC Symbol;Acc:HGNC:28577]
ENSG00000226889	1.78204	2.46515	2.46515	0.860423	2.86505	0.00416949	0.0490447	1	-1	ATF6-DT	lncRNA	ATF6 divergent transcript [Source:HGNC Symbol;Acc:HGNC:55826]
ENSG00000258867	2.67952	2.46132	2.46132	0.747268	3.29376	0.000988583	0.0186532	14	1	HISLA	lncRNA	HIF1A stabilizing long noncoding RNA [Source:HGNC Symbol;Acc:HGNC:49467]
ENSG00000273272	6.35768	2.46006	2.46006	0.754965	3.25851	0.00112001	0.0203823	22	1		lncRNA	novel transcript
ENSG00000162894	72.0381	2.45643	2.45643	0.460684	5.33214	9.70635e-08	2.32457e-05	1	-1	FCMR	protein_coding	Fc mu receptor [Source:HGNC Symbol;Acc:HGNC:14315]
ENSG00000156886	6.6896	2.45382	2.45382	0.745801	3.29018	0.00100123	0.0187493	16	1	ITGAD	protein_coding	integrin subunit alpha D [Source:HGNC Symbol;Acc:HGNC:6146]
ENSG00000122733	2.84884	2.45367	2.45367	0.738097	3.32432	0.000886355	0.0173284	9	1	PHF24	protein_coding	PHD finger protein 24 [Source:HGNC Symbol;Acc:HGNC:29180]
ENSG00000270467	6.06787	2.45367	2.45367	0.666142	3.6834	0.000230143	0.00695777	16	1	IGHV3OR16-12	IG_V_gene	immunoglobulin heavy variable 3/OR16-12 (non-functional) [Source:HGNC Symbol;Acc:HGNC:5636]
ENSG00000231728	2.28913	2.44775	2.44775	0.788885	3.1028	0.00191702	0.029618	X	-1	TMSB15B-AS1	lncRNA	TMSB15B antisense RNA 1 [Source:HGNC Symbol;Acc:HGNC:53858]
ENSG00000111913	125.59	2.44083	2.44083	0.400943	6.08772	1.14527e-09	1.64191e-06	6	-1	RIPOR2	protein_coding	RHO family interacting cell polarization regulator 2 [Source:HGNC Symbol;Acc:HGNC:13872]
ENSG00000105664	55.2201	2.44053	2.44053	0.618847	3.94368	8.02423e-05	0.00334213	19	-1	COMP	protein_coding	cartilage oligomeric matrix protein [Source:HGNC Symbol;Acc:HGNC:2227]
ENSG00000126264	20.1555	2.43826	2.43826	0.433044	5.63052	1.79667e-08	8.78134e-06	19	1	HCST	protein_coding	hematopoietic cell signal transducer [Source:HGNC Symbol;Acc:HGNC:16977]
ENSG00000178199	49.2366	2.43017	2.43017	0.460233	5.2803	1.28974e-07	2.81402e-05	6	-1	ZC3H12D	protein_coding	zinc finger CCCH-type containing 12D [Source:HGNC Symbol;Acc:HGNC:21175]
ENSG00000227543	4.31925	2.42737	2.42737	0.72902	3.32964	0.000869592	0.0171406	17	1	SPAG5-AS1	lncRNA	SPAG5 antisense RNA 1 [Source:HGNC Symbol;Acc:HGNC:41140]
ENSG00000105376	5.7317	2.42601	2.42601	0.710233	3.41579	0.000635962	0.013922	19	1	ICAM5	protein_coding	intercellular adhesion molecule 5 [Source:HGNC Symbol;Acc:HGNC:5348]
ENSG00000273983	38.3949	2.42352	2.42352	0.674114	3.59511	0.000324252	0.00883449	6	-1	H3C8	protein_coding	H3 clustered histone 8 [Source:HGNC Symbol;Acc:HGNC:4772]
ENSG00000253132	2.08096	2.42339	2.42339	0.836266	2.89787	0.00375711	0.0459399	14	-1	IGHV3-62	IG_V_pseudogene	immunoglobulin heavy variable 3-62 (pseudogene) [Source:HGNC Symbol;Acc:HGNC:5615]
ENSG00000170128	10.0064	2.42202	2.42202	0.632865	3.82707	0.000129679	0.00465619	1	1	GPR25	protein_coding	G protein-coupled receptor 25 [Source:HGNC Symbol;Acc:HGNC:4480]
ENSG00000204632	28.7992	2.41957	2.41957	0.541832	4.46554	7.98685e-06	0.000590361	6	1	HLA-G	protein_coding	major histocompatibility complex, class I, G [Source:HGNC Symbol;Acc:HGNC:4964]
ENSG00000205744	65.2823	2.41873	2.41873	0.411719	5.87471	4.23585e-09	3.62532e-06	19	-1	DENND1C	protein_coding	DENN domain containing 1C [Source:HGNC Symbol;Acc:HGNC:26225]
ENSG00000245164	19.7796	2.41315	2.41315	0.554952	4.34839	1.37143e-05	0.00089252	8	-1	LINC00861	lncRNA	long intergenic non-protein coding RNA 861 [Source:HGNC Symbol;Acc:HGNC:45133]
ENSG00000188404	46.7766	2.40624	2.40624	0.495406	4.85711	1.19113e-06	0.000150138	1	-1	SELL	protein_coding	selectin L [Source:HGNC Symbol;Acc:HGNC:10720]
ENSG00000262528	4.24964	2.40584	2.40584	0.654019	3.67854	0.000234574	0.00704868	16	-1		lncRNA	novel transcript, antisense to WDR90
ENSG00000169994	3.62381	2.40431	2.40431	0.672723	3.574	0.000351563	0.00930341	2	1	MYO7B	protein_coding	myosin VIIB [Source:HGNC Symbol;Acc:HGNC:7607]
ENSG00000169885	2.54848	2.40076	2.40076	0.745787	3.21909	0.00128596	0.0224733	1	1	CALML6	protein_coding	calmodulin like 6 [Source:HGNC Symbol;Acc:HGNC:24193]
ENSG00000187634	10.1777	2.38842	2.38842	0.490966	4.86474	1.14609e-06	0.00014678	1	1	SAMD11	protein_coding	sterile alpha motif domain containing 11 [Source:HGNC Symbol;Acc:HGNC:28706]
ENSG00000130203	274.718	2.38233	2.38233	0.530437	4.49126	7.08042e-06	0.000552342	19	1	APOE	protein_coding	apolipoprotein E [Source:HGNC Symbol;Acc:HGNC:613]
ENSG00000154451	126.475	2.37821	2.37821	0.424415	5.6035	2.10065e-08	9.31638e-06	1	-1	GBP5	protein_coding	guanylate binding protein 5 [Source:HGNC Symbol;Acc:HGNC:19895]
ENSG00000125910	20.2004	2.37637	2.37637	0.480219	4.94851	7.47844e-07	0.000103527	19	1	S1PR4	protein_coding	sphingosine-1-phosphate receptor 4 [Source:HGNC Symbol;Acc:HGNC:3170]
ENSG00000121966	112.474	2.3728	2.3728	0.434163	5.46523	4.62314e-08	1.31388e-05	2	-1	CXCR4	protein_coding	C-X-C motif chemokine receptor 4 [Source:HGNC Symbol;Acc:HGNC:2561]
ENSG00000204525	926.566	2.37016	2.37016	0.711267	3.33231	0.00086129	0.0170331	6	-1	HLA-C	protein_coding	major histocompatibility complex, class I, C [Source:HGNC Symbol;Acc:HGNC:4933]
ENSG00000211669	638.891	2.36894	2.36894	0.719648	3.2918	0.000995492	0.0186896	22	1	IGLV3-10	IG_V_gene	immunoglobulin lambda variable 3-10 [Source:HGNC Symbol;Acc:HGNC:5897]
ENSG00000166501	112.258	2.36722	2.36722	0.401555	5.89515	3.74351e-09	3.4482e-06	16	1	PRKCB	protein_coding	protein kinase C beta [Source:HGNC Symbol;Acc:HGNC:9395]
ENSG00000138316	5.52233	2.36685	2.36685	0.625814	3.78203	0.000155553	0.00531434	10	1	ADAMTS14	protein_coding	ADAM metallopeptidase with thrombospondin type 1 motif 14 [Source:HGNC Symbol;Acc:HGNC:14899]
ENSG00000275385	7.29021	2.36626	2.36626	0.821276	2.8812	0.00396165	0.0474854	17	1	CCL18	protein_coding	C-C motif chemokine ligand 18 [Source:HGNC Symbol;Acc:HGNC:10616]
ENSG00000124203	74.497	2.36586	2.36586	0.477084	4.959	7.08552e-07	9.92346e-05	20	1	ZNF831	protein_coding	zinc finger protein 831 [Source:HGNC Symbol;Acc:HGNC:16167]
ENSG00000289370	2.6687	2.36523	2.36523	0.772475	3.06189	0.00219947	0.0324954	2	-1		lncRNA	novel transcript
ENSG00000148680	5.59447	2.36473	2.36473	0.512558	4.61358	3.9579e-06	0.00035769	10	-1	HTR7	protein_coding	5-hydroxytryptamine receptor 7 [Source:HGNC Symbol;Acc:HGNC:5302]
ENSG00000197540	10.336	2.36272	2.36272	0.602798	3.91958	8.87024e-05	0.00356432	19	1	GZMM	protein_coding	granzyme M [Source:HGNC Symbol;Acc:HGNC:4712]
ENSG00000290039	5.1659	2.35669	2.35669	0.624174	3.77569	0.000159565	0.00538071	17	-1		lncRNA	novel transcript
ENSG00000137078	30.8597	2.35371	2.35371	0.443459	5.30762	1.11065e-07	2.58402e-05	9	-1	SIT1	protein_coding	signaling threshold regulating transmembrane adaptor 1 [Source:HGNC Symbol;Acc:HGNC:17710]
ENSG00000226530	2.48977	2.3505	2.3505	0.724829	3.24283	0.00118347	0.0213425	X	1		lncRNA	novel transcript
ENSG00000211678	51.7011	2.34892	2.34892	0.787319	2.98344	0.00285031	0.0385401	22	1	IGLJ3	IG_J_gene	immunoglobulin lambda joining 3 [Source:HGNC Symbol;Acc:HGNC:5865]
ENSG00000283906	18.2744	2.34788	2.34788	0.647609	3.62546	0.000288451	0.00814637	14	-1	IGHV4-80	IG_V_pseudogene	immunoglobulin heavy variable 4-80 (pseudogene) [Source:HGNC Symbol;Acc:HGNC:5656]
ENSG00000070915	3.21032	2.34738	2.34738	0.806265	2.91143	0.00359783	0.0450179	16	1	SLC12A3	protein_coding	solute carrier family 12 member 3 [Source:HGNC Symbol;Acc:HGNC:10912]
ENSG00000159753	101.836	2.34389	2.34389	0.423414	5.53569	3.10009e-08	1.14222e-05	16	1	CARMIL2	protein_coding	capping protein regulator and myosin 1 linker 2 [Source:HGNC Symbol;Acc:HGNC:27089]
ENSG00000242256	3.94333	2.34199	2.34199	0.754906	3.10235	0.00191988	0.0296257	9	-1	RN7SL57P	misc_RNA	RNA, 7SL, cytoplasmic 57, pseudogene [Source:HGNC Symbol;Acc:HGNC:46073]
ENSG00000148600	4.58117	2.34149	2.34149	0.590619	3.96447	7.35598e-05	0.00314918	10	1	CDHR1	protein_coding	cadherin related family member 1 [Source:HGNC Symbol;Acc:HGNC:14550]
ENSG00000286194	2.75063	2.34092	2.34092	0.76039	3.07857	0.00207993	0.0313285	17	1		lncRNA	Novel transcript
ENSG00000289412	4.75272	2.33855	2.33855	0.657578	3.55632	0.000376093	0.00967459	10	-1		lncRNA	novel transcript
ENSG00000178562	28.2198	2.33807	2.33807	0.446959	5.23106	1.68545e-07	3.36374e-05	2	1	CD28	protein_coding	CD28 molecule [Source:HGNC Symbol;Acc:HGNC:1653]
ENSG00000211644	47.3233	2.3374	2.3374	0.653956	3.57425	0.000351235	0.00930341	22	1	IGLV1-51	IG_V_gene	immunoglobulin lambda variable 1-51 [Source:HGNC Symbol;Acc:HGNC:5882]
ENSG00000129173	3.58756	2.33547	2.33547	0.714994	3.26642	0.00108917	0.0199881	11	-1	E2F8	protein_coding	E2F transcription factor 8 [Source:HGNC Symbol;Acc:HGNC:24727]
ENSG00000256603	1.85425	2.33517	2.33517	0.812912	2.8726	0.00407114	0.0482911	11	-1		lncRNA	novel transcript
ENSG00000174123	24.7809	2.3231	2.3231	0.520008	4.46743	7.91649e-06	0.000590361	4	-1	TLR10	protein_coding	toll like receptor 10 [Source:HGNC Symbol;Acc:HGNC:15634]
ENSG00000117215	40.3058	2.31522	2.31522	0.672176	3.44437	0.000572382	0.0129933	1	-1	PLA2G2D	protein_coding	phospholipase A2 group IID [Source:HGNC Symbol;Acc:HGNC:9033]
ENSG00000153157	2.63678	2.315	2.315	0.758166	3.05341	0.00226253	0.0331206	6	1	SYCP2L	protein_coding	synaptonemal complex protein 2 like [Source:HGNC Symbol;Acc:HGNC:21537]
ENSG00000256262	4.6856	2.31252	2.31252	0.651022	3.55213	0.00038212	0.00975628	12	-1	USP30-AS1	lncRNA	USP30 antisense RNA 1 [Source:HGNC Symbol;Acc:HGNC:40909]
ENSG00000182902	4.47966	2.31242	2.31242	0.694467	3.32978	0.000869141	0.0171406	22	1	SLC25A18	protein_coding	solute carrier family 25 member 18 [Source:HGNC Symbol;Acc:HGNC:10988]
ENSG00000261373	5.38874	2.31236	2.31236	0.572807	4.0369	5.41617e-05	0.0025839	16	1	VPS9D1-AS1	lncRNA	VPS9D1 antisense RNA 1 [Source:HGNC Symbol;Acc:HGNC:48915]
ENSG00000235111	23.4882	2.30741	2.30741	0.612724	3.76583	0.000165999	0.00554464	22	-1		lncRNA	novel transcript
ENSG00000240382	209.764	2.30662	2.30662	0.458861	5.02685	4.98609e-07	7.76595e-05	2	-1	IGKV1-17	IG_V_gene	immunoglobulin kappa variable 1-17 [Source:HGNC Symbol;Acc:HGNC:5733]
ENSG00000176732	3.51597	2.30346	2.30346	0.626506	3.67667	0.000236295	0.00705615	2	-1	PFN4	protein_coding	profilin family member 4 [Source:HGNC Symbol;Acc:HGNC:31103]
ENSG00000280248	3.80708	2.30328	2.30328	0.742364	3.10262	0.00191814	0.029618	17	1		TEC	TEC
ENSG00000102962	9.61178	2.30236	2.30236	0.620509	3.71044	0.000206896	0.00646017	16	1	CCL22	protein_coding	C-C motif chemokine ligand 22 [Source:HGNC Symbol;Acc:HGNC:10621]
ENSG00000132704	47.4537	2.30213	2.30213	0.523633	4.39646	1.10032e-05	0.000752899	1	-1	FCRL2	protein_coding	Fc receptor like 2 [Source:HGNC Symbol;Acc:HGNC:14875]
ENSG00000290644	2.18005	2.30136	2.30136	0.75545	3.04635	0.00231639	0.0335401	9	1		lncRNA	novel transcript
ENSG00000184160	6.13611	2.30026	2.30026	0.669857	3.43396	0.000594843	0.0133015	4	1	ADRA2C	protein_coding	adrenoceptor alpha 2C [Source:HGNC Symbol;Acc:HGNC:283]
ENSG00000124102	137.459	2.29438	2.29438	0.644699	3.55884	0.000372497	0.00962344	20	1	PI3	protein_coding	peptidase inhibitor 3 [Source:HGNC Symbol;Acc:HGNC:8947]
ENSG00000019169	13.7628	2.28315	2.28315	0.741337	3.07977	0.00207162	0.0312838	2	1	MARCO	protein_coding	macrophage receptor with collagenous structure [Source:HGNC Symbol;Acc:HGNC:6895]
ENSG00000197646	16.111	2.28309	2.28309	0.446128	5.11755	3.09524e-07	5.61576e-05	9	1	PDCD1LG2	protein_coding	programmed cell death 1 ligand 2 [Source:HGNC Symbol;Acc:HGNC:18731]
ENSG00000102385	6.03434	2.283	2.283	0.753498	3.02986	0.00244664	0.0347949	X	1	DRP2	protein_coding	dystrophin related protein 2 [Source:HGNC Symbol;Acc:HGNC:3032]
ENSG00000203710	25.6946	2.28143	2.28143	0.534885	4.26527	1.99662e-05	0.00120446	1	1	CR1	protein_coding	complement C3b/C4b receptor 1 (Knops blood group) [Source:HGNC Symbol;Acc:HGNC:2334]
ENSG00000140368	99.9814	2.28042	2.28042	0.40285	5.66071	1.50749e-08	7.96904e-06	15	1	PSTPIP1	protein_coding	proline-serine-threonine phosphatase interacting protein 1 [Source:HGNC Symbol;Acc:HGNC:9580]
ENSG00000163508	27.2009	2.27444	2.27444	0.504694	4.50657	6.58855e-06	0.000527755	3	-1	EOMES	protein_coding	eomesodermin [Source:HGNC Symbol;Acc:HGNC:3372]
ENSG00000211650	54.9811	2.2719	2.2719	0.755083	3.0088	0.0026228	0.0365474	22	1	IGLV5-45	IG_V_gene	immunoglobulin lambda variable 5-45 [Source:HGNC Symbol;Acc:HGNC:5924]
ENSG00000186818	30.0333	2.27153	2.27153	0.468682	4.84663	1.25574e-06	0.000155019	19	1	LILRB4	protein_coding	leukocyte immunoglobulin like receptor B4 [Source:HGNC Symbol;Acc:HGNC:6608]
ENSG00000135426	27.984	2.27147	2.27147	0.481029	4.7221	2.33418e-06	0.000239919	12	-1	TESPA1	protein_coding	thymocyte expressed, positive selection associated 1 [Source:HGNC Symbol;Acc:HGNC:29109]
ENSG00000090104	54.9179	2.26982	2.26982	0.505671	4.48873	7.16484e-06	0.000557113	1	1	RGS1	protein_coding	regulator of G protein signaling 1 [Source:HGNC Symbol;Acc:HGNC:9991]
ENSG00000007312	59.9403	2.26874	2.26874	0.405903	5.58935	2.2792e-08	9.92445e-06	17	-1	CD79B	protein_coding	CD79b molecule [Source:HGNC Symbol;Acc:HGNC:1699]
ENSG00000278546	3.08292	2.26724	2.26724	0.710381	3.19159	0.00141492	0.0240668	17	1		lncRNA	novel transcript
ENSG00000100385	98.4458	2.26248	2.26248	0.385511	5.86879	4.38993e-09	3.62532e-06	22	-1	IL2RB	protein_coding	interleukin 2 receptor subunit beta [Source:HGNC Symbol;Acc:HGNC:6009]
ENSG00000112799	11.6566	2.26004	2.26004	0.512175	4.41264	1.02118e-05	0.000714723	6	1	LY86	protein_coding	lymphocyte antigen 86 [Source:HGNC Symbol;Acc:HGNC:16837]
ENSG00000133937	3.54258	2.25995	2.25995	0.750727	3.01034	0.00260953	0.0364619	14	-1	GSC	protein_coding	goosecoid homeobox [Source:HGNC Symbol;Acc:HGNC:4612]
ENSG00000289457	4.93076	2.25788	2.25788	0.537355	4.20184	2.64752e-05	0.00149499	1	1		lncRNA	novel transcript
ENSG00000105374	26.8495	2.25294	2.25294	0.470885	4.78448	1.71427e-06	0.000192339	19	-1	NKG7	protein_coding	natural killer cell granule protein 7 [Source:HGNC Symbol;Acc:HGNC:7830]
ENSG00000177464	5.61197	2.24019	2.24019	0.658379	3.40258	0.000667523	0.0143692	19	-1	GPR4	protein_coding	G protein-coupled receptor 4 [Source:HGNC Symbol;Acc:HGNC:4497]
ENSG00000092200	3.21836	2.23978	2.23978	0.747588	2.99601	0.00273537	0.0375465	14	1	RPGRIP1	protein_coding	RPGR interacting protein 1 [Source:HGNC Symbol;Acc:HGNC:13436]
ENSG00000108813	5.92588	2.23762	2.23762	0.515485	4.34081	1.41956e-05	0.000916363	17	1	DLX4	protein_coding	distal-less homeobox 4 [Source:HGNC Symbol;Acc:HGNC:2917]
ENSG00000204252	21.7388	2.23726	2.23726	0.509535	4.39078	1.12944e-05	0.000762534	6	-1	HLA-DOA	protein_coding	major histocompatibility complex, class II, DO alpha [Source:HGNC Symbol;Acc:HGNC:4936]
ENSG00000242574	15.9673	2.2359	2.2359	0.493184	4.53361	5.79844e-06	0.000477205	6	-1	HLA-DMB	protein_coding	major histocompatibility complex, class II, DM beta [Source:HGNC Symbol;Acc:HGNC:4935]
ENSG00000166819	163.55	2.22899	2.22899	0.72699	3.06605	0.00216904	0.0322101	15	-1	PLIN1	protein_coding	perilipin 1 [Source:HGNC Symbol;Acc:HGNC:9076]
ENSG00000140853	606.787	2.22452	2.22452	0.396837	5.60562	2.07515e-08	9.31638e-06	16	1	NLRC5	protein_coding	NLR family CARD domain containing 5 [Source:HGNC Symbol;Acc:HGNC:29933]
ENSG00000102879	417.013	2.22437	2.22437	0.375046	5.93093	3.01224e-09	3.13653e-06	16	1	CORO1A	protein_coding	coronin 1A [Source:HGNC Symbol;Acc:HGNC:2252]
ENSG00000182866	87.7323	2.22417	2.22417	0.40379	5.50823	3.6246e-08	1.21509e-05	1	1	LCK	protein_coding	LCK proto-oncogene, Src family tyrosine kinase [Source:HGNC Symbol;Acc:HGNC:6524]
ENSG00000173762	24.2022	2.20777	2.20777	0.487565	4.52815	5.95029e-06	0.000488026	17	-1	CD7	protein_coding	CD7 molecule [Source:HGNC Symbol;Acc:HGNC:1695]
ENSG00000105639	224.346	2.20448	2.20448	0.372689	5.91507	3.31726e-09	3.31021e-06	19	-1	JAK3	protein_coding	Janus kinase 3 [Source:HGNC Symbol;Acc:HGNC:6193]
ENSG00000187922	3.55801	2.20264	2.20264	0.758607	2.90353	0.00368976	0.0455026	9	-1	LCN10	protein_coding	lipocalin 10 [Source:HGNC Symbol;Acc:HGNC:20892]
ENSG00000270472	3.48263	2.20156	2.20156	0.655356	3.35933	0.000781313	0.0158573	16	1	IGHV3OR16-9	IG_V_gene	immunoglobulin heavy variable 3/OR16-9 (non-functional) [Source:HGNC Symbol;Acc:HGNC:5644]
ENSG00000273096	4.18179	2.19981	2.19981	0.591544	3.71876	0.0002002	0.00633353	22	-1		lncRNA	novel transcript, sense intronic to SUN2
ENSG00000012223	7431.8	2.1987	2.1987	0.58667	3.74777	0.000178414	0.0058372	3	-1	LTF	protein_coding	lactotransferrin [Source:HGNC Symbol;Acc:HGNC:6720]
ENSG00000211955	888.34	2.19859	2.19859	0.560909	3.91969	8.86646e-05	0.00356432	14	-1	IGHV3-33	IG_V_gene	immunoglobulin heavy variable 3-33 [Source:HGNC Symbol;Acc:HGNC:5596]
ENSG00000123329	118.492	2.19734	2.19734	0.383599	5.72823	1.01483e-08	5.65214e-06	12	-1	ARHGAP9	protein_coding	Rho GTPase activating protein 9 [Source:HGNC Symbol;Acc:HGNC:14130]
ENSG00000175463	112.56	2.197	2.197	0.416039	5.28076	1.28649e-07	2.81402e-05	11	1	TBC1D10C	protein_coding	TBC1 domain family member 10C [Source:HGNC Symbol;Acc:HGNC:24702]
ENSG00000138964	158.673	2.19596	2.19596	0.373859	5.87378	4.25972e-09	3.62532e-06	22	1	PARVG	protein_coding	parvin gamma [Source:HGNC Symbol;Acc:HGNC:14654]
ENSG00000005844	322.174	2.19368	2.19368	0.358621	6.11699	9.53614e-10	1.63129e-06	16	1	ITGAL	protein_coding	integrin subunit alpha L [Source:HGNC Symbol;Acc:HGNC:6148]
ENSG00000196126	483.192	2.19231	2.19231	0.573024	3.82585	0.000130321	0.00465829	6	-1	HLA-DRB1	protein_coding	major histocompatibility complex, class II, DR beta 1 [Source:HGNC Symbol;Acc:HGNC:4948]
ENSG00000096996	36.9567	2.18595	2.18595	0.431091	5.07074	3.96267e-07	6.68324e-05	19	-1	IL12RB1	protein_coding	interleukin 12 receptor subunit beta 1 [Source:HGNC Symbol;Acc:HGNC:5971]
ENSG00000131019	2.81193	2.18516	2.18516	0.711923	3.06938	0.00214503	0.032007	6	-1	ULBP3	protein_coding	UL16 binding protein 3 [Source:HGNC Symbol;Acc:HGNC:14895]
ENSG00000196277	3.32108	2.18186	2.18186	0.762574	2.86118	0.00422071	0.0495135	3	1	GRM7	protein_coding	glutamate metabotropic receptor 7 [Source:HGNC Symbol;Acc:HGNC:4599]
ENSG00000211673	4553.81	2.18176	2.18176	0.542279	4.02331	5.73858e-05	0.00266861	22	1	IGLV3-1	IG_V_gene	immunoglobulin lambda variable 3-1 [Source:HGNC Symbol;Acc:HGNC:5896]
ENSG00000110665	27.8021	2.17873	2.17873	0.434087	5.01911	5.19119e-07	7.8686e-05	11	-1	C11orf21	protein_coding	chromosome 11 open reading frame 21 [Source:HGNC Symbol;Acc:HGNC:13231]
ENSG00000275022	4.45153	2.17778	2.17778	0.581192	3.74709	0.000178897	0.00584501	11	1	MIR6753	miRNA	microRNA 6753 [Source:HGNC Symbol;Acc:HGNC:50255]
ENSG00000260719	5.84665	2.17688	2.17688	0.566131	3.84519	0.000120459	0.00441813	16	1		lncRNA	novel transcript, antisense to C16orf54
ENSG00000164708	6.87149	2.17461	2.17461	0.673171	3.23039	0.00123619	0.0218977	7	-1	PGAM2	protein_coding	phosphoglycerate mutase 2 [Source:HGNC Symbol;Acc:HGNC:8889]
ENSG00000064201	24.1924	2.17369	2.17369	0.43801	4.96265	6.95383e-07	9.79632e-05	11	1	TSPAN32	protein_coding	tetraspanin 32 [Source:HGNC Symbol;Acc:HGNC:13410]
ENSG00000180539	10.9645	2.17227	2.17227	0.564933	3.84518	0.000120466	0.00441813	9	1	LINC02908	lncRNA	long intergenic non-protein coding RNA 2908 [Source:HGNC Symbol;Acc:HGNC:31426]
ENSG00000260997	4.97293	2.17106	2.17106	0.615391	3.52794	0.000418814	0.0103511	7	-1		lncRNA	novel transcript, overlapping MYO1G
ENSG00000211829	3.69237	2.17048	2.17048	0.740315	2.93184	0.00336964	0.0429481	14	1	TRDC	TR_C_gene	T cell receptor delta constant [Source:HGNC Symbol;Acc:HGNC:12253]
ENSG00000288956	4.10087	2.16795	2.16795	0.614926	3.52554	0.00042262	0.0104344	9	-1		lncRNA	novel transcript
ENSG00000214269	4.45493	2.16788	2.16788	0.732069	2.9613	0.00306339	0.040397	13	-1	LGMNP1	processed_pseudogene	legumain pseudogene 1 [Source:HGNC Symbol;Acc:HGNC:23079]
ENSG00000019582	8149.38	2.16092	2.16092	0.418868	5.15895	2.48337e-07	4.64643e-05	5	-1	CD74	protein_coding	CD74 molecule [Source:HGNC Symbol;Acc:HGNC:1697]
ENSG00000120093	9.7345	2.14672	2.14672	0.505165	4.24955	2.14202e-05	0.00128248	17	-1	HOXB3	protein_coding	homeobox B3 [Source:HGNC Symbol;Acc:HGNC:5114]
ENSG00000167895	197.518	2.14626	2.14626	0.392474	5.46855	4.53735e-08	1.31388e-05	17	1	TMC8	protein_coding	transmembrane channel like 8 [Source:HGNC Symbol;Acc:HGNC:20474]
ENSG00000211660	1132.8	2.14443	2.14443	0.534369	4.01301	5.99491e-05	0.00273993	22	1	IGLV2-23	IG_V_gene	immunoglobulin lambda variable 2-23 [Source:HGNC Symbol;Acc:HGNC:5890]
ENSG00000105479	5.33121	2.14153	2.14153	0.694224	3.08479	0.00203699	0.0308954	19	-1	ODAD1	protein_coding	outer dynein arm docking complex subunit 1 [Source:HGNC Symbol;Acc:HGNC:26560]
ENSG00000260729	3.14666	2.13505	2.13505	0.727938	2.93302	0.00335686	0.0428536	15	-1		protein_coding	novel protein
ENSG00000105877	3.00328	2.12837	2.12837	0.725647	2.93307	0.00335632	0.0428536	7	1	DNAH11	protein_coding	dynein axonemal heavy chain 11 [Source:HGNC Symbol;Acc:HGNC:2942]
ENSG00000172543	35.7749	2.12653	2.12653	0.467612	4.54765	5.42486e-06	0.000452682	11	1	CTSW	protein_coding	cathepsin W [Source:HGNC Symbol;Acc:HGNC:2546]
ENSG00000081985	9.60477	2.12524	2.12524	0.536106	3.96422	7.36372e-05	0.00314918	1	1	IL12RB2	protein_coding	interleukin 12 receptor subunit beta 2 [Source:HGNC Symbol;Acc:HGNC:5972]
ENSG00000183153	12.375	2.12517	2.12517	0.454476	4.6761	2.92385e-06	0.000284647	17	-1	GJD3	protein_coding	gap junction protein delta 3 [Source:HGNC Symbol;Acc:HGNC:19147]
ENSG00000163823	39.3983	2.12464	2.12464	0.382651	5.55243	2.81725e-08	1.07096e-05	3	-1	CCR1	protein_coding	C-C motif chemokine receptor 1 [Source:HGNC Symbol;Acc:HGNC:1602]
ENSG00000075340	15.7803	2.12288	2.12288	0.436969	4.8582	1.18457e-06	0.000150102	2	-1	ADD2	protein_coding	adducin 2 [Source:HGNC Symbol;Acc:HGNC:244]
ENSG00000105967	39.824	2.1179	2.1179	0.42561	4.97614	6.48663e-07	9.48467e-05	7	-1	TFEC	protein_coding	transcription factor EC [Source:HGNC Symbol;Acc:HGNC:11754]
ENSG00000269388	5.51591	2.11645	2.11645	0.635112	3.33241	0.000860973	0.0170331	19	1		transcribed_processed_pseudogene	putative ATP-binding domain-containing protein 3-like protein (ABP3L) pseudogene
ENSG00000196358	7.16335	2.11569	2.11569	0.469882	4.5026	6.71263e-06	0.000534578	9	1	NTNG2	protein_coding	netrin G2 [Source:HGNC Symbol;Acc:HGNC:14288]
ENSG00000027869	24.3922	2.1151	2.1151	0.552745	3.82654	0.000129959	0.00465829	1	-1	SH2D2A	protein_coding	SH2 domain containing 2A [Source:HGNC Symbol;Acc:HGNC:10821]
ENSG00000288156	8.87231	2.11087	2.11087	0.62814	3.3605	0.000778005	0.0158036	19	1		lncRNA	novel transcript
ENSG00000229474	35.0071	2.10502	2.10502	0.453746	4.63921	3.49747e-06	0.000326124	15	-1	PATL2	protein_coding	PAT1 homolog 2 [Source:HGNC Symbol;Acc:HGNC:33630]
ENSG00000223350	58.1331	2.10409	2.10409	0.496644	4.23662	2.26909e-05	0.0013352	22	1	IGLV9-49	IG_V_gene	immunoglobulin lambda variable 9-49 [Source:HGNC Symbol;Acc:HGNC:5933]
ENSG00000180139	9.43597	2.10342	2.10342	0.617067	3.40874	0.00065264	0.0141449	10	1	ACTA2-AS1	lncRNA	ACTA2 antisense RNA 1 [Source:HGNC Symbol;Acc:HGNC:45169]
ENSG00000105369	370.044	2.09781	2.09781	0.427379	4.90854	9.17578e-07	0.000121148	19	1	CD79A	protein_coding	CD79a molecule [Source:HGNC Symbol;Acc:HGNC:1698]
ENSG00000211593	58.8151	2.09748	2.09748	0.435893	4.81192	1.49485e-06	0.000175491	2	-1	IGKJ5	IG_J_gene	immunoglobulin kappa joining 5 [Source:HGNC Symbol;Acc:HGNC:5723]
ENSG00000179583	578.493	2.09562	2.09562	0.379947	5.51556	3.47678e-08	1.21055e-05	16	1	CIITA	protein_coding	class II major histocompatibility complex transactivator [Source:HGNC Symbol;Acc:HGNC:7067]
ENSG00000143851	96.5786	2.09214	2.09214	0.38308	5.46136	4.72494e-08	1.31579e-05	1	-1	PTPN7	protein_coding	protein tyrosine phosphatase non-receptor type 7 [Source:HGNC Symbol;Acc:HGNC:9659]
ENSG00000132185	33.2256	2.09123	2.09123	0.506936	4.12522	3.70373e-05	0.00191992	1	1	FCRLA	protein_coding	Fc receptor like A [Source:HGNC Symbol;Acc:HGNC:18504]
ENSG00000100346	5.09211	2.09064	2.09064	0.574319	3.6402	0.000272422	0.00783364	22	1	CACNA1I	protein_coding	calcium voltage-gated channel subunit alpha1 I [Source:HGNC Symbol;Acc:HGNC:1396]
ENSG00000211959	930.959	2.08988	2.08988	0.560316	3.72983	0.000191612	0.00615137	14	-1	IGHV4-39	IG_V_gene	immunoglobulin heavy variable 4-39 [Source:HGNC Symbol;Acc:HGNC:5651]
ENSG00000105122	119.997	2.08895	2.08895	0.415489	5.02769	4.9643e-07	7.76595e-05	19	-1	RASAL3	protein_coding	RAS protein activator like 3 [Source:HGNC Symbol;Acc:HGNC:26129]
ENSG00000235888	4.25408	2.08879	2.08879	0.626158	3.33588	0.000850313	0.0168997	21	-1	LINC02940	lncRNA	long intergenic non-protein coding RNA 2940 [Source:HGNC Symbol;Acc:HGNC:55955]
ENSG00000243224	3.76501	2.08763	2.08763	0.616693	3.3852	0.000711256	0.0149289	3	1	TWF2-DT	lncRNA	TWF2 divergent transcript [Source:HGNC Symbol;Acc:HGNC:55619]
ENSG00000167286	40.373	2.0862	2.0862	0.46984	4.44023	8.98619e-06	0.000652152	11	-1	CD3D	protein_coding	CD3 delta subunit of T-cell receptor complex [Source:HGNC Symbol;Acc:HGNC:1673]
ENSG00000015285	76.1503	2.08142	2.08142	0.372644	5.58553	2.32983e-08	9.96378e-06	X	1	WAS	protein_coding	WASP actin nucleation promoting factor [Source:HGNC Symbol;Acc:HGNC:12731]
ENSG00000247774	40.014	2.07783	2.07783	0.396111	5.24558	1.55794e-07	3.2729e-05	12	-1	PCED1B-AS1	lncRNA	PCED1B antisense RNA 1 [Source:HGNC Symbol;Acc:HGNC:44166]
ENSG00000136286	210.923	2.07668	2.07668	0.334748	6.20371	5.51482e-10	1.32075e-06	7	-1	MYO1G	protein_coding	myosin IG [Source:HGNC Symbol;Acc:HGNC:13880]
ENSG00000176049	8.97383	2.07397	2.07397	0.559499	3.70683	0.00020987	0.00651059	5	-1	JAKMIP2	protein_coding	janus kinase and microtubule interacting protein 2 [Source:HGNC Symbol;Acc:HGNC:29067]
ENSG00000211976	36.2788	2.07029	2.07029	0.531742	3.89341	9.88432e-05	0.00381806	14	-1	IGHV3-73	IG_V_gene	immunoglobulin heavy variable 3-73 [Source:HGNC Symbol;Acc:HGNC:5623]
ENSG00000077420	69.3575	2.06056	2.06056	0.322042	6.39843	1.56981e-10	4.17728e-07	10	1	APBB1IP	protein_coding	amyloid beta precursor protein binding family B member 1 interacting protein [Source:HGNC Symbol;Acc:HGNC:17379]
ENSG00000179715	62.8331	2.05787	2.05787	0.374606	5.49343	3.94203e-08	1.27578e-05	12	1	PCED1B	protein_coding	PC-esterase domain containing 1B [Source:HGNC Symbol;Acc:HGNC:28255]
ENSG00000153064	69.4176	2.05677	2.05677	0.393079	5.23246	1.67269e-07	3.36374e-05	4	1	BANK1	protein_coding	B cell scaffold protein with ankyrin repeats 1 [Source:HGNC Symbol;Acc:HGNC:18233]
ENSG00000198821	38.3227	2.05636	2.05636	0.44888	4.5811	4.62532e-06	0.000405757	1	-1	CD247	protein_coding	CD247 molecule [Source:HGNC Symbol;Acc:HGNC:1677]
ENSG00000204577	6.09653	2.05614	2.05614	0.60996	3.37093	0.00074914	0.0153637	19	-1	LILRB3	protein_coding	leukocyte immunoglobulin like receptor B3 [Source:HGNC Symbol;Acc:HGNC:6607]
ENSG00000140534	5.54379	2.0554	2.0554	0.587055	3.50121	0.000463151	0.0111811	15	1	TICRR	protein_coding	TOPBP1 interacting checkpoint and replication regulator [Source:HGNC Symbol;Acc:HGNC:28704]
ENSG00000251301	34.0545	2.0491	2.0491	0.472615	4.33566	1.45325e-05	0.000928104	12	-1	LINC02384	lncRNA	long intergenic non-protein coding RNA 2384 [Source:HGNC Symbol;Acc:HGNC:53308]
ENSG00000163600	11.2818	2.04726	2.04726	0.603785	3.3907	0.000697136	0.0147868	2	1	ICOS	protein_coding	inducible T cell costimulator [Source:HGNC Symbol;Acc:HGNC:5351]
ENSG00000277511	4.272	2.04121	2.04121	0.626781	3.25666	0.00112733	0.0204999	17	1		lncRNA	novel transcript
ENSG00000116031	8.36253	2.04081	2.04081	0.582631	3.50275	0.000460486	0.0111396	2	-1	CD207	protein_coding	CD207 molecule [Source:HGNC Symbol;Acc:HGNC:17935]
ENSG00000117009	8.46128	2.04064	2.04064	0.632461	3.22651	0.0012531	0.0220788	1	1	KMO	protein_coding	kynurenine 3-monooxygenase [Source:HGNC Symbol;Acc:HGNC:6381]
ENSG00000173705	3.58425	2.04019	2.04019	0.703721	2.89915	0.00374175	0.0458603	3	-1	SUSD5	protein_coding	sushi domain containing 5 [Source:HGNC Symbol;Acc:HGNC:29061]
ENSG00000140749	6.33696	2.03965	2.03965	0.624734	3.26483	0.00109531	0.0200822	16	-1	IGSF6	protein_coding	immunoglobulin superfamily member 6 [Source:HGNC Symbol;Acc:HGNC:5953]
ENSG00000128815	333.952	2.03923	2.03923	0.374924	5.43905	5.35645e-08	1.42535e-05	10	1	WDFY4	protein_coding	WDFY family member 4 [Source:HGNC Symbol;Acc:HGNC:29323]
ENSG00000140968	157.152	2.02957	2.02957	0.388501	5.22411	1.74994e-07	3.46358e-05	16	1	IRF8	protein_coding	interferon regulatory factor 8 [Source:HGNC Symbol;Acc:HGNC:5358]
ENSG00000121594	9.52922	2.0295	2.0295	0.64698	3.13688	0.00170757	0.0274829	3	-1	CD80	protein_coding	CD80 molecule [Source:HGNC Symbol;Acc:HGNC:1700]
ENSG00000269220	8.57889	2.02936	2.02936	0.606805	3.34434	0.00082478	0.0164844	22	1	LINC00528	lncRNA	long intergenic non-protein coding RNA 528 [Source:HGNC Symbol;Acc:HGNC:26875]
ENSG00000225938	3.10088	2.02813	2.02813	0.703384	2.8834	0.00393412	0.0472708	1	-1	S1PR1-DT	lncRNA	S1PR1 divergent transcript [Source:HGNC Symbol;Acc:HGNC:55842]
ENSG00000104814	95.2156	2.02711	2.02711	0.406727	4.98395	6.22995e-07	9.20994e-05	19	-1	MAP4K1	protein_coding	mitogen-activated protein kinase kinase kinase kinase 1 [Source:HGNC Symbol;Acc:HGNC:6863]
ENSG00000198286	123.291	2.02025	2.02025	0.397643	5.08056	3.76316e-07	6.48374e-05	7	-1	CARD11	protein_coding	caspase recruitment domain family member 11 [Source:HGNC Symbol;Acc:HGNC:16393]
ENSG00000110446	82.3411	2.01678	2.01678	0.327337	6.16116	7.22157e-10	1.51919e-06	11	-1	SLC15A3	protein_coding	solute carrier family 15 member 3 [Source:HGNC Symbol;Acc:HGNC:18068]
ENSG00000261996	2.55186	2.0147	2.0147	0.700044	2.87796	0.00400261	0.0477928	17	-1		lncRNA	novel transcript
ENSG00000206341	185.076	2.01104	2.01104	0.485114	4.14551	3.39066e-05	0.00178468	6	1	HLA-H	unprocessed_pseudogene	major histocompatibility complex, class I, H (pseudogene) [Source:HGNC Symbol;Acc:HGNC:4965]
ENSG00000122122	148.872	2.01057	2.01057	0.369573	5.44025	5.32052e-08	1.42535e-05	X	1	SASH3	protein_coding	SAM and SH3 domain containing 3 [Source:HGNC Symbol;Acc:HGNC:15975]
ENSG00000103187	177.657	2.00767	2.00767	0.36703	5.47004	4.49921e-08	1.31388e-05	16	-1	COTL1	protein_coding	coactosin like F-actin binding protein 1 [Source:HGNC Symbol;Acc:HGNC:18304]
ENSG00000290698	29.8122	2.00466	2.00466	0.523132	3.83203	0.000127091	0.00457699	17	-1		lncRNA	novel transcript
ENSG00000125538	6.3903	2.00236	2.00236	0.492956	4.06194	4.86669e-05	0.00236895	2	-1	IL1B	protein_coding	interleukin 1 beta [Source:HGNC Symbol;Acc:HGNC:5992]
ENSG00000175857	14.8382	2.00074	2.00074	0.456622	4.38162	1.17802e-05	0.000788053	5	1	GAPT	protein_coding	GRB2 binding adaptor protein, transmembrane [Source:HGNC Symbol;Acc:HGNC:26588]
ENSG00000112299	7.52542	1.99686	1.99686	0.517673	3.85737	0.000114613	0.0042556	6	-1	VNN1	protein_coding	vanin 1 [Source:HGNC Symbol;Acc:HGNC:12705]
ENSG00000169508	34.0808	1.99121	1.99121	0.478335	4.16279	3.14388e-05	0.0016844	13	-1	GPR183	protein_coding	G protein-coupled receptor 183 [Source:HGNC Symbol;Acc:HGNC:3128]
ENSG00000153283	44.4967	1.99109	1.99109	0.393472	5.06029	4.18613e-07	7.01074e-05	3	1	CD96	protein_coding	CD96 molecule [Source:HGNC Symbol;Acc:HGNC:16892]
ENSG00000239951	1720.55	1.98946	1.98946	0.442839	4.49251	7.039e-06	0.000552342	2	-1	IGKV3-20	IG_V_gene	immunoglobulin kappa variable 3-20 [Source:HGNC Symbol;Acc:HGNC:5817]
ENSG00000121797	9.34013	1.98869	1.98869	0.54769	3.63104	0.00028228	0.00802889	3	1	CCRL2	protein_coding	C-C motif chemokine receptor like 2 [Source:HGNC Symbol;Acc:HGNC:1612]
ENSG00000101082	21.8742	1.98423	1.98423	0.436219	4.54871	5.39763e-06	0.000451985	20	-1	SLA2	protein_coding	Src like adaptor 2 [Source:HGNC Symbol;Acc:HGNC:17329]
ENSG00000167476	37.3685	1.98122	1.98122	0.544451	3.63893	0.000273768	0.00783364	19	-1	JSRP1	protein_coding	junctional sarcoplasmic reticulum protein 1 [Source:HGNC Symbol;Acc:HGNC:24963]
ENSG00000113263	73.1145	1.98051	1.98051	0.416481	4.75534	1.98112e-06	0.000209013	5	1	ITK	protein_coding	IL2 inducible T cell kinase [Source:HGNC Symbol;Acc:HGNC:6171]
ENSG00000211772	27.1183	1.98035	1.98035	0.512771	3.86206	0.000112436	0.00418775	7	1	TRBC2	TR_C_gene	T cell receptor beta constant 2 [Source:HGNC Symbol;Acc:HGNC:12157]
ENSG00000167889	4.7287	1.98034	1.98034	0.571192	3.46703	0.000526234	0.0121884	17	1	MGAT5B	protein_coding	alpha-1,6-mannosylglycoprotein 6-beta-N-acetylglucosaminyltransferase B [Source:HGNC Symbol;Acc:HGNC:24140]
ENSG00000273192	4.50266	1.97666	1.97666	0.641902	3.07938	0.00207435	0.0312838	22	1		lncRNA	novel transcript, antisense to ALG12
ENSG00000167850	5.68017	1.97091	1.97091	0.473746	4.16027	3.17877e-05	0.00169747	17	-1	CD300C	protein_coding	CD300c molecule [Source:HGNC Symbol;Acc:HGNC:19320]
ENSG00000291092	5.96434	1.96961	1.96961	0.424604	4.63871	3.50597e-06	0.000326124	7	-1	PMS2P3	lncRNA	PMS1 homolog 2, mismatch repair system component pseudogene 3 [Source:HGNC Symbol;Acc:HGNC:9128]
ENSG00000006638	7.18557	1.96756	1.96756	0.542685	3.6256	0.000288288	0.00814637	19	-1	TBXA2R	protein_coding	thromboxane A2 receptor [Source:HGNC Symbol;Acc:HGNC:11608]
ENSG00000211967	38.7609	1.96686	1.96686	0.57462	3.42288	0.000619619	0.013702	14	-1	IGHV3-53	IG_V_gene	immunoglobulin heavy variable 3-53 [Source:HGNC Symbol;Acc:HGNC:5610]
ENSG00000177989	192.013	1.96671	1.96671	0.438301	4.48712	7.21926e-06	0.000557723	22	-1	ODF3B	protein_coding	outer dense fiber of sperm tails 3B [Source:HGNC Symbol;Acc:HGNC:34388]
ENSG00000085265	27.6212	1.96614	1.96614	0.416836	4.71683	2.39543e-06	0.000245163	9	-1	FCN1	protein_coding	ficolin 1 [Source:HGNC Symbol;Acc:HGNC:3623]
ENSG00000171596	3.09344	1.96603	1.96603	0.665511	2.95417	0.00313508	0.0409703	2	-1	NMUR1	protein_coding	neuromedin U receptor 1 [Source:HGNC Symbol;Acc:HGNC:4518]
ENSG00000203883	38.5295	1.96513	1.96513	0.373858	5.25636	1.46937e-07	3.14196e-05	20	-1	SOX18	protein_coding	SRY-box transcription factor 18 [Source:HGNC Symbol;Acc:HGNC:11194]
ENSG00000025708	330.757	1.96333	1.96333	0.342698	5.72904	1.01e-08	5.65214e-06	22	-1	TYMP	protein_coding	thymidine phosphorylase [Source:HGNC Symbol;Acc:HGNC:3148]
ENSG00000173200	43.3638	1.95988	1.95988	0.501339	3.9093	9.25649e-05	0.00367026	3	1	PARP15	protein_coding	poly(ADP-ribose) polymerase family member 15 [Source:HGNC Symbol;Acc:HGNC:26876]
ENSG00000147138	53.5845	1.95565	1.95565	0.423684	4.61583	3.91529e-06	0.00035518	X	1	GPR174	protein_coding	G protein-coupled receptor 174 [Source:HGNC Symbol;Acc:HGNC:30245]
ENSG00000255139	2.79719	1.9526	1.9526	0.627486	3.11179	0.00185958	0.02907	11	1		lncRNA	novel transcript
ENSG00000147889	10.3285	1.95135	1.95135	0.444079	4.39415	1.11206e-05	0.00075661	9	-1	CDKN2A	protein_coding	cyclin dependent kinase inhibitor 2A [Source:HGNC Symbol;Acc:HGNC:1787]
ENSG00000160255	448.835	1.95064	1.95064	0.360705	5.40786	6.37814e-08	1.63732e-05	21	-1	ITGB2	protein_coding	integrin subunit beta 2 [Source:HGNC Symbol;Acc:HGNC:6155]
ENSG00000142185	67.1768	1.94836	1.94836	0.354931	5.48942	4.03262e-08	1.2877e-05	21	1	TRPM2	protein_coding	transient receptor potential cation channel subfamily M member 2 [Source:HGNC Symbol;Acc:HGNC:12339]
ENSG00000010610	209.365	1.94528	1.94528	0.334208	5.82056	5.86508e-09	4.32455e-06	12	1	CD4	protein_coding	CD4 molecule [Source:HGNC Symbol;Acc:HGNC:1678]
ENSG00000043591	17.8246	1.94461	1.94461	0.55201	3.52278	0.000427051	0.0105329	10	1	ADRB1	protein_coding	adrenoceptor beta 1 [Source:HGNC Symbol;Acc:HGNC:285]
ENSG00000142512	29.7067	1.94258	1.94258	0.419642	4.62913	3.67203e-06	0.00033694	19	-1	SIGLEC10	protein_coding	sialic acid binding Ig like lectin 10 [Source:HGNC Symbol;Acc:HGNC:15620]
ENSG00000079263	90.4321	1.94072	1.94072	0.40367	4.8077	1.52679e-06	0.000178366	2	1	SP140	protein_coding	SP140 nuclear body protein [Source:HGNC Symbol;Acc:HGNC:17133]
ENSG00000284693	4.40997	1.93691	1.93691	0.562661	3.44241	0.000576561	0.0130581	1	-1	LINC02606	lncRNA	long intergenic non-protein coding RNA 2606 [Source:HGNC Symbol;Acc:HGNC:54047]
ENSG00000268049	5.56144	1.93249	1.93249	0.487983	3.96016	7.49005e-05	0.00317485	19	1		lncRNA	novel transcript, antisense to ZNF497
ENSG00000102384	5.05798	1.93245	1.93245	0.572574	3.37503	0.000738088	0.0152311	X	1	CENPI	protein_coding	centromere protein I [Source:HGNC Symbol;Acc:HGNC:3968]
ENSG00000198963	8.11741	1.93165	1.93165	0.558517	3.45852	0.000543147	0.0124715	9	1	RORB	protein_coding	RAR related orphan receptor B [Source:HGNC Symbol;Acc:HGNC:10259]
ENSG00000278196	952.745	1.92987	1.92987	0.513729	3.7566	0.000172239	0.00569334	22	1	IGLV2-8	IG_V_gene	immunoglobulin lambda variable 2-8 [Source:HGNC Symbol;Acc:HGNC:5895]
ENSG00000000938	42.7554	1.92978	1.92978	0.346253	5.57333	2.49917e-08	1.02534e-05	1	-1	FGR	protein_coding	FGR proto-oncogene, Src family tyrosine kinase [Source:HGNC Symbol;Acc:HGNC:3697]	3.80998	2.99702	1.03347
ENSG00000204287	409.694	1.92794	1.92794	0.414714	4.64886	3.3378e-06	0.000315956	6	1	HLA-DRA	protein_coding	major histocompatibility complex, class II, DR alpha [Source:HGNC Symbol;Acc:HGNC:4947]		4.84345	0.812955
ENSG00000164483	13.8492	1.92531	1.92531	0.460069	4.18483	2.85377e-05	0.00158573	6	-1	SAMD3	protein_coding	sterile alpha motif domain containing 3 [Source:HGNC Symbol;Acc:HGNC:21574]
ENSG00000168685	93.2346	1.92426	1.92426	0.434476	4.42891	9.47089e-06	0.00067707	5	1	IL7R	protein_coding	interleukin 7 receptor [Source:HGNC Symbol;Acc:HGNC:6024]
ENSG00000261226	24.6872	1.92357	1.92357	0.485449	3.96245	7.41839e-05	0.0031669	16	-1		lncRNA	novel transcript
ENSG00000115919	31.7548	1.92238	1.92238	0.364094	5.27991	1.2925e-07	2.81402e-05	2	1	KYNU	protein_coding	kynureninase [Source:HGNC Symbol;Acc:HGNC:6469]
ENSG00000124191	22.2769	1.91837	1.91837	0.400132	4.79435	1.63201e-06	0.000187009	20	1	TOX2	protein_coding	TOX high mobility group box family member 2 [Source:HGNC Symbol;Acc:HGNC:16095]
ENSG00000121904	5.01802	1.91775	1.91775	0.577552	3.32048	0.000898625	0.0174969	1	-1	CSMD2	protein_coding	CUB and Sushi multiple domains 2 [Source:HGNC Symbol;Acc:HGNC:19290]
ENSG00000197476	7.19473	1.91342	1.91342	0.564553	3.38927	0.000700783	0.0147868	16	1		processed_pseudogene	ig heavy variable (IGHV) pseudogene
ENSG00000119714	34.3846	1.91061	1.91061	0.317043	6.02633	1.67728e-09	2.00846e-06	14	-1	GPR68	protein_coding	G protein-coupled receptor 68 [Source:HGNC Symbol;Acc:HGNC:4519]
ENSG00000278869	12.898	1.90631	1.90631	0.411789	4.62935	3.66814e-06	0.00033694	22	-1		lncRNA	novel transcript
ENSG00000183598	16.295	1.90298	1.90298	0.545069	3.49127	0.000480737	0.0114445	1	-1	H3C13	protein_coding	H3 clustered histone 13 [Source:HGNC Symbol;Acc:HGNC:25311]
ENSG00000228863	7.34599	1.90248	1.90248	0.594478	3.20025	0.00137307	0.0236063	1	1		lncRNA	novel transcript, antisense to CD48
ENSG00000028277	129.428	1.8988	1.8988	0.396501	4.7889	1.677e-06	0.000189981	19	-1	POU2F2	protein_coding	POU class 2 homeobox 2 [Source:HGNC Symbol;Acc:HGNC:9213]
ENSG00000146285	32.7155	1.89833	1.89833	0.504338	3.76399	0.000167221	0.00557767	6	-1	SCML4	protein_coding	Scm polycomb group protein like 4 [Source:HGNC Symbol;Acc:HGNC:21397]
ENSG00000180448	399.121	1.89744	1.89744	0.348026	5.452	4.98054e-08	1.37102e-05	19	1	ARHGAP45	protein_coding	Rho GTPase activating protein 45 [Source:HGNC Symbol;Acc:HGNC:17102]
ENSG00000168081	30.0926	1.89735	1.89735	0.457165	4.15025	3.32109e-05	0.00175966	8	1	PNOC	protein_coding	prepronociceptin [Source:HGNC Symbol;Acc:HGNC:9163]
ENSG00000287080	49.1307	1.89289	1.89289	0.564924	3.3507	0.000806089	0.01625	6	1	H3C3	protein_coding	H3 clustered histone 3 [Source:HGNC Symbol;Acc:HGNC:4768]
ENSG00000108691	39.5149	1.88862	1.88862	0.328765	5.74459	9.21428e-09	5.51682e-06	17	1	CCL2	protein_coding	C-C motif chemokine ligand 2 [Source:HGNC Symbol;Acc:HGNC:10618]
ENSG00000156427	4.49186	1.88694	1.88694	0.6101	3.09284	0.0019825	0.0302799	5	1	FGF18	protein_coding	fibroblast growth factor 18 [Source:HGNC Symbol;Acc:HGNC:3674]
ENSG00000162511	371.151	1.88644	1.88644	0.34136	5.52623	3.27187e-08	1.18724e-05	1	-1	LAPTM5	protein_coding	lysosomal protein transmembrane 5 [Source:HGNC Symbol;Acc:HGNC:29612]
ENSG00000162739	45.5294	1.88549	1.88549	0.435047	4.33399	1.46431e-05	0.00093268	1	-1	SLAMF6	protein_coding	SLAM family member 6 [Source:HGNC Symbol;Acc:HGNC:21392]
ENSG00000277767	2.80014	1.88502	1.88502	0.60393	3.12125	0.00180083	0.0283445	13	1		lncRNA	novel transcript
ENSG00000116824	72.5394	1.88478	1.88478	0.388985	4.8454	1.2636e-06	0.000155189	1	1	CD2	protein_coding	CD2 molecule [Source:HGNC Symbol;Acc:HGNC:1639]
ENSG00000208018	2.53951	1.88399	1.88399	0.65036	2.89684	0.00376942	0.0460111	20	1	MIR645	miRNA	microRNA 645 [Source:HGNC Symbol;Acc:HGNC:32901]
ENSG00000211956	207.877	1.88301	1.88301	0.481264	3.91262	9.12985e-05	0.00363568	14	-1	IGHV4-34	IG_V_gene	immunoglobulin heavy variable 4-34 [Source:HGNC Symbol;Acc:HGNC:5650]
ENSG00000134571	4.4983	1.88286	1.88286	0.623252	3.02103	0.00251916	0.0356094	11	-1	MYBPC3	protein_coding	myosin binding protein C3 [Source:HGNC Symbol;Acc:HGNC:7551]
ENSG00000146094	111.225	1.87778	1.87778	0.340534	5.51423	3.50317e-08	1.21055e-05	5	-1	DOK3	protein_coding	docking protein 3 [Source:HGNC Symbol;Acc:HGNC:24583]
ENSG00000072818	88.1571	1.8756	1.8756	0.408047	4.59653	4.29592e-06	0.000382465	17	1	ACAP1	protein_coding	ArfGAP with coiled-coil, ankyrin repeat and PH domains 1 [Source:HGNC Symbol;Acc:HGNC:16467]
ENSG00000206503	928.429	1.87149	1.87149	0.523757	3.57321	0.000352636	0.00931122	6	1	HLA-A	protein_coding	major histocompatibility complex, class I, A [Source:HGNC Symbol;Acc:HGNC:4931]
ENSG00000211938	507.918	1.87017	1.87017	0.513775	3.64005	0.000272581	0.00783364	14	-1	IGHV3-7	IG_V_gene	immunoglobulin heavy variable 3-7 [Source:HGNC Symbol;Acc:HGNC:5620]
ENSG00000004468	115.421	1.86927	1.86927	0.436513	4.28228	1.84989e-05	0.00114183	4	1	CD38	protein_coding	CD38 molecule [Source:HGNC Symbol;Acc:HGNC:1667]
ENSG00000144045	9.00237	1.86918	1.86918	0.423647	4.41212	1.02363e-05	0.000714723	2	-1	DQX1	protein_coding	DEAQ-box RNA dependent ATPase 1 [Source:HGNC Symbol;Acc:HGNC:20410]
ENSG00000239855	121.392	1.86786	1.86786	0.623458	2.99597	0.00273576	0.0375465	2	-1	IGKV1-6	IG_V_gene	immunoglobulin kappa variable 1-6 [Source:HGNC Symbol;Acc:HGNC:5742]
ENSG00000227039	36.8925	1.86542	1.86542	0.502442	3.71271	0.000205052	0.00642224	21	1	ITGB2-AS1	lncRNA	ITGB2 antisense RNA 1 [Source:HGNC Symbol;Acc:HGNC:44304]
ENSG00000118804	6.95155	1.86259	1.86259	0.450542	4.13412	3.56318e-05	0.00185107	4	1	STBD1	protein_coding	starch binding domain 1 [Source:HGNC Symbol;Acc:HGNC:24854]
ENSG00000185291	19.005	1.86255	1.86255	0.463568	4.01786	5.87287e-05	0.00269443	X	1	IL3RA	protein_coding	interleukin 3 receptor subunit alpha [Source:HGNC Symbol;Acc:HGNC:6012]
ENSG00000211897	780.877	1.86072	1.86072	0.456602	4.07514	4.5987e-05	0.00228494	14	-1	IGHG3	IG_C_gene	immunoglobulin heavy constant gamma 3 (G3m marker) [Source:HGNC Symbol;Acc:HGNC:5527]
ENSG00000127561	7.0287	1.85799	1.85799	0.484331	3.8362	0.000124953	0.00452038	16	1	SYNGR3	protein_coding	synaptogyrin 3 [Source:HGNC Symbol;Acc:HGNC:11501]
ENSG00000126882	93.8795	1.85324	1.85324	0.350001	5.29497	1.19034e-07	2.74109e-05	9	-1	FAM78A	protein_coding	family with sequence similarity 78 member A [Source:HGNC Symbol;Acc:HGNC:25465]
ENSG00000134242	39.3995	1.85064	1.85064	0.414345	4.46642	7.95406e-06	0.000590361	1	-1	PTPN22	protein_coding	protein tyrosine phosphatase non-receptor type 22 [Source:HGNC Symbol;Acc:HGNC:9652]
ENSG00000091106	5.32638	1.84824	1.84824	0.623295	2.96527	0.0030242	0.0400812	2	-1	NLRC4	protein_coding	NLR family CARD domain containing 4 [Source:HGNC Symbol;Acc:HGNC:16412]
ENSG00000286340	5.04567	1.84289	1.84289	0.598946	3.07689	0.00209174	0.031447	6	1		lncRNA	novel transcript, antisense to PHIP
ENSG00000158050	29.8681	1.84288	1.84288	0.451444	4.08219	4.46141e-05	0.00223061	2	-1	DUSP2	protein_coding	dual specificity phosphatase 2 [Source:HGNC Symbol;Acc:HGNC:3068]
ENSG00000240065	76.8267	1.84226	1.84226	0.42882	4.29611	1.73824e-05	0.00108409	6	1	PSMB9	protein_coding	proteasome 20S subunit beta 9 [Source:HGNC Symbol;Acc:HGNC:9546]
ENSG00000158517	24.1339	1.84159	1.84159	0.548288	3.35881	0.000782799	0.0158741	7	1	NCF1	protein_coding	neutrophil cytosolic factor 1 [Source:HGNC Symbol;Acc:HGNC:7660]
ENSG00000197599	11.5849	1.83993	1.83993	0.545833	3.37088	0.000749295	0.0153637	16	-1	CCDC154	protein_coding	coiled-coil domain containing 154 [Source:HGNC Symbol;Acc:HGNC:34454]
ENSG00000255733	42.4126	1.83952	1.83952	0.463145	3.9718	7.13325e-05	0.00308923	12	1	IFNG-AS1	lncRNA	IFNG antisense RNA 1 [Source:HGNC Symbol;Acc:HGNC:43910]
ENSG00000260428	3.20618	1.83855	1.83855	0.633501	2.90221	0.00370544	0.0455834	8	1	SCX	protein_coding	scleraxis bHLH transcription factor [Source:HGNC Symbol;Acc:HGNC:32322]
ENSG00000125735	16.0895	1.8382	1.8382	0.538127	3.41591	0.000635685	0.013922	19	-1	TNFSF14	protein_coding	TNF superfamily member 14 [Source:HGNC Symbol;Acc:HGNC:11930]
ENSG00000207031	540.596	1.8374	1.8374	0.543487	3.38077	0.000722828	0.0150795	12	-1	SNORD59A	snoRNA	small nucleolar RNA, C/D box 59A [Source:HGNC Symbol;Acc:HGNC:10210]
ENSG00000291143	10.3139	1.83716	1.83716	0.540408	3.39958	0.000674886	0.0144229	11	-1		lncRNA	novel transcript
ENSG00000211951	55.2912	1.83514	1.83514	0.534137	3.43571	0.000590997	0.0132833	14	-1	IGHV2-26	IG_V_gene	immunoglobulin heavy variable 2-26 [Source:HGNC Symbol;Acc:HGNC:5575]
ENSG00000160654	28.0653	1.83436	1.83436	0.436389	4.20349	2.62826e-05	0.00149157	11	1	CD3G	protein_coding	CD3 gamma subunit of T-cell receptor complex [Source:HGNC Symbol;Acc:HGNC:1675]
ENSG00000118785	55.5099	1.83355	1.83355	0.47814	3.83475	0.000125694	0.00454034	4	1	SPP1	protein_coding	secreted phosphoprotein 1 [Source:HGNC Symbol;Acc:HGNC:11255]
ENSG00000136573	17.6523	1.83226	1.83226	0.530744	3.45224	0.000555945	0.0126859	8	1	BLK	protein_coding	BLK proto-oncogene, Src family tyrosine kinase [Source:HGNC Symbol;Acc:HGNC:1057]
ENSG00000235568	36.7796	1.8307	1.8307	0.393923	4.64735	3.36233e-06	0.0003168	22	-1	NFAM1	protein_coding	NFAT activating protein with ITAM motif 1 [Source:HGNC Symbol;Acc:HGNC:29872]
ENSG00000254395	145.113	1.82932	1.82932	0.589966	3.10072	0.00193054	0.0297519	14	-1	IGHV4-55	IG_V_pseudogene	immunoglobulin heavy variable 4-55 (pseudogene) [Source:HGNC Symbol;Acc:HGNC:5653]
ENSG00000184557	83.0174	1.8282	1.8282	0.369744	4.94449	7.63429e-07	0.00010492	17	-1	SOCS3	protein_coding	suppressor of cytokine signaling 3 [Source:HGNC Symbol;Acc:HGNC:19391]
ENSG00000146192	188.326	1.82541	1.82541	0.405535	4.50123	6.75625e-06	0.00053578	6	1	FGD2	protein_coding	FYVE, RhoGEF and PH domain containing 2 [Source:HGNC Symbol;Acc:HGNC:3664]
ENSG00000158481	18.1495	1.82462	1.82462	0.436206	4.18294	2.87765e-05	0.00159238	1	1	CD1C	protein_coding	CD1c molecule [Source:HGNC Symbol;Acc:HGNC:1636]
ENSG00000267767	3.97304	1.82447	1.82447	0.579711	3.1472	0.00164841	0.026874	19	-1	LINC01801	lncRNA	long intergenic non-protein coding RNA 1801 [Source:HGNC Symbol;Acc:HGNC:52592]
ENSG00000237943	10.2639	1.82419	1.82419	0.567839	3.21251	0.00131579	0.0229177	10	1	PRKCQ-AS1	lncRNA	PRKCQ antisense RNA 1 [Source:HGNC Symbol;Acc:HGNC:44689]
ENSG00000144837	12.3794	1.82226	1.82226	0.556828	3.27258	0.0010657	0.0196176	3	1	PLA1A	protein_coding	phospholipase A1 member A [Source:HGNC Symbol;Acc:HGNC:17661]
ENSG00000168394	153.964	1.82123	1.82123	0.377821	4.82035	1.43303e-06	0.0001699	6	-1	TAP1	protein_coding	transporter 1, ATP binding cassette subfamily B member [Source:HGNC Symbol;Acc:HGNC:43]
ENSG00000163492	36.6481	1.8199	1.8199	0.391656	4.64668	3.37317e-06	0.0003168	2	-1	CCDC141	protein_coding	coiled-coil domain containing 141 [Source:HGNC Symbol;Acc:HGNC:26821]
ENSG00000167208	65.5488	1.81979	1.81979	0.378103	4.81294	1.48727e-06	0.000175461	16	-1	SNX20	protein_coding	sorting nexin 20 [Source:HGNC Symbol;Acc:HGNC:30390]
ENSG00000121380	2.79695	1.81928	1.81928	0.631342	2.8816	0.00395656	0.047449	12	1	BCL2L14	protein_coding	BCL2 like 14 [Source:HGNC Symbol;Acc:HGNC:16657]
ENSG00000116852	177.799	1.81783	1.81783	0.381627	4.76338	1.90373e-06	0.000205371	1	-1	KIF21B	protein_coding	kinesin family member 21B [Source:HGNC Symbol;Acc:HGNC:29442]
ENSG00000211663	1672.21	1.81578	1.81578	0.507283	3.57943	0.000344339	0.00919351	22	1	IGLV3-19	IG_V_gene	immunoglobulin lambda variable 3-19 [Source:HGNC Symbol;Acc:HGNC:5903]
ENSG00000101463	5.89314	1.8126	1.8126	0.555986	3.26015	0.00111353	0.0203106	20	1	SYNDIG1	protein_coding	synapse differentiation inducing 1 [Source:HGNC Symbol;Acc:HGNC:15885]
ENSG00000237989	19.2051	1.80554	1.80554	0.484512	3.72651	0.000194149	0.00621024	21	-1	LINC01679	lncRNA	long intergenic non-protein coding RNA 1679 [Source:HGNC Symbol;Acc:HGNC:52469]
ENSG00000172794	35.3808	1.80542	1.80542	0.353115	5.11284	3.17357e-07	5.71457e-05	17	1	RAB37	protein_coding	RAB37, member RAS oncogene family [Source:HGNC Symbol;Acc:HGNC:30268]
ENSG00000172458	34.4248	1.80439	1.80439	0.516415	3.49407	0.000475723	0.0114045	13	1	IL17D	protein_coding	interleukin 17D [Source:HGNC Symbol;Acc:HGNC:5984]
ENSG00000276775	181.834	1.80429	1.80429	0.58936	3.06144	0.00220273	0.0325231	14	-1	IGHV4-4	IG_V_gene	immunoglobulin heavy variable 4-4 [Source:HGNC Symbol;Acc:HGNC:5652]
ENSG00000213600	6.04287	1.80397	1.80397	0.513716	3.51162	0.000445387	0.0108842	3	1		lncRNA	novel transcript, sense intronic to GNAI2
ENSG00000090339	173.094	1.80292	1.80292	0.347802	5.18376	2.17453e-07	4.16623e-05	19	1	ICAM1	protein_coding	intercellular adhesion molecule 1 [Source:HGNC Symbol;Acc:HGNC:5344]
ENSG00000211595	40.9749	1.80267	1.80267	0.510418	3.53174	0.000412832	0.0102844	2	-1	IGKJ3	IG_J_gene	immunoglobulin kappa joining 3 [Source:HGNC Symbol;Acc:HGNC:5721]
ENSG00000140511	59.5785	1.80121	1.80121	0.335124	5.37476	7.66843e-08	1.92053e-05	15	-1	HAPLN3	protein_coding	hyaluronan and proteoglycan link protein 3 [Source:HGNC Symbol;Acc:HGNC:21446]
ENSG00000173578	20.7044	1.80108	1.80108	0.488196	3.68925	0.00022492	0.00687945	3	-1	XCR1	protein_coding	X-C motif chemokine receptor 1 [Source:HGNC Symbol;Acc:HGNC:1625]
ENSG00000232884	8.87156	1.79733	1.79733	0.540077	3.32792	0.000874979	0.0171902	21	-1		lncRNA	novel transcript
ENSG00000165178	19.0024	1.79577	1.79577	0.502871	3.57104	0.000355566	0.00935309	7	-1	NCF1C	unprocessed_pseudogene	neutrophil cytosolic factor 1C pseudogene [Source:HGNC Symbol;Acc:HGNC:32523]
ENSG00000065675	22.3982	1.79471	1.79471	0.485159	3.69922	0.000216267	0.00666586	10	-1	PRKCQ	protein_coding	protein kinase C theta [Source:HGNC Symbol;Acc:HGNC:9410]
ENSG00000267102	10.2899	1.79425	1.79425	0.455495	3.93911	8.17833e-05	0.00336534	17	-1		transcribed_processed_pseudogene	RAB32, member RAS oncogene family (RAB32) pseudogene
ENSG00000270021	4.0718	1.79402	1.79402	0.49301	3.63892	0.00027378	0.00783364	5	1		lncRNA	novel transcript, antisense to H2AFY
ENSG00000122224	74.3381	1.79094	1.79094	0.369157	4.85144	1.22568e-06	0.000152884	1	1	LY9	protein_coding	lymphocyte antigen 9 [Source:HGNC Symbol;Acc:HGNC:6730]
ENSG00000167676	361.489	1.79064	1.79064	0.597886	2.99496	0.00274485	0.0376367	19	-1	PLIN4	protein_coding	perilipin 4 [Source:HGNC Symbol;Acc:HGNC:29393]
ENSG00000276216	6.28079	1.79042	1.79042	0.55923	3.20158	0.00136675	0.0235484	1	1		lncRNA	novel transcript
ENSG00000150782	19.039	1.78984	1.78984	0.408948	4.3767	1.20488e-05	0.000799325	11	-1	IL18	protein_coding	interleukin 18 [Source:HGNC Symbol;Acc:HGNC:5986]
ENSG00000249624	4.19582	1.78497	1.78497	0.621683	2.87118	0.00408941	0.0484358	21	1		protein_coding	novel protein
ENSG00000125347	522.244	1.78335	1.78335	0.309369	5.76449	8.19054e-09	5.02962e-06	5	-1	IRF1	protein_coding	interferon regulatory factor 1 [Source:HGNC Symbol;Acc:HGNC:6116]
ENSG00000238531	997.186	1.78315	1.78315	0.603617	2.95411	0.00313577	0.0409703	19	1	SNORD105B	snoRNA	small nucleolar RNA, C/D box 105B [Source:HGNC Symbol;Acc:HGNC:33572]
ENSG00000184613	24.9141	1.783	1.783	0.480808	3.70835	0.000208616	0.0064885	12	-1	NELL2	protein_coding	neural EGFL like 2 [Source:HGNC Symbol;Acc:HGNC:7751]
ENSG00000083454	22.0995	1.78255	1.78255	0.519817	3.42918	0.000605398	0.0134621	17	-1	P2RX5	protein_coding	purinergic receptor P2X 5 [Source:HGNC Symbol;Acc:HGNC:8536]
ENSG00000281100	6.48071	1.78196	1.78196	0.558127	3.19276	0.00140922	0.0240038	3	-1		TEC	TEC
ENSG00000267757	9.01345	1.78182	1.78182	0.534379	3.33438	0.00085489	0.0169485	19	1	EML2-AS1	lncRNA	EML2 antisense RNA 1 [Source:HGNC Symbol;Acc:HGNC:48331]
ENSG00000140678	193.624	1.78176	1.78176	0.39812	4.47543	7.62581e-06	0.000578544	16	1	ITGAX	protein_coding	integrin subunit alpha X [Source:HGNC Symbol;Acc:HGNC:6152]
ENSG00000180644	39.1286	1.7792	1.7792	0.410318	4.33614	1.45006e-05	0.000928104	10	-1	PRF1	protein_coding	perforin 1 [Source:HGNC Symbol;Acc:HGNC:9360]
ENSG00000227195	14.0297	1.77878	1.77878	0.496851	3.5801	0.000343461	0.00918029	20	-1	MIR663AHG	lncRNA	MIR663A host gene [Source:HGNC Symbol;Acc:HGNC:27662]
ENSG00000246982	3.52767	1.77379	1.77379	0.582956	3.04275	0.00234428	0.0338147	6	-1	BRPF3-AS1	lncRNA	BRPF3 antisense RNA 1 [Source:HGNC Symbol;Acc:HGNC:55591]
ENSG00000130303	156.896	1.77299	1.77299	0.441151	4.01901	5.84437e-05	0.00269167	19	-1	BST2	protein_coding	bone marrow stromal cell antigen 2 [Source:HGNC Symbol;Acc:HGNC:1119]
ENSG00000240940	5.85852	1.77236	1.77236	0.600037	2.95374	0.00313944	0.0409735	10	1	RN7SL591P	misc_RNA	RNA, 7SL, cytoplasmic 591, pseudogene [Source:HGNC Symbol;Acc:HGNC:46607]
ENSG00000088827	219.761	1.77061	1.77061	0.348797	5.07634	3.8477e-07	6.58204e-05	20	-1	SIGLEC1	protein_coding	sialic acid binding Ig like lectin 1 [Source:HGNC Symbol;Acc:HGNC:11127]
ENSG00000272638	6.36277	1.77003	1.77003	0.582761	3.03732	0.00238692	0.0342232	7	1		lncRNA	novel transcript, antisense to NOD1
ENSG00000149968	18.5418	1.76903	1.76903	0.599994	2.94841	0.00319409	0.0413712	11	-1	MMP3	protein_coding	matrix metallopeptidase 3 [Source:HGNC Symbol;Acc:HGNC:7173]
ENSG00000168356	4.4111	1.76881	1.76881	0.612207	2.88923	0.00386188	0.0468524	3	-1	SCN11A	protein_coding	sodium voltage-gated channel alpha subunit 11 [Source:HGNC Symbol;Acc:HGNC:10583]	3.40772	2.22931	1.80131
ENSG00000134516	417.976	1.76866	1.76866	0.323382	5.46927	4.51884e-08	1.31388e-05	5	1	DOCK2	protein_coding	dedicator of cytokinesis 2 [Source:HGNC Symbol;Acc:HGNC:2988]		5.20903	1.17841
ENSG00000138795	46.2825	1.76799	1.76799	0.370757	4.76859	1.85516e-06	0.000201952	4	-1	LEF1	protein_coding	lymphoid enhancer binding factor 1 [Source:HGNC Symbol;Acc:HGNC:6551]
ENSG00000261644	4.63103	1.76299	1.76299	0.58978	2.98923	0.00279679	0.0380786	16	-1	CYLD-AS1	lncRNA	CYLD antisense RNA 1 [Source:HGNC Symbol;Acc:HGNC:55352]
ENSG00000074706	12.8473	1.76039	1.76039	0.426913	4.12353	3.73117e-05	0.00192581	6	-1	IPCEF1	protein_coding	interaction protein for cytohesin exchange factors 1 [Source:HGNC Symbol;Acc:HGNC:21204]
ENSG00000152672	7.10735	1.75892	1.75892	0.451891	3.89236	9.92755e-05	0.00382858	2	-1	CLEC4F	protein_coding	C-type lectin domain family 4 member F [Source:HGNC Symbol;Acc:HGNC:25357]
ENSG00000240505	52.6855	1.75765	1.75765	0.441623	3.97997	6.89247e-05	0.00303427	17	-1	TNFRSF13B	protein_coding	TNF receptor superfamily member 13B [Source:HGNC Symbol;Acc:HGNC:18153]
ENSG00000160593	57.2258	1.75763	1.75763	0.363156	4.83987	1.29924e-06	0.000157947	11	-1	JAML	protein_coding	junction adhesion molecule like [Source:HGNC Symbol;Acc:HGNC:19084]
ENSG00000254413	5.91618	1.7559	1.7559	0.570344	3.07867	0.00207924	0.0313285	22	-1	CHKB-CPT1B	protein_coding	CHKB-CPT1B readthrough (NMD candidate) [Source:HGNC Symbol;Acc:HGNC:41998]
ENSG00000124256	163.217	1.75405	1.75405	0.413502	4.24194	2.21597e-05	0.00131362	20	-1	ZBP1	protein_coding	Z-DNA binding protein 1 [Source:HGNC Symbol;Acc:HGNC:16176]
ENSG00000243264	109.065	1.75342	1.75342	0.515115	3.40393	0.000664228	0.0143183	2	1	IGKV2D-29	IG_V_gene	immunoglobulin kappa variable 2D-29 [Source:HGNC Symbol;Acc:HGNC:5800]
ENSG00000106952	22.0381	1.75302	1.75302	0.435261	4.02752	5.6368e-05	0.0026418	9	-1	TNFSF8	protein_coding	TNF superfamily member 8 [Source:HGNC Symbol;Acc:HGNC:11938]
ENSG00000244575	223.116	1.75206	1.75206	0.457146	3.8326	0.000126795	0.00457322	2	-1	IGKV1-27	IG_V_gene	immunoglobulin kappa variable 1-27 [Source:HGNC Symbol;Acc:HGNC:5735]
ENSG00000221539	2234.37	1.75192	1.75192	0.548877	3.19183	0.00141374	0.0240637	1	-1	SNORD99	snoRNA	small nucleolar RNA, C/D box 99 [Source:HGNC Symbol;Acc:HGNC:32762]
ENSG00000183160	38.3544	1.74674	1.74674	0.346817	5.0365	4.74131e-07	7.62079e-05	12	-1	TMEM119	protein_coding	transmembrane protein 119 [Source:HGNC Symbol;Acc:HGNC:27884]
ENSG00000135439	87.1095	1.74661	1.74661	0.299676	5.82832	5.5989e-09	4.32455e-06	12	-1	AGAP2	protein_coding	ArfGAP with GTPase domain, ankyrin repeat and PH domain 2 [Source:HGNC Symbol;Acc:HGNC:16921]
ENSG00000211625	158.697	1.74634	1.74634	0.442991	3.94216	8.0751e-05	0.00335166	2	1	IGKV3D-20	IG_V_gene	immunoglobulin kappa variable 3D-20 [Source:HGNC Symbol;Acc:HGNC:5825]
ENSG00000134061	69.2312	1.74518	1.74518	0.442621	3.94284	8.05229e-05	0.00334799	5	-1	CD180	protein_coding	CD180 molecule [Source:HGNC Symbol;Acc:HGNC:6726]
ENSG00000198785	14.7197	1.74082	1.74082	0.554213	3.14107	0.00168335	0.0271954	9	-1	GRIN3A	protein_coding	glutamate ionotropic receptor NMDA type subunit 3A [Source:HGNC Symbol;Acc:HGNC:16767]
ENSG00000279491	6.07055	1.74026	1.74026	0.543302	3.20311	0.00135953	0.0234748	11	1		TEC	TEC
ENSG00000243290	162.926	1.73814	1.73814	0.469345	3.70333	0.000212788	0.00659257	2	-1	IGKV1-12	IG_V_gene	immunoglobulin kappa variable 1-12 [Source:HGNC Symbol;Acc:HGNC:5730]
ENSG00000238121	28.8505	1.7378	1.7378	0.550767	3.15524	0.00160367	0.0263872	13	-1	LINC00426	lncRNA	long intergenic non-protein coding RNA 426 [Source:HGNC Symbol;Acc:HGNC:42761]
ENSG00000267436	9.40623	1.73771	1.73771	0.589142	2.94957	0.00318222	0.0413003	19	1		lncRNA	novel transcript, antisense to MFSD12
ENSG00000173369	307.629	1.73526	1.73526	0.411832	4.21351	2.51436e-05	0.001451	1	1	C1QB	protein_coding	complement C1q B chain [Source:HGNC Symbol;Acc:HGNC:1242]
ENSG00000141506	88.8737	1.73497	1.73497	0.362334	4.78833	1.68174e-06	0.000189981	17	-1	PIK3R5	protein_coding	phosphoinositide-3-kinase regulatory subunit 5 [Source:HGNC Symbol;Acc:HGNC:30035]
ENSG00000101057	33.6978	1.73375	1.73375	0.511488	3.38961	0.000699912	0.0147868	20	1	MYBL2	protein_coding	MYB proto-oncogene like 2 [Source:HGNC Symbol;Acc:HGNC:7548]
ENSG00000211637	504.168	1.72853	1.72853	0.44181	3.91238	9.13891e-05	0.00363568	22	1	IGLV4-69	IG_V_gene	immunoglobulin lambda variable 4-69 [Source:HGNC Symbol;Acc:HGNC:5921]
ENSG00000211950	55.4882	1.72723	1.72723	0.495667	3.48466	0.000492759	0.0116152	14	-1	IGHV1-24	IG_V_gene	immunoglobulin heavy variable 1-24 [Source:HGNC Symbol;Acc:HGNC:5551]
ENSG00000259495	4.52493	1.72477	1.72477	0.587944	2.93355	0.00335105	0.042848	15	-1	ARNT2-DT	lncRNA	ARNT2 divergent transcript [Source:HGNC Symbol;Acc:HGNC:56077]
ENSG00000128340	249.16	1.71946	1.71946	0.350346	4.90788	9.20663e-07	0.000121148	22	-1	RAC2	protein_coding	Rac family small GTPase 2 [Source:HGNC Symbol;Acc:HGNC:9802]
ENSG00000133069	24.2352	1.71929	1.71929	0.367473	4.67869	2.88711e-06	0.000284541	1	1	TMCC2	protein_coding	transmembrane and coiled-coil domain family 2 [Source:HGNC Symbol;Acc:HGNC:24239]
ENSG00000028137	181.878	1.71848	1.71848	0.306164	5.61294	1.98914e-08	9.16112e-06	1	1	TNFRSF1B	protein_coding	TNF receptor superfamily member 1B [Source:HGNC Symbol;Acc:HGNC:11917]
ENSG00000236567	7.11648	1.71814	1.71814	0.533062	3.22315	0.00126789	0.022229	9	1	TCF3P1	processed_pseudogene	transcription factor 3 pseudogene 1 [Source:HGNC Symbol;Acc:HGNC:49742]
ENSG00000211966	334.721	1.71799	1.71799	0.483807	3.55098	0.0003838	0.00978183	14	-1	IGHV5-51	IG_V_gene	immunoglobulin heavy variable 5-51 [Source:HGNC Symbol;Acc:HGNC:5659]
ENSG00000114013	27.6614	1.71798	1.71798	0.38809	4.42675	9.56624e-06	0.000681851	3	1	CD86	protein_coding	CD86 molecule [Source:HGNC Symbol;Acc:HGNC:1705]
ENSG00000198113	44.1081	1.71765	1.71765	0.313839	5.47302	4.42424e-08	1.31388e-05	9	1	TOR4A	protein_coding	torsin family 4 member A [Source:HGNC Symbol;Acc:HGNC:25981]
ENSG00000162654	148.54	1.7162	1.7162	0.375088	4.57547	4.7516e-06	0.000411868	1	-1	GBP4	protein_coding	guanylate binding protein 4 [Source:HGNC Symbol;Acc:HGNC:20480]
ENSG00000130270	9.41138	1.71317	1.71317	0.40308	4.2502	2.13584e-05	0.00128198	19	-1	ATP8B3	protein_coding	ATPase phospholipid transporting 8B3 [Source:HGNC Symbol;Acc:HGNC:13535]
ENSG00000176692	10.9957	1.71109	1.71109	0.429382	3.98502	6.74751e-05	0.00299807	16	1	FOXC2	protein_coding	forkhead box C2 [Source:HGNC Symbol;Acc:HGNC:3801]
ENSG00000081237	335.094	1.70898	1.70898	0.343511	4.97504	6.5235e-07	9.48467e-05	1	1	PTPRC	protein_coding	protein tyrosine phosphatase receptor type C [Source:HGNC Symbol;Acc:HGNC:9666]
ENSG00000142347	207.488	1.70869	1.70869	0.312735	5.4637	4.66323e-08	1.31388e-05	19	-1	MYO1F	protein_coding	myosin IF [Source:HGNC Symbol;Acc:HGNC:7600]
ENSG00000284685	5.90755	1.70869	1.70869	0.564738	3.02563	0.00248115	0.0351188	16	1		lncRNA	novel transcript
ENSG00000141682	8.20622	1.70586	1.70586	0.461837	3.69365	0.000221061	0.00677873	18	1	PMAIP1	protein_coding	phorbol-12-myristate-13-acetate-induced protein 1 [Source:HGNC Symbol;Acc:HGNC:9108]
ENSG00000132514	56.5845	1.70528	1.70528	0.386683	4.41001	1.03363e-05	0.000719608	17	-1	CLEC10A	protein_coding	C-type lectin domain containing 10A [Source:HGNC Symbol;Acc:HGNC:16916]
ENSG00000161405	311.895	1.70284	1.70284	0.373914	4.5541	5.26091e-06	0.000443639	17	-1	IKZF3	protein_coding	IKAROS family zinc finger 3 [Source:HGNC Symbol;Acc:HGNC:13178]
ENSG00000129667	176.84	1.70275	1.70275	0.311617	5.46422	4.64942e-08	1.31388e-05	17	-1	RHBDF2	protein_coding	rhomboid 5 homolog 2 [Source:HGNC Symbol;Acc:HGNC:20788]
ENSG00000043462	145.302	1.70193	1.70193	0.352084	4.83388	1.33898e-06	0.000161956	5	-1	LCP2	protein_coding	lymphocyte cytosolic protein 2 [Source:HGNC Symbol;Acc:HGNC:6529]
ENSG00000275880	4.07241	1.70171	1.70171	0.557689	3.05136	0.00227806	0.0332059	13	-1		lncRNA	novel transcript, antisense to CARKD
ENSG00000107742	215.06	1.70139	1.70139	0.433776	3.92227	8.77193e-05	0.00354265	10	-1	SPOCK2	protein_coding	SPARC (osteonectin), cwcv and kazal like domains proteoglycan 2 [Source:HGNC Symbol;Acc:HGNC:13564]
ENSG00000101445	250.594	1.70096	1.70096	0.335324	5.07259	3.92445e-07	6.66572e-05	20	1	PPP1R16B	protein_coding	protein phosphatase 1 regulatory subunit 16B [Source:HGNC Symbol;Acc:HGNC:15850]
ENSG00000171631	19.4541	1.69993	1.69993	0.368554	4.61242	3.97999e-06	0.000358334	11	1	P2RY6	protein_coding	pyrimidinergic receptor P2Y6 [Source:HGNC Symbol;Acc:HGNC:8543]
ENSG00000204815	3.5704	1.69987	1.69987	0.543652	3.12677	0.00176739	0.0280674	17	1	ODAD4	protein_coding	outer dynein arm docking complex subunit 4 [Source:HGNC Symbol;Acc:HGNC:25280]
ENSG00000137571	18.1442	1.69801	1.69801	0.486215	3.4923	0.000478877	0.0114311	8	-1	SLCO5A1	protein_coding	solute carrier organic anion transporter family member 5A1 [Source:HGNC Symbol;Acc:HGNC:19046]
ENSG00000196787	71.4558	1.69704	1.69704	0.439339	3.86272	0.000112131	0.00418722	6	1	H2AC11	protein_coding	H2A clustered histone 11 [Source:HGNC Symbol;Acc:HGNC:4737]
ENSG00000100379	29.5045	1.69683	1.69683	0.363694	4.66554	3.07811e-06	0.000294871	22	1	KCTD17	protein_coding	potassium channel tetramerization domain containing 17 [Source:HGNC Symbol;Acc:HGNC:25705]
ENSG00000118432	16.2427	1.69567	1.69567	0.356173	4.76082	1.92807e-06	0.00020614	6	-1	CNR1	protein_coding	cannabinoid receptor 1 [Source:HGNC Symbol;Acc:HGNC:2159]
ENSG00000231389	301.237	1.69462	1.69462	0.385964	4.39061	1.13032e-05	0.000762534	6	-1	HLA-DPA1	protein_coding	major histocompatibility complex, class II, DP alpha 1 [Source:HGNC Symbol;Acc:HGNC:4938]
ENSG00000151651	108.649	1.69444	1.69444	0.31331	5.40818	6.36673e-08	1.63732e-05	10	-1	ADAM8	protein_coding	ADAM metallopeptidase domain 8 [Source:HGNC Symbol;Acc:HGNC:215]
ENSG00000125384	17.5901	1.69103	1.69103	0.331801	5.09653	3.45942e-07	6.09189e-05	14	1	PTGER2	protein_coding	prostaglandin E receptor 2 [Source:HGNC Symbol;Acc:HGNC:9594]
ENSG00000169583	8.17921	1.68831	1.68831	0.458119	3.68531	0.000228421	0.00695039	9	-1	CLIC3	protein_coding	chloride intracellular channel 3 [Source:HGNC Symbol;Acc:HGNC:2064]
ENSG00000152207	7.87168	1.68828	1.68828	0.543069	3.10878	0.00187864	0.0293104	13	1	CYSLTR2	protein_coding	cysteinyl leukotriene receptor 2 [Source:HGNC Symbol;Acc:HGNC:18274]
ENSG00000013725	92.7446	1.68228	1.68228	0.400948	4.19576	2.71953e-05	0.00152173	11	1	CD6	protein_coding	CD6 molecule [Source:HGNC Symbol;Acc:HGNC:1691]
ENSG00000142494	16.8752	1.68213	1.68213	0.357094	4.71062	2.46967e-06	0.00025062	17	1	SLC47A1	protein_coding	solute carrier family 47 member 1 [Source:HGNC Symbol;Acc:HGNC:25588]
ENSG00000059804	60.5845	1.68184	1.68184	0.291385	5.7719	7.83834e-09	4.94001e-06	12	-1	SLC2A3	protein_coding	solute carrier family 2 member 3 [Source:HGNC Symbol;Acc:HGNC:11007]
ENSG00000089820	291.384	1.68132	1.68132	0.348606	4.82297	1.41434e-06	0.000169572	X	-1	ARHGAP4	protein_coding	Rho GTPase activating protein 4 [Source:HGNC Symbol;Acc:HGNC:674]
ENSG00000211945	623.927	1.6801	1.6801	0.523764	3.20774	0.0013378	0.0232167	14	-1	IGHV1-18	IG_V_gene	immunoglobulin heavy variable 1-18 [Source:HGNC Symbol;Acc:HGNC:5549]
ENSG00000126246	8.14869	1.6795	1.6795	0.416448	4.03292	5.50874e-05	0.00259702	19	-1	IGFLR1	protein_coding	IGF like family receptor 1 [Source:HGNC Symbol;Acc:HGNC:23620]
ENSG00000149781	204.244	1.67933	1.67933	0.304953	5.50685	3.65303e-08	1.21509e-05	11	1	FERMT3	protein_coding	FERM domain containing kindlin 3 [Source:HGNC Symbol;Acc:HGNC:23151]
ENSG00000051523	709.52	1.67799	1.67799	0.380264	4.4127	1.0209e-05	0.000714723	16	-1	CYBA	protein_coding	cytochrome b-245 alpha chain [Source:HGNC Symbol;Acc:HGNC:2577]
ENSG00000284634	8.44372	1.67774	1.67774	0.577867	2.90333	0.00369219	0.0455091	12	1		lncRNA	novel transcript
ENSG00000159189	280.832	1.6774	1.6774	0.422568	3.96954	7.20101e-05	0.00310373	1	1	C1QC	protein_coding	complement C1q C chain [Source:HGNC Symbol;Acc:HGNC:1245]
ENSG00000227191	10.5722	1.67465	1.67465	0.538892	3.10758	0.00188623	0.0293851	7	-1	TRGC2	TR_C_gene	T cell receptor gamma constant 2 [Source:HGNC Symbol;Acc:HGNC:12276]
ENSG00000180353	270.541	1.67436	1.67436	0.300624	5.5696	2.55318e-08	1.02534e-05	3	-1	HCLS1	protein_coding	hematopoietic cell-specific Lyn substrate 1 [Source:HGNC Symbol;Acc:HGNC:4844]
ENSG00000211949	914.817	1.67413	1.67413	0.504804	3.3164	0.000911861	0.0176684	14	-1	IGHV3-23	IG_V_gene	immunoglobulin heavy variable 3-23 [Source:HGNC Symbol;Acc:HGNC:5588]
ENSG00000104415	10.2521	1.67083	1.67083	0.437159	3.82202	0.000132362	0.00470316	8	1	CCN4	protein_coding	cellular communication network factor 4 [Source:HGNC Symbol;Acc:HGNC:12769]
ENSG00000205045	63.5067	1.66985	1.66985	0.388177	4.30177	1.69436e-05	0.00106226	17	-1	SLFN12L	protein_coding	schlafen family member 12 like [Source:HGNC Symbol;Acc:HGNC:33920]
ENSG00000227502	3.19052	1.66625	1.66625	0.57913	2.87717	0.00401264	0.0478105	6	-1	MROCKI	lncRNA	MARCKS cis regulating lncRNA promoter of cytokines and inflammation [Source:HGNC Symbol;Acc:HGNC:50323]
ENSG00000155926	87.5395	1.66609	1.66609	0.362155	4.60049	4.21501e-06	0.000378072	8	-1	SLA	protein_coding	Src like adaptor [Source:HGNC Symbol;Acc:HGNC:10902]
ENSG00000287263	35.0672	1.66385	1.66385	0.369546	4.50241	6.71877e-06	0.000534578	5	-1		lncRNA	novel transcript
ENSG00000211937	146.882	1.6596	1.6596	0.45002	3.68785	0.00022616	0.00689976	14	-1	IGHV2-5	IG_V_gene	immunoglobulin heavy variable 2-5 [Source:HGNC Symbol;Acc:HGNC:5576]
ENSG00000122188	134.079	1.65706	1.65706	0.390297	4.24564	2.17966e-05	0.00129853	1	1	LAX1	protein_coding	lymphocyte transmembrane adaptor 1 [Source:HGNC Symbol;Acc:HGNC:26005]
ENSG00000278828	73.6015	1.6563	1.6563	0.489638	3.3827	0.000717777	0.0150263	6	1	H3C10	protein_coding	H3 clustered histone 10 [Source:HGNC Symbol;Acc:HGNC:4775]
ENSG00000184357	86.7847	1.65477	1.65477	0.482901	3.42672	0.000610917	0.0135596	6	-1	H1-5	protein_coding	H1.5 linker histone, cluster member [Source:HGNC Symbol;Acc:HGNC:4719]
ENSG00000255760	5.30774	1.65222	1.65222	0.572479	2.88608	0.00390072	0.0470384	12	-1	LINC02422	lncRNA	long intergenic non-protein coding RNA 2422 [Source:HGNC Symbol;Acc:HGNC:53352]
ENSG00000258311	5.12278	1.65183	1.65183	0.576918	2.86319	0.00419401	0.0492606	12	1		protein_coding	novel protein
ENSG00000100678	8.40611	1.65057	1.65057	0.483004	3.4173	0.00063246	0.0138741	14	-1	SLC8A3	protein_coding	solute carrier family 8 member A3 [Source:HGNC Symbol;Acc:HGNC:11070]
ENSG00000197813	6.11791	1.64847	1.64847	0.48286	3.41397	0.00064023	0.0139898	19	-1		lncRNA	novel transcript
ENSG00000166741	38.0534	1.64778	1.64778	0.327782	5.02706	4.98062e-07	7.76595e-05	11	1	NNMT	protein_coding	nicotinamide N-methyltransferase [Source:HGNC Symbol;Acc:HGNC:7861]
ENSG00000122691	18.6026	1.64599	1.64599	0.410859	4.00622	6.16972e-05	0.00279846	7	-1	TWIST1	protein_coding	twist family bHLH transcription factor 1 [Source:HGNC Symbol;Acc:HGNC:12428]
ENSG00000117228	127.974	1.64593	1.64593	0.373712	4.40426	1.06146e-05	0.000736838	1	-1	GBP1	protein_coding	guanylate binding protein 1 [Source:HGNC Symbol;Acc:HGNC:4182]
ENSG00000211751	19.0404	1.64541	1.64541	0.554098	2.96954	0.00298248	0.0396819	7	1	TRBC1	TR_C_gene	T cell receptor beta constant 1 [Source:HGNC Symbol;Acc:HGNC:12156]
ENSG00000136490	194.988	1.6436	1.6436	0.374963	4.38337	1.16855e-05	0.000783909	17	-1	LIMD2	protein_coding	LIM domain containing 2 [Source:HGNC Symbol;Acc:HGNC:28142]
ENSG00000135905	200.901	1.64294	1.64294	0.314029	5.23183	1.67839e-07	3.36374e-05	2	-1	DOCK10	protein_coding	dedicator of cytokinesis 10 [Source:HGNC Symbol;Acc:HGNC:23479]
ENSG00000181408	13.3522	1.64268	1.64268	0.538639	3.04969	0.00229077	0.0333303	17	1	UTS2R	protein_coding	urotensin 2 receptor [Source:HGNC Symbol;Acc:HGNC:4468]
ENSG00000029534	22.8304	1.64231	1.64231	0.393807	4.17036	3.04124e-05	0.00164366	8	-1	ANK1	protein_coding	ankyrin 1 [Source:HGNC Symbol;Acc:HGNC:492]
ENSG00000288838	12.1554	1.64185	1.64185	0.509023	3.22549	0.00125758	0.0221095	9	-1		lncRNA	novel transcript
ENSG00000115956	115.406	1.64173	1.64173	0.344098	4.77112	1.83208e-06	0.000201269	2	1	PLEK	protein_coding	pleckstrin [Source:HGNC Symbol;Acc:HGNC:9070]
ENSG00000100342	222.572	1.64169	1.64169	0.327248	5.01665	5.25801e-07	7.91976e-05	22	1	APOL1	protein_coding	apolipoprotein L1 [Source:HGNC Symbol;Acc:HGNC:618]
ENSG00000066294	136.87	1.64059	1.64059	0.337435	4.86195	1.16236e-06	0.000148071	1	-1	CD84	protein_coding	CD84 molecule [Source:HGNC Symbol;Acc:HGNC:1704]
ENSG00000211662	1229.98	1.64009	1.64009	0.44219	3.70903	0.000208058	0.00648169	22	1	IGLV3-21	IG_V_gene	immunoglobulin lambda variable 3-21 [Source:HGNC Symbol;Acc:HGNC:5905]
ENSG00000187608	205.422	1.63745	1.63745	0.533317	3.07031	0.00213835	0.0319472	1	1	ISG15	protein_coding	ISG15 ubiquitin like modifier [Source:HGNC Symbol;Acc:HGNC:4053]
ENSG00000093072	439.068	1.63615	1.63615	0.304749	5.36883	7.92485e-08	1.95662e-05	22	-1	ADA2	protein_coding	adenosine deaminase 2 [Source:HGNC Symbol;Acc:HGNC:1839]
ENSG00000197471	100.456	1.63496	1.63496	0.341825	4.78303	1.7267e-06	0.000192339	16	1	SPN	protein_coding	sialophorin [Source:HGNC Symbol;Acc:HGNC:11249]
ENSG00000234883	11.7138	1.634	1.634	0.561608	2.9095	0.00362011	0.0451317	21	1	MIR155HG	lncRNA	MIR155 host gene [Source:HGNC Symbol;Acc:HGNC:35460]
ENSG00000162062	4.87401	1.63286	1.63286	0.462261	3.53233	0.000411916	0.0102814	16	1	TEDC2	protein_coding	tubulin epsilon and delta complex 2 [Source:HGNC Symbol;Acc:HGNC:25849]
ENSG00000160408	17.1872	1.63217	1.63217	0.409059	3.99006	6.60572e-05	0.00294053	9	-1	ST6GALNAC6	protein_coding	ST6 N-acetylgalactosaminide alpha-2,6-sialyltransferase 6 [Source:HGNC Symbol;Acc:HGNC:23364]
ENSG00000162676	45.5226	1.63162	1.63162	0.414846	3.93309	8.38625e-05	0.0034257	1	-1	GFI1	protein_coding	growth factor independent 1 transcriptional repressor [Source:HGNC Symbol;Acc:HGNC:4237]
ENSG00000274576	92.2171	1.62878	1.62878	0.515133	3.16186	0.00156763	0.0259455	14	-1	IGHV2-70	IG_V_gene	immunoglobulin heavy variable 2-70 [Source:HGNC Symbol;Acc:HGNC:5577]
ENSG00000204642	190.259	1.62233	1.62233	0.401385	4.04182	5.30388e-05	0.00253538	6	1	HLA-F	protein_coding	major histocompatibility complex, class I, F [Source:HGNC Symbol;Acc:HGNC:4963]
ENSG00000090659	15.9493	1.62083	1.62083	0.45698	3.54682	0.000389908	0.00988139	19	-1	CD209	protein_coding	CD209 molecule [Source:HGNC Symbol;Acc:HGNC:1641]
ENSG00000224373	1953.45	1.61962	1.61962	0.453594	3.57064	0.000356105	0.00935309	14	-1	IGHV4-59	IG_V_gene	immunoglobulin heavy variable 4-59 [Source:HGNC Symbol;Acc:HGNC:5654]
ENSG00000213654	45.2149	1.61927	1.61927	0.393421	4.11586	3.85735e-05	0.00198666	6	-1	GPSM3	protein_coding	G protein signaling modulator 3 [Source:HGNC Symbol;Acc:HGNC:13945]
ENSG00000182162	122.791	1.61722	1.61722	0.339896	4.75798	1.95541e-06	0.000208134	X	-1	P2RY8	protein_coding	P2Y receptor family member 8 [Source:HGNC Symbol;Acc:HGNC:15524]
ENSG00000158473	12.7374	1.61545	1.61545	0.456142	3.54155	0.000397776	0.0100383	1	1	CD1D	protein_coding	CD1d molecule [Source:HGNC Symbol;Acc:HGNC:1637]
ENSG00000069424	185.83	1.61479	1.61479	0.336505	4.79872	1.59686e-06	0.000183862	1	1	KCNAB2	protein_coding	potassium voltage-gated channel subfamily A regulatory beta subunit 2 [Source:HGNC Symbol;Acc:HGNC:6229]
ENSG00000180096	80.6081	1.61363	1.61363	0.398315	4.05113	5.09701e-05	0.0024561	16	-1	SEPTIN1	protein_coding	septin 1 [Source:HGNC Symbol;Acc:HGNC:2879]
ENSG00000197629	240.382	1.61278	1.61278	0.32277	4.99669	5.83236e-07	8.67572e-05	11	-1	MPEG1	protein_coding	macrophage expressed 1 [Source:HGNC Symbol;Acc:HGNC:29619]
ENSG00000146112	18.8027	1.61178	1.61178	0.405347	3.97629	6.99978e-05	0.00305908	6	-1	PPP1R18	protein_coding	protein phosphatase 1 regulatory subunit 18 [Source:HGNC Symbol;Acc:HGNC:29413]
ENSG00000054967	62.0197	1.61157	1.61157	0.38269	4.21116	2.5406e-05	0.00146261	11	1	RELT	protein_coding	RELT TNF receptor [Source:HGNC Symbol;Acc:HGNC:13764]
ENSG00000124772	210.488	1.60832	1.60832	0.370128	4.34532	1.39074e-05	0.000900187	6	-1	CPNE5	protein_coding	copine 5 [Source:HGNC Symbol;Acc:HGNC:2318]
ENSG00000232504	7.0743	1.60292	1.60292	0.495942	3.23208	0.00122895	0.0218015	2	1	ST3GAL5-AS1	lncRNA	ST3GAL5 antisense RNA 1 (head to head) [Source:HGNC Symbol;Acc:HGNC:51129]
ENSG00000188596	83.9818	1.6002	1.6002	0.404952	3.95157	7.76391e-05	0.00324499	12	1	CFAP54	protein_coding	cilia and flagella associated protein 54 [Source:HGNC Symbol;Acc:HGNC:26456]
ENSG00000100167	9.78795	1.59692	1.59692	0.469052	3.40456	0.000662707	0.0142983	22	1	SEPTIN3	protein_coding	septin 3 [Source:HGNC Symbol;Acc:HGNC:10750]
ENSG00000107099	492.038	1.59632	1.59632	0.307192	5.19649	2.03083e-07	3.95208e-05	9	1	DOCK8	protein_coding	dedicator of cytokinesis 8 [Source:HGNC Symbol;Acc:HGNC:19191]
ENSG00000141968	160.779	1.59585	1.59585	0.305669	5.22086	1.78099e-07	3.49614e-05	19	1	VAV1	protein_coding	vav guanine nucleotide exchange factor 1 [Source:HGNC Symbol;Acc:HGNC:12657]
ENSG00000213088	77.2611	1.59307	1.59307	0.387715	4.10888	3.97578e-05	0.00203135	1	1	ACKR1	protein_coding	atypical chemokine receptor 1 (Duffy blood group) [Source:HGNC Symbol;Acc:HGNC:4035]
ENSG00000225205	31.3124	1.58942	1.58942	0.39622	4.01145	6.03472e-05	0.00274763	2	-1	PDK1-AS1	lncRNA	PDK1 and ITGA6 antisense RNA 1 [Source:HGNC Symbol;Acc:HGNC:40441]
ENSG00000201882	94.1391	1.58851	1.58851	0.451957	3.51475	0.000440174	0.0107789	X	-1		snoRNA
ENSG00000140090	9.13797	1.58832	1.58832	0.447058	3.55283	0.000381112	0.00975628	14	1	SLC24A4	protein_coding	solute carrier family 24 member 4 [Source:HGNC Symbol;Acc:HGNC:10978]
ENSG00000147231	10.1752	1.58817	1.58817	0.355731	4.46451	8.02519e-06	0.00059137	X	1	RADX	protein_coding	RPA1 related single stranded DNA binding protein, X-linked [Source:HGNC Symbol;Acc:HGNC:25486]
ENSG00000118308	72.7574	1.58635	1.58635	0.35579	4.45869	8.24636e-06	0.000605804	12	1	IRAG2	protein_coding	inositol 1,4,5-triphosphate receptor associated 2 [Source:HGNC Symbol;Acc:HGNC:6690]
ENSG00000139725	77.5814	1.58564	1.58564	0.323369	4.9035	9.41437e-07	0.000123205	12	-1	RHOF	protein_coding	ras homolog family member F, filopodia associated [Source:HGNC Symbol;Acc:HGNC:15703]
ENSG00000135604	36.9827	1.58545	1.58545	0.400658	3.95713	7.58552e-05	0.00319869	6	1	STX11	protein_coding	syntaxin 11 [Source:HGNC Symbol;Acc:HGNC:11429]
ENSG00000172116	21.6171	1.58367	1.58367	0.418397	3.78509	0.000153654	0.00526445	2	-1	CD8B	protein_coding	CD8b molecule [Source:HGNC Symbol;Acc:HGNC:1707]
ENSG00000100292	43.2128	1.58017	1.58017	0.369632	4.27498	1.91156e-05	0.00117085	22	1	HMOX1	protein_coding	heme oxygenase 1 [Source:HGNC Symbol;Acc:HGNC:5013]
ENSG00000177575	191.359	1.57968	1.57968	0.388116	4.07012	4.69899e-05	0.00229665	12	-1	CD163	protein_coding	CD163 molecule [Source:HGNC Symbol;Acc:HGNC:1631]
ENSG00000233695	37.2268	1.57834	1.57834	0.444014	3.55471	0.000378392	0.0097233	13	1	GAS6-AS1	lncRNA	GAS6 antisense RNA 1 [Source:HGNC Symbol;Acc:HGNC:39826]
ENSG00000257221	20.4937	1.57796	1.57796	0.546317	2.88835	0.00387265	0.0468888	12	1		lncRNA	novel transcript, antisense to SELPLG
ENSG00000173372	90.2673	1.57473	1.57473	0.438367	3.59226	0.000327822	0.00891148	1	1	C1QA	protein_coding	complement C1q A chain [Source:HGNC Symbol;Acc:HGNC:1241]
ENSG00000243466	938.477	1.5733	1.5733	0.447995	3.51187	0.00044496	0.0108842	2	-1	IGKV1-5	IG_V_gene	immunoglobulin kappa variable 1-5 [Source:HGNC Symbol;Acc:HGNC:5741]
ENSG00000125845	12.8926	1.57267	1.57267	0.377361	4.16755	3.0789e-05	0.001657	20	1	BMP2	protein_coding	bone morphogenetic protein 2 [Source:HGNC Symbol;Acc:HGNC:1069]
ENSG00000153563	67.3938	1.57257	1.57257	0.354878	4.43129	9.367e-06	0.000671647	2	-1	CD8A	protein_coding	CD8a molecule [Source:HGNC Symbol;Acc:HGNC:1706]
ENSG00000241755	324.547	1.57241	1.57241	0.523451	3.00393	0.00266521	0.0368741	2	-1	IGKV1-9	IG_V_gene	immunoglobulin kappa variable 1-9 [Source:HGNC Symbol;Acc:HGNC:5744]
ENSG00000106018	10.8568	1.57226	1.57226	0.469673	3.34756	0.000815268	0.0163303	7	-1	VIPR2	protein_coding	vasoactive intestinal peptide receptor 2 [Source:HGNC Symbol;Acc:HGNC:12695]
ENSG00000282851	13.1202	1.57151	1.57151	0.423293	3.7126	0.000205145	0.00642224	19	1	BISPR	lncRNA	BST2 interferon stimulated positive regulator [Source:HGNC Symbol;Acc:HGNC:51290]
ENSG00000267322	23.4644	1.57095	1.57095	0.409117	3.83986	0.000123105	0.00449428	18	1	SNHG22	lncRNA	small nucleolar RNA host gene 22 [Source:HGNC Symbol;Acc:HGNC:50285]
ENSG00000101265	187.971	1.56577	1.56577	0.311197	5.03144	4.86807e-07	7.76595e-05	20	-1	RASSF2	protein_coding	Ras association domain family member 2 [Source:HGNC Symbol;Acc:HGNC:9883]
ENSG00000186517	270.773	1.56543	1.56543	0.306361	5.10976	3.22568e-07	5.76506e-05	1	-1	ARHGAP30	protein_coding	Rho GTPase activating protein 30 [Source:HGNC Symbol;Acc:HGNC:27414]
ENSG00000110876	123.324	1.5625	1.5625	0.365056	4.28017	1.86747e-05	0.00114677	12	-1	SELPLG	protein_coding	selectin P ligand [Source:HGNC Symbol;Acc:HGNC:10722]
ENSG00000155307	35.85	1.55963	1.55963	0.394135	3.95711	7.58636e-05	0.00319869	21	-1	SAMSN1	protein_coding	SAM domain, SH3 domain and nuclear localization signals 1 [Source:HGNC Symbol;Acc:HGNC:10528]
ENSG00000237356	9.9903	1.55853	1.55853	0.483225	3.22526	0.00125858	0.0221095	14	1		lncRNA	novel transcript
ENSG00000117091	98.3371	1.55835	1.55835	0.392191	3.97345	7.08382e-05	0.00307779	1	-1	CD48	protein_coding	CD48 molecule [Source:HGNC Symbol;Acc:HGNC:1683]
ENSG00000268001	9.52372	1.558	1.558	0.438588	3.5523	0.000381873	0.00975628	19	1	CARD8-AS1	lncRNA	CARD8 antisense RNA 1 [Source:HGNC Symbol;Acc:HGNC:51408]
ENSG00000285994	10.7254	1.55511	1.55511	0.485828	3.20094	0.0013698	0.0235779	10	1		lncRNA	novel transcript, sense intronic to CAMK1D
ENSG00000198771	175.569	1.55333	1.55333	0.30194	5.1445	2.68238e-07	4.94156e-05	1	1	RCSD1	protein_coding	RCSD domain containing 1 [Source:HGNC Symbol;Acc:HGNC:28310]
ENSG00000254709	119.305	1.55236	1.55236	0.350747	4.42588	9.60513e-06	0.000682591	22	1	IGLL5	protein_coding	immunoglobulin lambda like polypeptide 5 [Source:HGNC Symbol;Acc:HGNC:38476]
ENSG00000211632	178.086	1.55043	1.55043	0.443241	3.49794	0.00046886	0.0112965	2	1	IGKV3D-11	IG_V_gene	immunoglobulin kappa variable 3D-11 [Source:HGNC Symbol;Acc:HGNC:5823]
ENSG00000110934	113.075	1.54771	1.54771	0.31743	4.87576	1.08391e-06	0.00014108	12	-1	BIN2	protein_coding	bridging integrator 2 [Source:HGNC Symbol;Acc:HGNC:1053]
ENSG00000277856	242.335	1.54674	1.54674	0.536152	2.88489	0.00391552	0.047122	KI270726.1	1		protein_coding
ENSG00000104998	33.08	1.54623	1.54623	0.429921	3.59654	0.000322477	0.00880616	19	1	IL27RA	protein_coding	interleukin 27 receptor subunit alpha [Source:HGNC Symbol;Acc:HGNC:17290]
ENSG00000223865	221.283	1.54551	1.54551	0.444505	3.47693	0.000507199	0.0119087	6	1	HLA-DPB1	protein_coding	major histocompatibility complex, class II, DP beta 1 [Source:HGNC Symbol;Acc:HGNC:4940]
ENSG00000163046	8.39814	1.54491	1.54491	0.493977	3.1275	0.00176299	0.0280612	2	-1	ANKRD30BL	protein_coding	ankyrin repeat domain 30B like [Source:HGNC Symbol;Acc:HGNC:35167]
ENSG00000177721	14.2407	1.5444	1.5444	0.437402	3.53084	0.000414237	0.010291	5	-1	ANXA2R	protein_coding	annexin A2 receptor [Source:HGNC Symbol;Acc:HGNC:33463]
ENSG00000171608	221.917	1.54412	1.54412	0.302769	5.10001	3.39643e-07	6.02527e-05	1	1	PIK3CD	protein_coding	phosphatidylinositol-4,5-bisphosphate 3-kinase catalytic subunit delta [Source:HGNC Symbol;Acc:HGNC:8977]
ENSG00000132530	357.636	1.54249	1.54249	0.438614	3.51673	0.000436904	0.0107317	17	1	XAF1	protein_coding	XIAP associated factor 1 [Source:HGNC Symbol;Acc:HGNC:30932]
ENSG00000100767	166.115	1.54242	1.54242	0.354712	4.34838	1.37144e-05	0.00089252	14	1	PAPLN	protein_coding	papilin, proteoglycan like sulfated glycoprotein [Source:HGNC Symbol;Acc:HGNC:19262]
ENSG00000163462	8.33163	1.5386	1.5386	0.490674	3.13568	0.00171458	0.0275772	1	1	TRIM46	protein_coding	tripartite motif containing 46 [Source:HGNC Symbol;Acc:HGNC:19019]
ENSG00000198959	117.957	1.53733	1.53733	0.320299	4.79966	1.58937e-06	0.000183862	20	-1	TGM2	protein_coding	transglutaminase 2 [Source:HGNC Symbol;Acc:HGNC:11778]
ENSG00000135074	231.381	1.53614	1.53614	0.367386	4.18126	2.89898e-05	0.00159238	5	-1	ADAM19	protein_coding	ADAM metallopeptidase domain 19 [Source:HGNC Symbol;Acc:HGNC:197]
ENSG00000092929	212.491	1.53549	1.53549	0.305475	5.02655	4.99377e-07	7.76595e-05	17	-1	UNC13D	protein_coding	unc-13 homolog D [Source:HGNC Symbol;Acc:HGNC:23147]
ENSG00000113739	5.16974	1.53526	1.53526	0.508531	3.019	0.00253607	0.0357904	5	-1	STC2	protein_coding	stanniocalcin 2 [Source:HGNC Symbol;Acc:HGNC:11374]
ENSG00000131042	12.1897	1.53419	1.53419	0.48978	3.1324	0.00173383	0.0277895	19	-1	LILRB2	protein_coding	leukocyte immunoglobulin like receptor B2 [Source:HGNC Symbol;Acc:HGNC:6606]
ENSG00000159784	7.69326	1.53383	1.53383	0.411794	3.72475	0.000195506	0.00622628	7	-1	FAM131B	protein_coding	family with sequence similarity 131 member B [Source:HGNC Symbol;Acc:HGNC:22202]
ENSG00000188511	47.3885	1.53383	1.53383	0.455288	3.36892	0.000754643	0.015447	22	-1	MIR3667HG	lncRNA	MIR3667 host gene [Source:HGNC Symbol;Acc:HGNC:28010]
ENSG00000279369	15.4563	1.53304	1.53304	0.43025	3.56315	0.000366431	0.00953139	17	1		TEC	TEC
ENSG00000290104	89.7881	1.53268	1.53268	0.427477	3.58542	0.000336539	0.00906611	2	-1		lncRNA	novel transcript
ENSG00000211640	878.728	1.53256	1.53256	0.466111	3.28797	0.00100914	0.0188517	22	1	IGLV6-57	IG_V_gene	immunoglobulin lambda variable 6-57 [Source:HGNC Symbol;Acc:HGNC:5927]
ENSG00000167680	20.8899	1.52617	1.52617	0.449979	3.39165	0.000694737	0.0147502	19	-1	SEMA6B	protein_coding	semaphorin 6B [Source:HGNC Symbol;Acc:HGNC:10739]
ENSG00000154016	21.8865	1.52547	1.52547	0.379422	4.02052	5.807e-05	0.00267961	17	-1	GRAP	protein_coding	GRB2 related adaptor protein [Source:HGNC Symbol;Acc:HGNC:4562]
ENSG00000161929	24.5912	1.52232	1.52232	0.514781	2.95721	0.00310434	0.0407151	17	-1	SCIMP	protein_coding	SLP adaptor and CSK interacting membrane protein [Source:HGNC Symbol;Acc:HGNC:33504]
ENSG00000009790	135.568	1.52203	1.52203	0.367222	4.14472	3.40231e-05	0.00178689	1	1	TRAF3IP3	protein_coding	TRAF3 interacting protein 3 [Source:HGNC Symbol;Acc:HGNC:30766]
ENSG00000105329	147.544	1.52129	1.52129	0.28774	5.28703	1.2432e-07	2.78257e-05	19	-1	TGFB1	protein_coding	transforming growth factor beta 1 [Source:HGNC Symbol;Acc:HGNC:11766]
ENSG00000128594	8.83527	1.52006	1.52006	0.479527	3.16992	0.00152482	0.0254303	7	-1	LRRC4	protein_coding	leucine rich repeat containing 4 [Source:HGNC Symbol;Acc:HGNC:15586]
ENSG00000274641	20.2377	1.51955	1.51955	0.498529	3.04807	0.00230319	0.0334164	6	1	H2BC17	protein_coding	H2B clustered histone 17 [Source:HGNC Symbol;Acc:HGNC:4758]
ENSG00000146859	73.5966	1.51702	1.51702	0.282285	5.37406	7.69849e-08	1.92053e-05	7	1	TMEM140	protein_coding	transmembrane protein 140 [Source:HGNC Symbol;Acc:HGNC:21870]
ENSG00000164308	191.213	1.51665	1.51665	0.408461	3.71308	0.000204749	0.00642224	5	1	ERAP2	protein_coding	endoplasmic reticulum aminopeptidase 2 [Source:HGNC Symbol;Acc:HGNC:29499]
ENSG00000196169	28.8248	1.51638	1.51638	0.312353	4.85471	1.20562e-06	0.00015117	17	1	KIF19	protein_coding	kinesin family member 19 [Source:HGNC Symbol;Acc:HGNC:26735]
ENSG00000115415	1419.51	1.51483	1.51483	0.336996	4.49511	6.95354e-06	0.000549605	2	-1	STAT1	protein_coding	signal transducer and activator of transcription 1 [Source:HGNC Symbol;Acc:HGNC:11362]
ENSG00000152213	10.0172	1.51392	1.51392	0.479103	3.15991	0.00157819	0.0260606	13	1	ARL11	protein_coding	ADP ribosylation factor like GTPase 11 [Source:HGNC Symbol;Acc:HGNC:24046]
ENSG00000106948	667.986	1.51062	1.51062	0.300832	5.02147	5.12766e-07	7.8686e-05	9	-1	AKNA	protein_coding	AT-hook transcription factor [Source:HGNC Symbol;Acc:HGNC:24108]
ENSG00000288886	8.44361	1.50992	1.50992	0.473801	3.18683	0.00143842	0.0243971	2	1		lncRNA	novel transcript, antisense to HAAO
ENSG00000184730	30.4281	1.50875	1.50875	0.36138	4.17497	2.98024e-05	0.00162213	16	1	APOBR	protein_coding	apolipoprotein B receptor [Source:HGNC Symbol;Acc:HGNC:24087]
ENSG00000185905	109.393	1.50612	1.50612	0.356361	4.22638	2.3748e-05	0.00138674	16	-1	C16orf54	protein_coding	chromosome 16 open reading frame 54 [Source:HGNC Symbol;Acc:HGNC:26649]
ENSG00000135678	51.421	1.50448	1.50448	0.406833	3.69803	0.000217277	0.00668839	12	-1	CPM	protein_coding	carboxypeptidase M [Source:HGNC Symbol;Acc:HGNC:2311]
ENSG00000267058	5.39453	1.50364	1.50364	0.484019	3.10657	0.00189271	0.029415	19	-1		lncRNA	novel transcript
ENSG00000271178	14.456	1.50109	1.50109	0.503933	2.97875	0.00289426	0.0388971	16	1	IGHV3OR16-13	IG_V_gene	immunoglobulin heavy variable 3/OR16-13 (non-functional) [Source:HGNC Symbol;Acc:HGNC:5637]
ENSG00000137265	782.821	1.49852	1.49852	0.340433	4.40181	1.07352e-05	0.000738853	6	1	IRF4	protein_coding	interferon regulatory factor 4 [Source:HGNC Symbol;Acc:HGNC:6119]
ENSG00000115232	290.202	1.49824	1.49824	0.320158	4.67969	2.87306e-06	0.000284326	2	1	ITGA4	protein_coding	integrin subunit alpha 4 [Source:HGNC Symbol;Acc:HGNC:6140]
ENSG00000211665	18.3381	1.49679	1.49679	0.465971	3.21219	0.00131728	0.0229271	22	1	IGLV3-16	IG_V_gene	immunoglobulin lambda variable 3-16 [Source:HGNC Symbol;Acc:HGNC:5901]
ENSG00000081059	123.205	1.4967	1.4967	0.338436	4.42241	9.76071e-06	0.000689555	5	1	TCF7	protein_coding	transcription factor 7 [Source:HGNC Symbol;Acc:HGNC:11639]
ENSG00000180828	13.8845	1.49574	1.49574	0.506205	2.95481	0.00312866	0.0409668	8	1	BHLHE22	protein_coding	basic helix-loop-helix family member e22 [Source:HGNC Symbol;Acc:HGNC:11963]
ENSG00000120262	11.1475	1.4939	1.4939	0.433371	3.44715	0.000566526	0.0128726	6	1	CCDC170	protein_coding	coiled-coil domain containing 170 [Source:HGNC Symbol;Acc:HGNC:21177]
ENSG00000104432	8.56897	1.49273	1.49273	0.507426	2.94178	0.00326334	0.0419955	8	-1	IL7	protein_coding	interleukin 7 [Source:HGNC Symbol;Acc:HGNC:6023]
ENSG00000196843	130.974	1.49217	1.49217	0.287227	5.19509	2.04626e-07	3.95208e-05	2	1	ARID5A	protein_coding	AT-rich interaction domain 5A [Source:HGNC Symbol;Acc:HGNC:17361]
ENSG00000140451	14.2512	1.49025	1.49025	0.476685	3.12628	0.00177032	0.0280777	15	-1	PIF1	protein_coding	PIF1 5'-to-3' DNA helicase [Source:HGNC Symbol;Acc:HGNC:26220]
ENSG00000141526	138.625	1.48963	1.48963	0.263275	5.65809	1.53065e-08	7.96904e-06	17	1	SLC16A3	protein_coding	solute carrier family 16 member 3 [Source:HGNC Symbol;Acc:HGNC:10924]
ENSG00000184574	39.3795	1.4886	1.4886	0.282315	5.27283	1.34334e-07	2.89835e-05	12	-1	LPAR5	protein_coding	lysophosphatidic acid receptor 5 [Source:HGNC Symbol;Acc:HGNC:13307]
ENSG00000263961	9.14474	1.48789	1.48789	0.433113	3.43534	0.000591809	0.0132833	1	1	RHEX	protein_coding	regulator of hemoglobinization and erythroid cell expansion [Source:HGNC Symbol;Acc:HGNC:25341]
ENSG00000163154	14.0505	1.48695	1.48695	0.478584	3.10698	0.00189011	0.0293936	1	1	TNFAIP8L2	protein_coding	TNF alpha induced protein 8 like 2 [Source:HGNC Symbol;Acc:HGNC:26277]
ENSG00000187474	41.9688	1.4867	1.4867	0.366178	4.06004	4.90648e-05	0.00238347	19	1	FPR3	protein_coding	formyl peptide receptor 3 [Source:HGNC Symbol;Acc:HGNC:3828]
ENSG00000100288	11.8799	1.48649	1.48649	0.359347	4.13663	3.52437e-05	0.00183786	22	-1	CHKB	protein_coding	choline kinase beta [Source:HGNC Symbol;Acc:HGNC:1938]
ENSG00000172061	36.7371	1.48419	1.48419	0.414497	3.58069	0.000342686	0.00917841	3	-1	LRRC15	protein_coding	leucine rich repeat containing 15 [Source:HGNC Symbol;Acc:HGNC:20818]
ENSG00000261884	17.0891	1.48395	1.48395	0.40087	3.70183	0.000214049	0.00662267	16	-1		protein_coding	novel transcript
ENSG00000225783	159.99	1.48291	1.48291	0.389911	3.80321	0.000142835	0.00495043	22	1	MIAT	lncRNA	myocardial infarction associated transcript [Source:HGNC Symbol;Acc:HGNC:33425]
ENSG00000105492	26.0632	1.48253	1.48253	0.463465	3.19879	0.00138007	0.0236419	19	-1	SIGLEC6	protein_coding	sialic acid binding Ig like lectin 6 [Source:HGNC Symbol;Acc:HGNC:10875]
ENSG00000215788	64.0349	1.48177	1.48177	0.33292	4.45081	8.55468e-06	0.000624622	1	-1	TNFRSF25	protein_coding	TNF receptor superfamily member 25 [Source:HGNC Symbol;Acc:HGNC:11910]
ENSG00000099998	82.3661	1.48151	1.48151	0.355286	4.16991	3.04724e-05	0.00164366	22	-1	GGT5	protein_coding	gamma-glutamyltransferase 5 [Source:HGNC Symbol;Acc:HGNC:4260]
ENSG00000086730	66.8678	1.48102	1.48102	0.315765	4.69025	2.72871e-06	0.000271162	7	1	LAT2	protein_coding	linker for activation of T cells family member 2 [Source:HGNC Symbol;Acc:HGNC:12749]
ENSG00000135114	33.3664	1.47775	1.47775	0.465915	3.17171	0.00151544	0.0253151	12	-1	OASL	protein_coding	2'-5'-oligoadenylate synthetase like [Source:HGNC Symbol;Acc:HGNC:8090]
ENSG00000007264	19.4445	1.4777	1.4777	0.371872	3.97368	7.07711e-05	0.00307779	19	-1	MATK	protein_coding	megakaryocyte-associated tyrosine kinase [Source:HGNC Symbol;Acc:HGNC:6906]
ENSG00000101194	339.675	1.47648	1.47648	0.304956	4.84162	1.28786e-06	0.000157362	20	1	SLC17A9	protein_coding	solute carrier family 17 member 9 [Source:HGNC Symbol;Acc:HGNC:16192]
ENSG00000101224	126.427	1.47474	1.47474	0.289548	5.09325	3.51986e-07	6.13959e-05	20	1	CDC25B	protein_coding	cell division cycle 25B [Source:HGNC Symbol;Acc:HGNC:1726]
ENSG00000148948	11.6981	1.47408	1.47408	0.352543	4.18127	2.89891e-05	0.00159238	11	-1	LRRC4C	protein_coding	leucine rich repeat containing 4C [Source:HGNC Symbol;Acc:HGNC:29317]
ENSG00000145416	47.7557	1.46782	1.46782	0.404677	3.62714	0.000286582	0.00812232	4	-1	MARCHF1	protein_coding	membrane associated ring-CH-type finger 1 [Source:HGNC Symbol;Acc:HGNC:26077]
ENSG00000166428	43.2097	1.46754	1.46754	0.338824	4.33127	1.4825e-05	0.000941761	14	1	PLD4	protein_coding	phospholipase D family member 4 [Source:HGNC Symbol;Acc:HGNC:23792]
ENSG00000119917	121.183	1.46706	1.46706	0.422451	3.47274	0.000515174	0.0120361	10	1	IFIT3	protein_coding	interferon induced protein with tetratricopeptide repeats 3 [Source:HGNC Symbol;Acc:HGNC:5411]
ENSG00000167083	6.34976	1.4651	1.4651	0.512704	2.85759	0.0042687	0.0498536	17	-1	GNGT2	protein_coding	G protein subunit gamma transducin 2 [Source:HGNC Symbol;Acc:HGNC:4412]
ENSG00000211677	17921.3	1.46367	1.46367	0.456913	3.20339	0.00135818	0.0234684	22	1	IGLC2	IG_C_gene	immunoglobulin lambda constant 2 [Source:HGNC Symbol;Acc:HGNC:5856]
ENSG00000008300	22.7841	1.46196	1.46196	0.37416	3.90732	9.3327e-05	0.00368955	3	-1	CELSR3	protein_coding	cadherin EGF LAG seven-pass G-type receptor 3 [Source:HGNC Symbol;Acc:HGNC:3230]
ENSG00000160712	155.836	1.46183	1.46183	0.327952	4.45743	8.29467e-06	0.00060749	1	1	IL6R	protein_coding	interleukin 6 receptor [Source:HGNC Symbol;Acc:HGNC:6019]
ENSG00000101336	60.303	1.46161	1.46161	0.349933	4.17683	2.95601e-05	0.00161629	20	1	HCK	protein_coding	HCK proto-oncogene, Src family tyrosine kinase [Source:HGNC Symbol;Acc:HGNC:4840]
ENSG00000162783	96.1319	1.46115	1.46115	0.25892	5.64325	1.66869e-08	8.50284e-06	1	1	IER5	protein_coding	immediate early response 5 [Source:HGNC Symbol;Acc:HGNC:5393]
ENSG00000187688	103.816	1.45978	1.45978	0.315968	4.62002	3.83701e-06	0.000350042	17	1	TRPV2	protein_coding	transient receptor potential cation channel subfamily V member 2 [Source:HGNC Symbol;Acc:HGNC:18082]
ENSG00000100365	48.6328	1.45937	1.45937	0.326724	4.46667	7.94453e-06	0.000590361	22	1	NCF4	protein_coding	neutrophil cytosolic factor 4 [Source:HGNC Symbol;Acc:HGNC:7662]
ENSG00000160791	59.92	1.455	1.455	0.360577	4.03519	5.45589e-05	0.00258701	3	1	CCR5	protein_coding	C-C motif chemokine receptor 5 [Source:HGNC Symbol;Acc:HGNC:1606]
ENSG00000177301	59.0095	1.45417	1.45417	0.359514	4.04482	5.23628e-05	0.00250808	1	-1	KCNA2	protein_coding	potassium voltage-gated channel subfamily A member 2 [Source:HGNC Symbol;Acc:HGNC:6220]
ENSG00000120280	32.0127	1.45362	1.45362	0.419415	3.46583	0.000528589	0.0121957	X	-1	TASL	protein_coding	TLR adaptor interacting with endolysosomal SLC15A4 [Source:HGNC Symbol;Acc:HGNC:25667]
ENSG00000286177	7.06362	1.45283	1.45283	0.42732	3.39985	0.000674217	0.0144229	19	-1		lncRNA	novel transcript, antisense to CCDC97 and HNRNPUL1
ENSG00000239713	120.558	1.44863	1.44863	0.291768	4.965	6.87004e-07	9.79632e-05	22	1	APOBEC3G	protein_coding	apolipoprotein B mRNA editing enzyme catalytic subunit 3G [Source:HGNC Symbol;Acc:HGNC:17357]
ENSG00000158859	10.6841	1.44709	1.44709	0.501082	2.88792	0.00387796	0.046898	1	-1	ADAMTS4	protein_coding	ADAM metallopeptidase with thrombospondin type 1 motif 4 [Source:HGNC Symbol;Acc:HGNC:220]
ENSG00000185862	64.0752	1.44439	1.44439	0.377597	3.82522	0.000130657	0.00466334	17	-1	EVI2B	protein_coding	ecotropic viral integration site 2B [Source:HGNC Symbol;Acc:HGNC:3500]
ENSG00000010671	82.8775	1.44421	1.44421	0.340336	4.24348	2.2008e-05	0.00130786	X	-1	BTK	protein_coding	Bruton tyrosine kinase [Source:HGNC Symbol;Acc:HGNC:1133]
ENSG00000088340	306.376	1.44389	1.44389	0.421723	3.42379	0.000617553	0.0136816	20	-1	FER1L4	transcribed_unitary_pseudogene	fer-1 like family member 4 (pseudogene) [Source:HGNC Symbol;Acc:HGNC:15801]
ENSG00000100055	265.09	1.44348	1.44348	0.315605	4.57369	4.792e-06	0.000412819	22	1	CYTH4	protein_coding	cytohesin 4 [Source:HGNC Symbol;Acc:HGNC:9505]
ENSG00000222037	18.1006	1.44318	1.44318	0.481377	2.99802	0.00271736	0.0373368	22	1	IGLC6	IG_C_pseudogene	immunoglobulin lambda constant 6 [Source:HGNC Symbol;Acc:HGNC:5860]
ENSG00000153898	23.7688	1.44271	1.44271	0.424161	3.40132	0.000670624	0.0143966	1	-1	MCOLN2	protein_coding	mucolipin TRP cation channel 2 [Source:HGNC Symbol;Acc:HGNC:13357]
ENSG00000154102	25.6266	1.43976	1.43976	0.285623	5.04078	4.63649e-07	7.50266e-05	16	-1	C16orf74	protein_coding	chromosome 16 open reading frame 74 [Source:HGNC Symbol;Acc:HGNC:23362]
ENSG00000011600	85.3448	1.43935	1.43935	0.394972	3.64419	0.000268237	0.00778666	19	-1	TYROBP	protein_coding	transmembrane immune signaling adaptor TYROBP [Source:HGNC Symbol;Acc:HGNC:12449]
ENSG00000127084	157.601	1.43907	1.43907	0.314555	4.57493	4.76377e-06	0.000411868	9	1	FGD3	protein_coding	FYVE, RhoGEF and PH domain containing 3 [Source:HGNC Symbol;Acc:HGNC:16027]
ENSG00000136040	210.755	1.4384	1.4384	0.258449	5.5655	2.61398e-08	1.02534e-05	12	1	PLXNC1	protein_coding	plexin C1 [Source:HGNC Symbol;Acc:HGNC:9106]
ENSG00000174004	45.9437	1.43807	1.43807	0.328423	4.37871	1.19382e-05	0.000794187	3	1	NRROS	protein_coding	negative regulator of reactive oxygen species [Source:HGNC Symbol;Acc:HGNC:24613]
ENSG00000002933	94.7602	1.43628	1.43628	0.318024	4.51627	6.29388e-06	0.000510957	7	1	TMEM176A	protein_coding	transmembrane protein 176A [Source:HGNC Symbol;Acc:HGNC:24930]
ENSG00000168071	354.515	1.43553	1.43553	0.31846	4.50773	6.55238e-06	0.000527755	11	1	CCDC88B	protein_coding	coiled-coil domain containing 88B [Source:HGNC Symbol;Acc:HGNC:26757]
ENSG00000133574	88.1678	1.43538	1.43538	0.290347	4.94367	7.66669e-07	0.00010492	7	1	GIMAP4	protein_coding	GTPase, IMAP family member 4 [Source:HGNC Symbol;Acc:HGNC:21872]
ENSG00000125730	4399.11	1.43473	1.43473	0.339652	4.22412	2.39875e-05	0.00139098	19	-1	C3	protein_coding	complement C3 [Source:HGNC Symbol;Acc:HGNC:1318]
ENSG00000159618	67.2546	1.4344	1.4344	0.362097	3.96136	7.45239e-05	0.00316809	16	1	ADGRG5	protein_coding	adhesion G protein-coupled receptor G5 [Source:HGNC Symbol;Acc:HGNC:19010]
ENSG00000110324	333.809	1.434	1.434	0.290368	4.93856	7.87035e-07	0.000107095	11	1	IL10RA	protein_coding	interleukin 10 receptor subunit alpha [Source:HGNC Symbol;Acc:HGNC:5964]
ENSG00000075884	67.0086	1.43394	1.43394	0.401257	3.57361	0.000352095	0.00930721	2	1	ARHGAP15	protein_coding	Rho GTPase activating protein 15 [Source:HGNC Symbol;Acc:HGNC:21030]
ENSG00000172578	232.886	1.43237	1.43237	0.312286	4.58671	4.50275e-06	0.000396458	3	-1	KLHL6	protein_coding	kelch like family member 6 [Source:HGNC Symbol;Acc:HGNC:18653]
ENSG00000130775	181.809	1.4306	1.4306	0.304711	4.69493	2.66699e-06	0.000266132	1	1	THEMIS2	protein_coding	thymocyte selection associated family member 2 [Source:HGNC Symbol;Acc:HGNC:16839]
ENSG00000198435	15.3096	1.43059	1.43059	0.364532	3.92447	8.69217e-05	0.00352829	9	-1	NRARP	protein_coding	NOTCH regulated ankyrin repeat protein [Source:HGNC Symbol;Acc:HGNC:33843]
ENSG00000085741	15.9654	1.43002	1.43002	0.478419	2.98905	0.00279849	0.0380801	11	-1	WNT11	protein_coding	Wnt family member 11 [Source:HGNC Symbol;Acc:HGNC:12776]
ENSG00000133106	160.46	1.42966	1.42966	0.383171	3.73111	0.000190637	0.0061365	13	-1	EPSTI1	protein_coding	epithelial stromal interaction 1 [Source:HGNC Symbol;Acc:HGNC:16465]
ENSG00000250155	6.88615	1.42883	1.42883	0.471004	3.03359	0.00241664	0.0344706	5	-1		lncRNA	novel transcript
ENSG00000270179	5.6658	1.42854	1.42854	0.491517	2.90639	0.00365629	0.0453195	11	1		lncRNA	novel transcript
ENSG00000204257	51.1373	1.42815	1.42815	0.370178	3.85802	0.000114311	0.00425098	6	-1	HLA-DMA	protein_coding	major histocompatibility complex, class II, DM alpha [Source:HGNC Symbol;Acc:HGNC:4934]
ENSG00000010295	123.771	1.42679	1.42679	0.277495	5.14168	2.72288e-07	4.97788e-05	12	-1	IFFO1	protein_coding	intermediate filament family orphan 1 [Source:HGNC Symbol;Acc:HGNC:24970]
ENSG00000163219	151.819	1.42651	1.42651	0.288144	4.9507	7.39456e-07	0.000102961	2	1	ARHGAP25	protein_coding	Rho GTPase activating protein 25 [Source:HGNC Symbol;Acc:HGNC:28951]
ENSG00000140287	32.0392	1.4265	1.4265	0.452119	3.15514	0.00160423	0.0263872	15	-1	HDC	protein_coding	histidine decarboxylase [Source:HGNC Symbol;Acc:HGNC:4855]
ENSG00000135636	75.6285	1.42239	1.42239	0.317838	4.47521	7.63372e-06	0.000578544	2	1	DYSF	protein_coding	dysferlin [Source:HGNC Symbol;Acc:HGNC:3097]
ENSG00000089692	17.2449	1.41952	1.41952	0.432777	3.28003	0.00103797	0.0192105	12	1	LAG3	protein_coding	lymphocyte activating 3 [Source:HGNC Symbol;Acc:HGNC:6476]
ENSG00000272941	6.92977	1.41555	1.41555	0.486664	2.90868	0.00362962	0.0451563	7	1		lncRNA	novel transcript, antisense to C7orf49
ENSG00000081052	94.68	1.41542	1.41542	0.372427	3.80052	0.000144393	0.00498998	2	-1	COL4A4	protein_coding	collagen type IV alpha 4 chain [Source:HGNC Symbol;Acc:HGNC:2206]
ENSG00000196616	189.326	1.41254	1.41254	0.455973	3.09785	0.00194929	0.0299638	4	-1	ADH1B	protein_coding	alcohol dehydrogenase 1B (class I), beta polypeptide [Source:HGNC Symbol;Acc:HGNC:250]
ENSG00000145908	13.2272	1.41009	1.41009	0.418976	3.36555	0.000763905	0.0155966	5	-1	ZNF300	protein_coding	zinc finger protein 300 [Source:HGNC Symbol;Acc:HGNC:13091]
ENSG00000246582	10.6337	1.40953	1.40953	0.402103	3.5054	0.000455924	0.0110404	8	1	TNFRSF10A-DT	lncRNA	TNFRSF10A divergent transcript [Source:HGNC Symbol;Acc:HGNC:52647]
ENSG00000132965	32.7163	1.4094	1.4094	0.354267	3.97834	6.93976e-05	0.00304396	13	1	ALOX5AP	protein_coding	arachidonate 5-lipoxygenase activating protein [Source:HGNC Symbol;Acc:HGNC:436]
ENSG00000167600	18.2813	1.40884	1.40884	0.390217	3.61039	0.000305741	0.0085054	19	1	CYP2S1	protein_coding	cytochrome P450 family 2 subfamily S member 1 [Source:HGNC Symbol;Acc:HGNC:15654]
ENSG00000234745	2126.86	1.40603	1.40603	0.428953	3.27783	0.0010461	0.0193163	6	-1	HLA-B	protein_coding	major histocompatibility complex, class I, B [Source:HGNC Symbol;Acc:HGNC:4932]
ENSG00000061337	21.0889	1.40598	1.40598	0.353788	3.97407	7.06534e-05	0.00307779	8	-1	LZTS1	protein_coding	leucine zipper tumor suppressor 1 [Source:HGNC Symbol;Acc:HGNC:13861]
ENSG00000288573	4.96142	1.40495	1.40495	0.46745	3.00557	0.00265086	0.0367327	1	-1		lncRNA	novel transcript
ENSG00000117090	65.4561	1.40475	1.40475	0.295511	4.75363	1.99798e-06	0.000209867	1	-1	SLAMF1	protein_coding	signaling lymphocytic activation molecule family member 1 [Source:HGNC Symbol;Acc:HGNC:10903]
ENSG00000160999	28.8242	1.40405	1.40405	0.344853	4.07144	4.6724e-05	0.00229665	7	1	SH2B2	protein_coding	SH2B adaptor protein 2 [Source:HGNC Symbol;Acc:HGNC:17381]
ENSG00000221866	31.3878	1.4029	1.4029	0.394896	3.55258	0.000381474	0.00975628	7	-1	PLXNA4	protein_coding	plexin A4 [Source:HGNC Symbol;Acc:HGNC:9102]
ENSG00000148357	192.055	1.40241	1.40241	0.422618	3.31837	0.000905437	0.0175866	9	1	HMCN2	protein_coding	hemicentin 2 [Source:HGNC Symbol;Acc:HGNC:21293]
ENSG00000168062	53.2534	1.39902	1.39902	0.397697	3.51781	0.000435131	0.0106991	11	-1	BATF2	protein_coding	basic leucine zipper ATF-like transcription factor 2 [Source:HGNC Symbol;Acc:HGNC:25163]
ENSG00000135898	14.9489	1.39725	1.39725	0.419686	3.32927	0.000870737	0.0171457	2	-1	GPR55	protein_coding	G protein-coupled receptor 55 [Source:HGNC Symbol;Acc:HGNC:4511]
ENSG00000143119	178.965	1.39282	1.39282	0.298007	4.67379	2.95696e-06	0.00028555	1	1	CD53	protein_coding	CD53 molecule [Source:HGNC Symbol;Acc:HGNC:1686]
ENSG00000133048	47.5588	1.38998	1.38998	0.407662	3.40965	0.000650475	0.0141235	1	-1	CHI3L1	protein_coding	chitinase 3 like 1 [Source:HGNC Symbol;Acc:HGNC:1932]
ENSG00000182685	13.336	1.38815	1.38815	0.36155	3.83944	0.000123318	0.00449518	16	-1	BRICD5	protein_coding	BRICHOS domain containing 5 [Source:HGNC Symbol;Acc:HGNC:28309]
ENSG00000057657	358.616	1.38438	1.38438	0.339444	4.07838	4.53504e-05	0.0022627	6	1	PRDM1	protein_coding	PR/SET domain 1 [Source:HGNC Symbol;Acc:HGNC:9346]
ENSG00000122986	44.9949	1.38349	1.38349	0.345852	4.00024	6.32794e-05	0.00283797	12	-1	HVCN1	protein_coding	hydrogen voltage gated channel 1 [Source:HGNC Symbol;Acc:HGNC:28240]
ENSG00000180089	8.85592	1.38268	1.38268	0.46925	2.94658	0.00321311	0.0414829	19	-1	TMEM86B	protein_coding	transmembrane protein 86B [Source:HGNC Symbol;Acc:HGNC:28448]
ENSG00000167723	20.8251	1.37933	1.37933	0.37434	3.68469	0.000228981	0.00695039	17	-1	TRPV3	protein_coding	transient receptor potential cation channel subfamily V member 3 [Source:HGNC Symbol;Acc:HGNC:18084]
ENSG00000119535	37.6449	1.3786	1.3786	0.326268	4.22535	2.38565e-05	0.00138674	1	-1	CSF3R	protein_coding	colony stimulating factor 3 receptor [Source:HGNC Symbol;Acc:HGNC:2439]
ENSG00000184985	26.0158	1.37794	1.37794	0.366953	3.75509	0.000173281	0.00570043	4	1	SORCS2	protein_coding	sortilin related VPS10 domain containing receptor 2 [Source:HGNC Symbol;Acc:HGNC:16698]
ENSG00000118257	104.645	1.37653	1.37653	0.257029	5.35555	8.52984e-08	2.06345e-05	2	1	NRP2	protein_coding	neuropilin 2 [Source:HGNC Symbol;Acc:HGNC:8005]
ENSG00000267121	72.3613	1.37527	1.37527	0.365012	3.76774	0.00016473	0.00550993	17	-1	FMNL1-DT	lncRNA	FMNL1 divergent transcript [Source:HGNC Symbol;Acc:HGNC:55311]
ENSG00000211947	419.702	1.37453	1.37453	0.418777	3.28225	0.00102981	0.0191186	14	-1	IGHV3-21	IG_V_gene	immunoglobulin heavy variable 3-21 [Source:HGNC Symbol;Acc:HGNC:5586]
ENSG00000105711	28.3144	1.3742	1.3742	0.374678	3.66768	0.000244762	0.00726369	19	1	SCN1B	protein_coding	sodium voltage-gated channel beta subunit 1 [Source:HGNC Symbol;Acc:HGNC:10586]
ENSG00000124507	12.5931	1.37239	1.37239	0.390994	3.50999	0.00044812	0.0109229	6	1	PACSIN1	protein_coding	protein kinase C and casein kinase substrate in neurons 1 [Source:HGNC Symbol;Acc:HGNC:8570]
ENSG00000204592	928.016	1.37206	1.37206	0.326065	4.20795	2.57698e-05	0.00148	6	1	HLA-E	protein_coding	major histocompatibility complex, class I, E [Source:HGNC Symbol;Acc:HGNC:4962]
ENSG00000111679	354.984	1.37071	1.37071	0.269174	5.09228	3.53778e-07	6.13959e-05	12	1	PTPN6	protein_coding	protein tyrosine phosphatase non-receptor type 6 [Source:HGNC Symbol;Acc:HGNC:9658]
ENSG00000100351	60.7702	1.37045	1.37045	0.32077	4.27239	1.93392e-05	0.0011796	22	1	GRAP2	protein_coding	GRB2 related adaptor protein 2 [Source:HGNC Symbol;Acc:HGNC:4563]
ENSG00000136630	10.7355	1.37043	1.37043	0.469881	2.91654	0.0035394	0.0444962	1	1	HLX	protein_coding	H2.0 like homeobox [Source:HGNC Symbol;Acc:HGNC:4978]
ENSG00000105366	8.51007	1.36996	1.36996	0.469069	2.92059	0.00349365	0.044083	19	-1	SIGLEC8	protein_coding	sialic acid binding Ig like lectin 8 [Source:HGNC Symbol;Acc:HGNC:10877]
ENSG00000286162	7.91634	1.36433	1.36433	0.436364	3.12658	0.00176849	0.0280674	9	-1		lncRNA	novel transcript
ENSG00000163453	458.338	1.3634	1.3634	0.279754	4.87357	1.09597e-06	0.000141878	4	-1	IGFBP7	protein_coding	insulin like growth factor binding protein 7 [Source:HGNC Symbol;Acc:HGNC:5476]
ENSG00000157601	800.492	1.36291	1.36291	0.420532	3.24091	0.00119149	0.0214097	21	1	MX1	protein_coding	MX dynamin like GTPase 1 [Source:HGNC Symbol;Acc:HGNC:7532]
ENSG00000172575	72.4932	1.35827	1.35827	0.448647	3.02748	0.00246604	0.0349669	15	-1	RASGRP1	protein_coding	RAS guanyl releasing protein 1 [Source:HGNC Symbol;Acc:HGNC:9878]
ENSG00000120332	105.971	1.35783	1.35783	0.473554	2.86733	0.00413956	0.0488164	1	1	TNN	protein_coding	tenascin N [Source:HGNC Symbol;Acc:HGNC:22942]
ENSG00000123338	302.119	1.35352	1.35352	0.284042	4.76522	1.88643e-06	0.000204426	12	1	NCKAP1L	protein_coding	NCK associated protein 1 like [Source:HGNC Symbol;Acc:HGNC:4862]
ENSG00000213145	37.5649	1.35318	1.35318	0.439878	3.07626	0.00209613	0.0314735	14	1	CRIP1	protein_coding	cysteine rich protein 1 [Source:HGNC Symbol;Acc:HGNC:2360]
ENSG00000166669	28.8992	1.35262	1.35262	0.326024	4.14885	3.34156e-05	0.0017666	16	1	ATF7IP2	protein_coding	activating transcription factor 7 interacting protein 2 [Source:HGNC Symbol;Acc:HGNC:20397]
ENSG00000145423	189.215	1.35262	1.35262	0.417993	3.23599	0.00121223	0.0216009	4	-1	SFRP2	protein_coding	secreted frizzled related protein 2 [Source:HGNC Symbol;Acc:HGNC:10777]
ENSG00000152495	28.5973	1.35205	1.35205	0.446509	3.02804	0.00246148	0.0349436	5	1	CAMK4	protein_coding	calcium/calmodulin dependent protein kinase IV [Source:HGNC Symbol;Acc:HGNC:1464]
ENSG00000170049	9.25252	1.34883	1.34883	0.460566	2.92862	0.00340467	0.0432565	17	-1	KCNAB3	protein_coding	potassium voltage-gated channel subfamily A regulatory beta subunit 3 [Source:HGNC Symbol;Acc:HGNC:6230]
ENSG00000138944	9.52206	1.34841	1.34841	0.463635	2.90835	0.00363344	0.0451569	22	-1	SHISAL1	protein_coding	shisa like 1 [Source:HGNC Symbol;Acc:HGNC:29335]
ENSG00000125968	100.332	1.34443	1.34443	0.317866	4.22954	2.34169e-05	0.00137118	20	1	ID1	protein_coding	inhibitor of DNA binding 1 [Source:HGNC Symbol;Acc:HGNC:5360]
ENSG00000112139	44.3067	1.34352	1.34352	0.405201	3.31568	0.000914209	0.0176996	6	-1	MDGA1	protein_coding	MAM domain containing glycosylphosphatidylinositol anchor 1 [Source:HGNC Symbol;Acc:HGNC:19267]
ENSG00000072694	59.0827	1.34318	1.34318	0.321392	4.17925	2.9247e-05	0.00160283	1	1	FCGR2B	protein_coding	Fc gamma receptor IIb [Source:HGNC Symbol;Acc:HGNC:3618]
ENSG00000008516	16.1982	1.34283	1.34283	0.432405	3.1055	0.00189956	0.0294968	16	1	MMP25	protein_coding	matrix metallopeptidase 25 [Source:HGNC Symbol;Acc:HGNC:14246]
ENSG00000121281	302.694	1.34171	1.34171	0.30039	4.46655	7.94921e-06	0.000590361	16	1	ADCY7	protein_coding	adenylate cyclase 7 [Source:HGNC Symbol;Acc:HGNC:238]
ENSG00000160539	6.86707	1.3413	1.3413	0.430315	3.11701	0.00182694	0.0286345	9	1	PLPP7	protein_coding	phospholipid phosphatase 7 (inactive) [Source:HGNC Symbol;Acc:HGNC:28174]
ENSG00000154096	101.038	1.34118	1.34118	0.281954	4.75672	1.96764e-06	0.000208509	11	-1	THY1	protein_coding	Thy-1 cell surface antigen [Source:HGNC Symbol;Acc:HGNC:11801]
ENSG00000123685	9.64816	1.3411	1.3411	0.469271	2.85783	0.0042655	0.0498536	1	-1	BATF3	protein_coding	basic leucine zipper ATF-like transcription factor 3 [Source:HGNC Symbol;Acc:HGNC:28915]
ENSG00000099994	44.0703	1.34042	1.34042	0.333586	4.01822	5.86384e-05	0.00269443	22	1	SUSD2	protein_coding	sushi domain containing 2 [Source:HGNC Symbol;Acc:HGNC:30667]
ENSG00000129038	62.5297	1.34003	1.34003	0.302831	4.42502	9.64326e-06	0.000683273	15	1	LOXL1	protein_coding	lysyl oxidase like 1 [Source:HGNC Symbol;Acc:HGNC:6665]
ENSG00000185215	753.613	1.33748	1.33748	0.330202	4.0505	5.11091e-05	0.00245786	14	1	TNFAIP2	protein_coding	TNF alpha induced protein 2 [Source:HGNC Symbol;Acc:HGNC:11895]
ENSG00000168546	29.7401	1.33605	1.33605	0.357619	3.73596	0.000186998	0.00605192	8	-1	GFRA2	protein_coding	GDNF family receptor alpha 2 [Source:HGNC Symbol;Acc:HGNC:4244]
ENSG00000005102	54.6073	1.33454	1.33454	0.292145	4.56808	4.92209e-06	0.000422506	17	-1	MEOX1	protein_coding	mesenchyme homeobox 1 [Source:HGNC Symbol;Acc:HGNC:7013]
ENSG00000214226	15.5149	1.33355	1.33355	0.297884	4.47674	7.57922e-06	0.000578073	17	-1	C17orf67	protein_coding	chromosome 17 open reading frame 67 [Source:HGNC Symbol;Acc:HGNC:27900]
ENSG00000102032	28.5109	1.33271	1.33271	0.389776	3.41918	0.00062811	0.0138259	X	-1	RENBP	protein_coding	renin binding protein [Source:HGNC Symbol;Acc:HGNC:9959]
ENSG00000100092	25.3692	1.33157	1.33157	0.368513	3.61335	0.000302261	0.00845302	22	1	SH3BP1	protein_coding	SH3 domain binding protein 1 [Source:HGNC Symbol;Acc:HGNC:10824]
ENSG00000020633	157.367	1.32987	1.32987	0.267736	4.9671	6.79615e-07	9.79632e-05	1	-1	RUNX3	protein_coding	RUNX family transcription factor 3 [Source:HGNC Symbol;Acc:HGNC:10473]
ENSG00000095370	99.8107	1.32821	1.32821	0.291334	4.55905	5.13852e-06	0.000436392	9	-1	SH2D3C	protein_coding	SH2 domain containing 3C [Source:HGNC Symbol;Acc:HGNC:16884]
ENSG00000108798	54.8209	1.32728	1.32728	0.320888	4.13626	3.53006e-05	0.00183786	17	1	ABI3	protein_coding	ABI family member 3 [Source:HGNC Symbol;Acc:HGNC:29859]
ENSG00000105851	200.7	1.32698	1.32698	0.307918	4.30951	1.63616e-05	0.00103389	7	1	PIK3CG	protein_coding	phosphatidylinositol-4,5-bisphosphate 3-kinase catalytic subunit gamma [Source:HGNC Symbol;Acc:HGNC:8978]
ENSG00000172215	20.4352	1.3266	1.3266	0.399943	3.31697	0.00090998	0.0176462	3	1	CXCR6	protein_coding	C-X-C motif chemokine receptor 6 [Source:HGNC Symbol;Acc:HGNC:16647]
ENSG00000164484	17.6608	1.32212	1.32212	0.353164	3.74363	0.000181378	0.005918	6	1	TMEM200A	protein_coding	transmembrane protein 200A [Source:HGNC Symbol;Acc:HGNC:21075]
ENSG00000198914	17.3633	1.32203	1.32203	0.435744	3.03395	0.00241374	0.0344702	2	1	POU3F3	protein_coding	POU class 3 homeobox 3 [Source:HGNC Symbol;Acc:HGNC:9216]
ENSG00000171310	95.6916	1.32199	1.32199	0.287699	4.59506	4.3263e-06	0.000383742	12	1	CHST11	protein_coding	carbohydrate sulfotransferase 11 [Source:HGNC Symbol;Acc:HGNC:17422]
ENSG00000164867	39.3511	1.32144	1.32144	0.378299	3.4931	0.000477448	0.011423	7	1	NOS3	protein_coding	nitric oxide synthase 3 [Source:HGNC Symbol;Acc:HGNC:7876]
ENSG00000110777	367.644	1.32074	1.32074	0.314746	4.19621	2.71419e-05	0.00152173	11	-1	POU2AF1	protein_coding	POU class 2 homeobox associating factor 1 [Source:HGNC Symbol;Acc:HGNC:9211]
ENSG00000056558	158.658	1.32033	1.32033	0.365526	3.61213	0.000303691	0.00846694	9	-1	TRAF1	protein_coding	TNF receptor associated factor 1 [Source:HGNC Symbol;Acc:HGNC:12031]
ENSG00000241839	151.478	1.31733	1.31733	0.24011	5.48635	4.10315e-08	1.29298e-05	15	1	PLEKHO2	protein_coding	pleckstrin homology domain containing O2 [Source:HGNC Symbol;Acc:HGNC:30026]
ENSG00000070882	158.607	1.31703	1.31703	0.2895	4.54935	5.3813e-06	0.000451985	7	-1	OSBPL3	protein_coding	oxysterol binding protein like 3 [Source:HGNC Symbol;Acc:HGNC:16370]
ENSG00000007908	12.2459	1.31095	1.31095	0.450642	2.90907	0.00362505	0.0451563	1	-1	SELE	protein_coding	selectin E [Source:HGNC Symbol;Acc:HGNC:10718]
ENSG00000135838	34.3122	1.31083	1.31083	0.387638	3.38158	0.000720695	0.0150742	1	1	NPL	protein_coding	N-acetylneuraminate pyruvate lyase [Source:HGNC Symbol;Acc:HGNC:16781]
ENSG00000291127	201.717	1.30784	1.30784	0.382719	3.41723	0.000632615	0.0138741	2	1	ANKRD36BP2	lncRNA	ankyrin repeat domain 36B pseudogene 2 [Source:NCBI gene (formerly Entrezgene);Acc:645784]
ENSG00000139626	238.936	1.30775	1.30775	0.351448	3.72103	0.000198409	0.00628531	12	-1	ITGB7	protein_coding	integrin subunit beta 7 [Source:HGNC Symbol;Acc:HGNC:6162]
ENSG00000287100	13.3327	1.30703	1.30703	0.355144	3.68027	0.000232987	0.00701863	6	1		lncRNA	novel transcript
ENSG00000100368	369.431	1.30432	1.30432	0.261026	4.99687	5.82674e-07	8.67572e-05	22	1	CSF2RB	protein_coding	colony stimulating factor 2 receptor subunit beta [Source:HGNC Symbol;Acc:HGNC:2436]
ENSG00000187741	50.0149	1.30314	1.30314	0.381243	3.41814	0.000630517	0.0138534	16	-1	FANCA	protein_coding	FA complementation group A [Source:HGNC Symbol;Acc:HGNC:3582]
ENSG00000197943	82.269	1.30068	1.30068	0.384455	3.38317	0.000716544	0.0150136	16	1	PLCG2	protein_coding	phospholipase C gamma 2 [Source:HGNC Symbol;Acc:HGNC:9066]
ENSG00000131378	172.812	1.29718	1.29718	0.270833	4.78961	1.67109e-06	0.000189981	3	-1	RFTN1	protein_coding	raftlin, lipid raft linker 1 [Source:HGNC Symbol;Acc:HGNC:30278]
ENSG00000138166	91.3977	1.29663	1.29663	0.363142	3.57059	0.000356174	0.00935309	10	1	DUSP5	protein_coding	dual specificity phosphatase 5 [Source:HGNC Symbol;Acc:HGNC:3071]
ENSG00000170961	21.3466	1.29574	1.29574	0.422399	3.06756	0.00215811	0.0321022	8	-1	HAS2	protein_coding	hyaluronan synthase 2 [Source:HGNC Symbol;Acc:HGNC:4819]
ENSG00000075702	15.2478	1.29468	1.29468	0.437063	2.96222	0.0030543	0.0403238	19	1	WDR62	protein_coding	WD repeat domain 62 [Source:HGNC Symbol;Acc:HGNC:24502]
ENSG00000010810	139.113	1.29452	1.29452	0.304713	4.24833	2.15374e-05	0.00128628	6	-1	FYN	protein_coding	FYN proto-oncogene, Src family tyrosine kinase [Source:HGNC Symbol;Acc:HGNC:4037]
ENSG00000134917	11.8785	1.29309	1.29309	0.448384	2.8839	0.00392788	0.0472233	11	-1	ADAMTS8	protein_coding	ADAM metallopeptidase with thrombospondin type 1 motif 8 [Source:HGNC Symbol;Acc:HGNC:224]
ENSG00000211651	187.715	1.29176	1.29176	0.368292	3.50743	0.000452455	0.0110024	22	1	IGLV1-44	IG_V_gene	immunoglobulin lambda variable 1-44 [Source:HGNC Symbol;Acc:HGNC:5879]
ENSG00000128284	189.736	1.29107	1.29107	0.259527	4.97471	6.5346e-07	9.48467e-05	22	-1	APOL3	protein_coding	apolipoprotein L3 [Source:HGNC Symbol;Acc:HGNC:14868]
ENSG00000164691	181.832	1.29068	1.29068	0.325069	3.97048	7.17266e-05	0.00310069	6	-1	TAGAP	protein_coding	T cell activation RhoGTPase activating protein [Source:HGNC Symbol;Acc:HGNC:15669]
ENSG00000136960	109.262	1.29021	1.29021	0.327718	3.93694	8.25271e-05	0.00338432	8	-1	ENPP2	protein_coding	ectonucleotide pyrophosphatase/phosphodiesterase 2 [Source:HGNC Symbol;Acc:HGNC:3357]
ENSG00000185989	82.2463	1.28921	1.28921	0.256829	5.01973	5.17447e-07	7.8686e-05	13	-1	RASA3	protein_coding	RAS p21 protein activator 3 [Source:HGNC Symbol;Acc:HGNC:20331]
ENSG00000203497	6.60456	1.28894	1.28894	0.367522	3.50713	0.000452976	0.0110024	10	-1	PDCD4-AS1	lncRNA	PDCD4 antisense RNA 1 [Source:HGNC Symbol;Acc:HGNC:27425]
ENSG00000128294	188.658	1.28742	1.28742	0.250046	5.14874	2.6224e-07	4.86851e-05	22	-1	TPST2	protein_coding	tyrosylprotein sulfotransferase 2 [Source:HGNC Symbol;Acc:HGNC:12021]
ENSG00000130755	49.6962	1.2855	1.2855	0.362022	3.55089	0.000383938	0.00978183	19	-1	GMFG	protein_coding	glia maturation factor gamma [Source:HGNC Symbol;Acc:HGNC:4374]
ENSG00000104856	99.9325	1.28538	1.28538	0.272644	4.71449	2.42316e-06	0.000246945	19	1	RELB	protein_coding	RELB proto-oncogene, NF-kB subunit [Source:HGNC Symbol;Acc:HGNC:9956]
ENSG00000136250	56.9007	1.28424	1.28424	0.396611	3.23803	0.00120357	0.0214846	7	-1	AOAH	protein_coding	acyloxyacyl hydrolase [Source:HGNC Symbol;Acc:HGNC:548]
ENSG00000271605	17.2746	1.28287	1.28287	0.439503	2.9189	0.00351265	0.0442527	17	1	MILR1	protein_coding	mast cell immunoglobulin like receptor 1 [Source:HGNC Symbol;Acc:HGNC:27570]
ENSG00000123360	32.0616	1.28099	1.28099	0.340983	3.75677	0.000172121	0.00569334	12	1	PDE1B	protein_coding	phosphodiesterase 1B [Source:HGNC Symbol;Acc:HGNC:8775]
ENSG00000177272	347.373	1.28067	1.28067	0.307552	4.16409	3.12598e-05	0.00167857	1	-1	KCNA3	protein_coding	potassium voltage-gated channel subfamily A member 3 [Source:HGNC Symbol;Acc:HGNC:6221]
ENSG00000272482	7.29847	1.27758	1.27758	0.431083	2.96364	0.00304026	0.0402049	1	-1		lncRNA	novel transcript
ENSG00000026751	622.016	1.27353	1.27353	0.3502	3.63657	0.000276288	0.00788655	1	1	SLAMF7	protein_coding	SLAM family member 7 [Source:HGNC Symbol;Acc:HGNC:21394]
ENSG00000116701	48.6676	1.27301	1.27301	0.287084	4.43426	9.23907e-06	0.000664464	1	-1	NCF2	protein_coding	neutrophil cytosolic factor 2 [Source:HGNC Symbol;Acc:HGNC:7661]
ENSG00000151490	12.0343	1.27244	1.27244	0.423989	3.00112	0.00268984	0.0371013	12	1	PTPRO	protein_coding	protein tyrosine phosphatase receptor type O [Source:HGNC Symbol;Acc:HGNC:9678]
ENSG00000188130	31.1392	1.27126	1.27126	0.423736	3.00012	0.00269877	0.037188	22	-1	MAPK12	protein_coding	mitogen-activated protein kinase 12 [Source:HGNC Symbol;Acc:HGNC:6874]
ENSG00000188001	21.7813	1.26852	1.26852	0.326549	3.88461	0.000102493	0.00393366	3	1	TPRG1	protein_coding	tumor protein p63 regulated 1 [Source:HGNC Symbol;Acc:HGNC:24759]
ENSG00000211658	52.1339	1.26687	1.26687	0.43959	2.88194	0.00395232	0.047422	22	1	IGLV3-27	IG_V_gene	immunoglobulin lambda variable 3-27 [Source:HGNC Symbol;Acc:HGNC:5910]
ENSG00000277224	75.1518	1.26578	1.26578	0.427036	2.9641	0.00303568	0.0401665	6	1	H2BC7	protein_coding	H2B clustered histone 7 [Source:HGNC Symbol;Acc:HGNC:4752]
ENSG00000182326	893.307	1.26549	1.26549	0.290711	4.35308	1.34237e-05	0.000880777	12	1	C1S	protein_coding	complement C1s [Source:HGNC Symbol;Acc:HGNC:1247]
ENSG00000170542	80.186	1.26335	1.26335	0.26052	4.84932	1.23882e-06	0.000153723	6	-1	SERPINB9	protein_coding	serpin family B member 9 [Source:HGNC Symbol;Acc:HGNC:8955]
ENSG00000170476	849.348	1.2607	1.2607	0.337507	3.73534	0.000187464	0.0060588	5	-1	MZB1	protein_coding	marginal zone B and B1 cell specific protein [Source:HGNC Symbol;Acc:HGNC:30125]
ENSG00000255197	18.6841	1.26041	1.26041	0.333217	3.78257	0.000155219	0.00531048	11	-1		lncRNA	novel transcript
ENSG00000250742	7.77025	1.25966	1.25966	0.4146	3.03824	0.0023796	0.0342072	12	1	LINC02381	lncRNA	long intergenic non-protein coding RNA 2381 [Source:HGNC Symbol;Acc:HGNC:53304]
ENSG00000166839	29.5647	1.25893	1.25893	0.40387	3.11717	0.00182597	0.0286345	15	1	ANKDD1A	protein_coding	ankyrin repeat and death domain containing 1A [Source:HGNC Symbol;Acc:HGNC:28002]
ENSG00000209702	238.928	1.25452	1.25452	0.40902	3.06714	0.00216119	0.032128	19	-1	SNORD41	snoRNA	small nucleolar RNA, C/D box 41 [Source:HGNC Symbol;Acc:HGNC:10179]	2.38588	1.79689	0.782051
ENSG00000157193	44.1713	1.2543	1.2543	0.319752	3.92274	8.75468e-05	0.00354165	1	-1	LRP8	protein_coding	LDL receptor related protein 8 [Source:HGNC Symbol;Acc:HGNC:6700]		3.16793	0.58899
ENSG00000257086	5.53654	1.25404	1.25404	0.430415	2.91355	0.00357348	0.044807	11	-1		lncRNA	novel transcript
ENSG00000132718	50.0384	1.2539	1.2539	0.26271	4.77295	1.8155e-06	0.000200366	1	1	SYT11	protein_coding	synaptotagmin 11 [Source:HGNC Symbol;Acc:HGNC:19239]
ENSG00000172236	37.7519	1.25275	1.25275	0.428714	2.92211	0.00347665	0.0439435	16	1	TPSAB1	protein_coding	tryptase alpha/beta 1 [Source:HGNC Symbol;Acc:HGNC:12019]
ENSG00000137491	289.764	1.25223	1.25223	0.274902	4.55519	5.23385e-06	0.000442917	11	1	SLCO2B1	protein_coding	solute carrier organic anion transporter family member 2B1 [Source:HGNC Symbol;Acc:HGNC:10962]
ENSG00000154864	16.7397	1.25191	1.25191	0.358042	3.49655	0.000471318	0.0113216	18	-1	PIEZO2	protein_coding	piezo type mechanosensitive ion channel component 2 [Source:HGNC Symbol;Acc:HGNC:26270]
ENSG00000079435	65.0598	1.25113	1.25113	0.381695	3.27782	0.00104611	0.0193163	19	-1	LIPE	protein_coding	lipase E, hormone sensitive type [Source:HGNC Symbol;Acc:HGNC:6621]
ENSG00000211964	313.74	1.24855	1.24855	0.42624	2.92921	0.00339823	0.0432142	14	-1	IGHV3-48	IG_V_gene	immunoglobulin heavy variable 3-48 [Source:HGNC Symbol;Acc:HGNC:5606]
ENSG00000082074	169.604	1.24739	1.24739	0.345503	3.61035	0.000305781	0.0085054	5	-1	FYB1	protein_coding	FYN binding protein 1 [Source:HGNC Symbol;Acc:HGNC:4036]
ENSG00000239264	240.31	1.24682	1.24682	0.342426	3.64113	0.000271439	0.00783364	6	-1	TXNDC5	protein_coding	thioredoxin domain containing 5 [Source:HGNC Symbol;Acc:HGNC:21073]
ENSG00000091592	301.793	1.24672	1.24672	0.297223	4.19456	2.73401e-05	0.00152627	17	-1	NLRP1	protein_coding	NLR family pyrin domain containing 1 [Source:HGNC Symbol;Acc:HGNC:14374]
ENSG00000196664	46.3336	1.24359	1.24359	0.301574	4.12366	3.72896e-05	0.00192581	X	1	TLR7	protein_coding	toll like receptor 7 [Source:HGNC Symbol;Acc:HGNC:15631]
ENSG00000171700	83.1054	1.24188	1.24188	0.275467	4.50826	6.53625e-06	0.000527755	20	-1	RGS19	protein_coding	regulator of G protein signaling 19 [Source:HGNC Symbol;Acc:HGNC:13735]
ENSG00000169031	64.8452	1.24	1.24	0.414552	2.99117	0.00277912	0.0379675	2	1	COL4A3	protein_coding	collagen type IV alpha 3 chain [Source:HGNC Symbol;Acc:HGNC:2204]
ENSG00000122223	9.27249	1.23975	1.23975	0.431026	2.87628	0.00402398	0.0478978	1	-1	CD244	protein_coding	CD244 molecule [Source:HGNC Symbol;Acc:HGNC:18171]
ENSG00000183486	169.125	1.23951	1.23951	0.317293	3.90651	9.36373e-05	0.00369122	21	1	MX2	protein_coding	MX dynamin like GTPase 2 [Source:HGNC Symbol;Acc:HGNC:7533]
ENSG00000124126	402.981	1.23903	1.23903	0.298751	4.14737	3.36322e-05	0.00177413	20	-1	PREX1	protein_coding	phosphatidylinositol-3,4,5-trisphosphate dependent Rac exchange factor 1 [Source:HGNC Symbol;Acc:HGNC:32594]
ENSG00000228672	13.4136	1.23677	1.23677	0.318511	3.88298	0.000103186	0.00394761	5	-1	PROB1	protein_coding	proline rich basic protein 1 [Source:HGNC Symbol;Acc:HGNC:41906]
ENSG00000157303	35.6858	1.23561	1.23561	0.339501	3.63947	0.000273196	0.00783364	9	1	SUSD3	protein_coding	sushi domain containing 3 [Source:HGNC Symbol;Acc:HGNC:28391]
ENSG00000253250	7.3799	1.23541	1.23541	0.41806	2.95511	0.00312559	0.04096	8	-1	C8orf88	protein_coding	chromosome 8 open reading frame 88 [Source:HGNC Symbol;Acc:HGNC:44672]
ENSG00000106565	124.833	1.23541	1.23541	0.344343	3.58773	0.00033357	0.00899626	7	-1	TMEM176B	protein_coding	transmembrane protein 176B [Source:HGNC Symbol;Acc:HGNC:29596]
ENSG00000173193	735.846	1.23432	1.23432	0.333956	3.69605	0.000218981	0.00672357	3	1	PARP14	protein_coding	poly(ADP-ribose) polymerase family member 14 [Source:HGNC Symbol;Acc:HGNC:29232]
ENSG00000186765	21.9604	1.22918	1.22918	0.388322	3.16537	0.00154884	0.0257412	17	1	FSCN2	protein_coding	fascin actin-bundling protein 2, retinal [Source:HGNC Symbol;Acc:HGNC:3960]
ENSG00000137965	135.071	1.22827	1.22827	0.42127	2.91563	0.0035497	0.0446005	1	1	IFI44	protein_coding	interferon induced protein 44 [Source:HGNC Symbol;Acc:HGNC:16938]
ENSG00000177409	273.107	1.22825	1.22825	0.321736	3.81758	0.000134766	0.00476035	7	-1	SAMD9L	protein_coding	sterile alpha motif domain containing 9 like [Source:HGNC Symbol;Acc:HGNC:1349]
ENSG00000182578	352.616	1.22676	1.22676	0.267136	4.59225	4.38492e-06	0.000387508	5	-1	CSF1R	protein_coding	colony stimulating factor 1 receptor [Source:HGNC Symbol;Acc:HGNC:2433]
ENSG00000167851	24.4542	1.22627	1.22627	0.37337	3.28433	0.00102225	0.019035	17	1	CD300A	protein_coding	CD300a molecule [Source:HGNC Symbol;Acc:HGNC:19319]
ENSG00000173198	27.052	1.22547	1.22547	0.339626	3.60828	0.000308228	0.00852397	X	-1	CYSLTR1	protein_coding	cysteinyl leukotriene receptor 1 [Source:HGNC Symbol;Acc:HGNC:17451]
ENSG00000241351	460.124	1.22303	1.22303	0.390864	3.12903	0.00175384	0.027946	2	-1	IGKV3-11	IG_V_gene	immunoglobulin kappa variable 3-11 [Source:HGNC Symbol;Acc:HGNC:5815]
ENSG00000066336	105.063	1.22096	1.22096	0.344799	3.54108	0.000398498	0.0100459	11	-1	SPI1	protein_coding	Spi-1 proto-oncogene [Source:HGNC Symbol;Acc:HGNC:11241]
ENSG00000205220	93.7305	1.21932	1.21932	0.310484	3.92717	8.59499e-05	0.00349476	16	-1	PSMB10	protein_coding	proteasome 20S subunit beta 10 [Source:HGNC Symbol;Acc:HGNC:9538]
ENSG00000167525	13.1744	1.21666	1.21666	0.367986	3.30626	0.000945511	0.0181152	17	-1	PROCA1	protein_coding	protein interacting with cyclin A1 [Source:HGNC Symbol;Acc:HGNC:28600]
ENSG00000184922	315.112	1.21554	1.21554	0.299539	4.05804	4.94873e-05	0.00239429	17	1	FMNL1	protein_coding	formin like 1 [Source:HGNC Symbol;Acc:HGNC:1212]
ENSG00000156587	282.222	1.21493	1.21493	0.325372	3.73396	0.00018849	0.00608376	11	-1	UBE2L6	protein_coding	ubiquitin conjugating enzyme E2 L6 [Source:HGNC Symbol;Acc:HGNC:12490]
ENSG00000165168	231.615	1.21491	1.21491	0.310508	3.91266	9.12854e-05	0.00363568	X	1	CYBB	protein_coding	cytochrome b-245 beta chain [Source:HGNC Symbol;Acc:HGNC:2578]
ENSG00000173894	9.38789	1.21267	1.21267	0.368632	3.28966	0.00100309	0.018768	17	1	CBX2	protein_coding	chromobox 2 [Source:HGNC Symbol;Acc:HGNC:1552]
ENSG00000137474	68.8457	1.2126	1.2126	0.31844	3.80793	0.000140136	0.00489231	11	1	MYO7A	protein_coding	myosin VIIA [Source:HGNC Symbol;Acc:HGNC:7606]
ENSG00000167261	29.197	1.21214	1.21214	0.307704	3.93931	8.17158e-05	0.00336534	16	-1	DPEP2	protein_coding	dipeptidase 2 [Source:HGNC Symbol;Acc:HGNC:23028]
ENSG00000055163	245.55	1.21073	1.21073	0.295688	4.09463	4.22844e-05	0.00213643	5	1	CYFIP2	protein_coding	cytoplasmic FMR1 interacting protein 2 [Source:HGNC Symbol;Acc:HGNC:13760]
ENSG00000171223	326.643	1.2102	1.2102	0.387352	3.12429	0.00178232	0.0281506	19	1	JUNB	protein_coding	JunB proto-oncogene, AP-1 transcription factor subunit [Source:HGNC Symbol;Acc:HGNC:6205]
ENSG00000108821	1100.7	1.21009	1.21009	0.342174	3.53648	0.000405499	0.0101583	17	-1	COL1A1	protein_coding	collagen type I alpha 1 chain [Source:HGNC Symbol;Acc:HGNC:2197]
ENSG00000253944	9.10163	1.20951	1.20951	0.395452	3.05855	0.0022241	0.0327382	8	1	MTUS1-DT	lncRNA	MTUS1 divergent transcript [Source:HGNC Symbol;Acc:HGNC:55525]
ENSG00000141293	41.8748	1.20462	1.20462	0.343211	3.50986	0.000448338	0.0109229	17	-1	SKAP1	protein_coding	src kinase associated phosphoprotein 1 [Source:HGNC Symbol;Acc:HGNC:15605]
ENSG00000185201	63.7773	1.20314	1.20314	0.368608	3.264	0.00109851	0.0201133	11	1	IFITM2	protein_coding	interferon induced transmembrane protein 2 [Source:HGNC Symbol;Acc:HGNC:5413]
ENSG00000121753	14.2039	1.2025	1.2025	0.380079	3.16382	0.00155711	0.0258429	1	-1	ADGRB2	protein_coding	adhesion G protein-coupled receptor B2 [Source:HGNC Symbol;Acc:HGNC:944]
ENSG00000023902	184.396	1.19678	1.19678	0.271777	4.40353	1.06503e-05	0.000737183	1	1	PLEKHO1	protein_coding	pleckstrin homology domain containing O1 [Source:HGNC Symbol;Acc:HGNC:24310]
ENSG00000061656	66.3633	1.19641	1.19641	0.377064	3.17295	0.00150897	0.0252715	20	1	SPAG4	protein_coding	sperm associated antigen 4 [Source:HGNC Symbol;Acc:HGNC:11214]
ENSG00000078589	44.2997	1.19493	1.19493	0.368791	3.24013	0.00119473	0.0214287	X	1	P2RY10	protein_coding	P2Y receptor family member 10 [Source:HGNC Symbol;Acc:HGNC:19906]
ENSG00000037280	46.9846	1.19333	1.19333	0.3225	3.70024	0.000215393	0.00664748	5	-1	FLT4	protein_coding	fms related receptor tyrosine kinase 4 [Source:HGNC Symbol;Acc:HGNC:3767]
ENSG00000133321	164.212	1.19214	1.19214	0.372567	3.1998	0.00137525	0.0236197	11	1	PLAAT4	protein_coding	phospholipase A and acyltransferase 4 [Source:HGNC Symbol;Acc:HGNC:9869]
ENSG00000186340	149.15	1.19208	1.19208	0.327454	3.64043	0.000272178	0.00783364	6	-1	THBS2	protein_coding	thrombospondin 2 [Source:HGNC Symbol;Acc:HGNC:11786]
ENSG00000143297	285.633	1.19043	1.19043	0.40124	2.96688	0.00300836	0.0398933	1	-1	FCRL5	protein_coding	Fc receptor like 5 [Source:HGNC Symbol;Acc:HGNC:18508]
ENSG00000185811	364.317	1.18576	1.18576	0.278733	4.25411	2.09879e-05	0.00126291	7	1	IKZF1	protein_coding	IKAROS family zinc finger 1 [Source:HGNC Symbol;Acc:HGNC:13176]
ENSG00000157927	19.028	1.18102	1.18102	0.393901	2.99827	0.00271519	0.0373284	7	-1	RADIL	protein_coding	Rap associating with DIL domain [Source:HGNC Symbol;Acc:HGNC:22226]
ENSG00000138080	131.908	1.17938	1.17938	0.314515	3.74984	0.000176944	0.00579703	2	1	EMILIN1	protein_coding	elastin microfibril interfacer 1 [Source:HGNC Symbol;Acc:HGNC:19880]
ENSG00000135899	170.284	1.17825	1.17825	0.25731	4.5791	4.66975e-06	0.00040816	2	-1	SP110	protein_coding	SP110 nuclear body protein [Source:HGNC Symbol;Acc:HGNC:5401]
ENSG00000138134	39.5029	1.17463	1.17463	0.350049	3.35561	0.000791892	0.0160042	10	1	STAMBPL1	protein_coding	STAM binding protein like 1 [Source:HGNC Symbol;Acc:HGNC:24105]
ENSG00000159958	84.7403	1.17392	1.17392	0.369111	3.1804	0.0014707	0.0248041	22	-1	TNFRSF13C	protein_coding	TNF receptor superfamily member 13C [Source:HGNC Symbol;Acc:HGNC:17755]
ENSG00000064205	59.7956	1.17184	1.17184	0.399532	2.93302	0.00335685	0.0428536	20	1	CCN5	protein_coding	cellular communication network factor 5 [Source:HGNC Symbol;Acc:HGNC:12770]
ENSG00000272899	8.39925	1.17135	1.17135	0.38566	3.03725	0.00238745	0.0342232	7	1	ATP6V1FNB	protein_coding	ATP6V1F neighbor [Source:HGNC Symbol;Acc:HGNC:52392]
ENSG00000188677	72.6943	1.171	1.171	0.278391	4.2063	2.59589e-05	0.00148313	22	1	PARVB	protein_coding	parvin beta [Source:HGNC Symbol;Acc:HGNC:14653]
ENSG00000111452	42.3865	1.17067	1.17067	0.370747	3.15761	0.00159068	0.0262183	12	1	ADGRD1	protein_coding	adhesion G protein-coupled receptor D1 [Source:HGNC Symbol;Acc:HGNC:19893]
ENSG00000141068	102.764	1.16877	1.16877	0.291992	4.00276	6.26068e-05	0.00282758	17	1	KSR1	protein_coding	kinase suppressor of ras 1 [Source:HGNC Symbol;Acc:HGNC:6465]
ENSG00000122025	20.1476	1.16787	1.16787	0.370195	3.15473	0.00160645	0.0264019	13	-1	FLT3	protein_coding	fms related receptor tyrosine kinase 3 [Source:HGNC Symbol;Acc:HGNC:3765]
ENSG00000149131	583.022	1.16622	1.16622	0.299182	3.89803	9.69796e-05	0.0037704	11	1	SERPING1	protein_coding	serpin family G member 1 [Source:HGNC Symbol;Acc:HGNC:1228]
ENSG00000072786	322.807	1.16602	1.16602	0.276155	4.22232	2.41801e-05	0.00139877	5	-1	STK10	protein_coding	serine/threonine kinase 10 [Source:HGNC Symbol;Acc:HGNC:11388]
ENSG00000109861	315.913	1.16373	1.16373	0.260211	4.47226	7.73987e-06	0.000584738	11	-1	CTSC	protein_coding	cathepsin C [Source:HGNC Symbol;Acc:HGNC:2528]
ENSG00000182752	27.9017	1.16369	1.16369	0.392588	2.96415	0.00303519	0.0401665	9	1	PAPPA	protein_coding	pappalysin 1 [Source:HGNC Symbol;Acc:HGNC:8602]
ENSG00000213203	31.4423	1.16269	1.16269	0.305671	3.80372	0.000142539	0.00494733	7	1	GIMAP1	protein_coding	GTPase, IMAP family member 1 [Source:HGNC Symbol;Acc:HGNC:23237]
ENSG00000183801	44.8616	1.16161	1.16161	0.348471	3.33344	0.000857794	0.016992	11	1	OLFML1	protein_coding	olfactomedin like 1 [Source:HGNC Symbol;Acc:HGNC:24473]
ENSG00000232434	48.2647	1.16106	1.16106	0.339446	3.42045	0.000625178	0.0137867	9	1	AJM1	protein_coding	apical junction component 1 homolog [Source:HGNC Symbol;Acc:HGNC:37284]
ENSG00000026103	86.9231	1.15895	1.15895	0.370191	3.13068	0.00174403	0.0278824	10	1	FAS	protein_coding	Fas cell surface death receptor [Source:HGNC Symbol;Acc:HGNC:11920]
ENSG00000099365	18.1653	1.1589	1.1589	0.36795	3.14962	0.00163481	0.0266886	16	-1	STX1B	protein_coding	syntaxin 1B [Source:HGNC Symbol;Acc:HGNC:18539]
ENSG00000179144	62.1444	1.15862	1.15862	0.287639	4.02803	5.62466e-05	0.00264127	7	1	GIMAP7	protein_coding	GTPase, IMAP family member 7 [Source:HGNC Symbol;Acc:HGNC:22404]
ENSG00000133216	49.8457	1.15375	1.15375	0.302718	3.81132	0.000138226	0.00484682	1	1	EPHB2	protein_coding	EPH receptor B2 [Source:HGNC Symbol;Acc:HGNC:3393]
ENSG00000186469	91.4645	1.15237	1.15237	0.243722	4.72822	2.26497e-06	0.000234822	14	1	GNG2	protein_coding	G protein subunit gamma 2 [Source:HGNC Symbol;Acc:HGNC:4404]
ENSG00000136732	118.246	1.15102	1.15102	0.282778	4.0704	4.6932e-05	0.00229665	2	1	GYPC	protein_coding	glycophorin C (Gerbich blood group) [Source:HGNC Symbol;Acc:HGNC:4704]
ENSG00000291104	13.8023	1.15095	1.15095	0.389791	2.95273	0.0031498	0.0410546	6	1	BTN2A3P	lncRNA	butyrophilin subfamily 2 member A3, pseudogene [Source:HGNC Symbol;Acc:HGNC:13229]
ENSG00000111335	423.137	1.15058	1.15058	0.388874	2.95874	0.00308902	0.0406255	12	1	OAS2	protein_coding	2'-5'-oligoadenylate synthetase 2 [Source:HGNC Symbol;Acc:HGNC:8087]
ENSG00000169184	86.8322	1.14952	1.14952	0.346873	3.31394	0.000919915	0.0177813	22	-1	MN1	protein_coding	MN1 proto-oncogene, transcriptional regulator [Source:HGNC Symbol;Acc:HGNC:7180]
ENSG00000167604	58.7363	1.14825	1.14825	0.279057	4.11475	3.87603e-05	0.00199199	19	-1	NFKBID	protein_coding	NFKB inhibitor delta [Source:HGNC Symbol;Acc:HGNC:15671]
ENSG00000174175	43.2252	1.14583	1.14583	0.349996	3.27383	0.00106099	0.019561	1	-1	SELP	protein_coding	selectin P [Source:HGNC Symbol;Acc:HGNC:10721]
ENSG00000008517	126.824	1.14234	1.14234	0.346491	3.29687	0.000977676	0.0185094	16	1	IL32	protein_coding	interleukin 32 [Source:HGNC Symbol;Acc:HGNC:16830]
ENSG00000215417	20.0523	1.14191	1.14191	0.340131	3.35728	0.000787143	0.0159352	13	1	MIR17HG	lncRNA	miR-17-92a-1 cluster host gene [Source:HGNC Symbol;Acc:HGNC:23564]
ENSG00000111331	483.382	1.14086	1.14086	0.396231	2.87928	0.00398585	0.0476571	12	1	OAS3	protein_coding	2'-5'-oligoadenylate synthetase 3 [Source:HGNC Symbol;Acc:HGNC:8088]
ENSG00000102524	36.3132	1.1401	1.1401	0.334187	3.41156	0.000645911	0.0140671	13	1	TNFSF13B	protein_coding	TNF superfamily member 13b [Source:HGNC Symbol;Acc:HGNC:11929]
ENSG00000173442	463.091	1.14	1.14	0.285436	3.99388	6.49998e-05	0.00290425	11	1	EHBP1L1	protein_coding	EH domain binding protein 1 like 1 [Source:HGNC Symbol;Acc:HGNC:30682]
ENSG00000205413	120.995	1.13979	1.13979	0.338607	3.36612	0.000762324	0.0155776	7	-1	SAMD9	protein_coding	sterile alpha motif domain containing 9 [Source:HGNC Symbol;Acc:HGNC:1348]
ENSG00000179348	44.1756	1.13866	1.13866	0.397608	2.86378	0.00418615	0.0492166	3	-1	GATA2	protein_coding	GATA binding protein 2 [Source:HGNC Symbol;Acc:HGNC:4171]
ENSG00000012779	72.2881	1.13811	1.13811	0.283676	4.01201	6.02037e-05	0.00274632	10	1	ALOX5	protein_coding	arachidonate 5-lipoxygenase [Source:HGNC Symbol;Acc:HGNC:435]
ENSG00000160050	13.533	1.13747	1.13747	0.370397	3.07094	0.00213389	0.0319205	1	1	CCDC28B	protein_coding	coiled-coil domain containing 28B [Source:HGNC Symbol;Acc:HGNC:28163]
ENSG00000013297	22.2037	1.13706	1.13706	0.366308	3.10412	0.00190846	0.0295586	3	1	CLDN11	protein_coding	claudin 11 [Source:HGNC Symbol;Acc:HGNC:8514]
ENSG00000124762	160.851	1.13299	1.13299	0.261178	4.33801	1.43781e-05	0.000923168	6	1	CDKN1A	protein_coding	cyclin dependent kinase inhibitor 1A [Source:HGNC Symbol;Acc:HGNC:1784]
ENSG00000139193	251.986	1.13293	1.13293	0.336963	3.36219	0.000773272	0.0157208	12	1	CD27	protein_coding	CD27 molecule [Source:HGNC Symbol;Acc:HGNC:11922]
ENSG00000149054	59.3355	1.13107	1.13107	0.369479	3.06126	0.00220406	0.0325231	11	1	ZNF215	protein_coding	zinc finger protein 215 [Source:HGNC Symbol;Acc:HGNC:13007]
ENSG00000147443	42.6224	1.12962	1.12962	0.379398	2.97741	0.00290696	0.0390021	8	-1	DOK2	protein_coding	docking protein 2 [Source:HGNC Symbol;Acc:HGNC:2991]
ENSG00000142552	69.8544	1.12797	1.12797	0.327637	3.44273	0.000575864	0.0130581	19	1	RCN3	protein_coding	reticulocalbin 3 [Source:HGNC Symbol;Acc:HGNC:21145]
ENSG00000169896	87.087	1.12524	1.12524	0.267828	4.20137	2.65302e-05	0.00149499	16	1	ITGAM	protein_coding	integrin subunit alpha M [Source:HGNC Symbol;Acc:HGNC:6149]
ENSG00000167077	179.029	1.12508	1.12508	0.329679	3.41264	0.000643363	0.0140327	22	1	MEI1	protein_coding	meiotic double-stranded break formation protein 1 [Source:HGNC Symbol;Acc:HGNC:28613]
ENSG00000100429	20.7832	1.12332	1.12332	0.38489	2.91854	0.00351675	0.0442578	22	-1	HDAC10	protein_coding	histone deacetylase 10 [Source:HGNC Symbol;Acc:HGNC:18128]
ENSG00000102096	584.451	1.12306	1.12306	0.312745	3.59098	0.00032944	0.00892508	X	-1	PIM2	protein_coding	Pim-2 proto-oncogene, serine/threonine kinase [Source:HGNC Symbol;Acc:HGNC:8987]
ENSG00000108819	429.689	1.12269	1.12269	0.235782	4.76155	1.92109e-06	0.00020614	17	-1	PPP1R9B	protein_coding	protein phosphatase 1 regulatory subunit 9B [Source:HGNC Symbol;Acc:HGNC:9298]
ENSG00000110852	35.4062	1.12068	1.12068	0.311635	3.59613	0.000322988	0.00881007	12	-1	CLEC2B	protein_coding	C-type lectin domain family 2 member B [Source:HGNC Symbol;Acc:HGNC:2053]
ENSG00000169962	62.4476	1.12041	1.12041	0.355471	3.15191	0.00162208	0.0265488	1	1	TAS1R3	protein_coding	taste 1 receptor member 3 [Source:HGNC Symbol;Acc:HGNC:15661]
ENSG00000138172	101.954	1.11947	1.11947	0.254531	4.39816	1.09173e-05	0.000749164	10	-1	CALHM2	protein_coding	calcium homeostasis modulator family member 2 [Source:HGNC Symbol;Acc:HGNC:23493]
ENSG00000134817	71.4509	1.11634	1.11634	0.335676	3.32564	0.000882161	0.0172888	11	-1	APLNR	protein_coding	apelin receptor [Source:HGNC Symbol;Acc:HGNC:339]
ENSG00000142303	67.3436	1.11573	1.11573	0.319652	3.49045	0.000482213	0.0114682	19	-1	ADAMTS10	protein_coding	ADAM metallopeptidase with thrombospondin type 1 motif 10 [Source:HGNC Symbol;Acc:HGNC:13201]
ENSG00000238045	19.4622	1.11476	1.11476	0.37686	2.95801	0.00309631	0.0406544	16	-1	MVP-DT	lncRNA	MVP divergent transcript [Source:HGNC Symbol;Acc:HGNC:56029]
ENSG00000138615	188.706	1.11317	1.11317	0.389228	2.85994	0.00423723	0.0496103	15	-1	CILP	protein_coding	cartilage intermediate layer protein [Source:HGNC Symbol;Acc:HGNC:1980]
ENSG00000132205	95.36	1.11254	1.11254	0.271502	4.09771	4.17258e-05	0.00211266	18	1	EMILIN2	protein_coding	elastin microfibril interfacer 2 [Source:HGNC Symbol;Acc:HGNC:19881]
ENSG00000140009	39.7148	1.11148	1.11148	0.386312	2.87716	0.00401266	0.0478105	14	-1	ESR2	protein_coding	estrogen receptor 2 [Source:HGNC Symbol;Acc:HGNC:3468]
ENSG00000103485	39.927	1.10906	1.10906	0.368946	3.00601	0.00264699	0.0367281	16	1	QPRT	protein_coding	quinolinate phosphoribosyltransferase [Source:HGNC Symbol;Acc:HGNC:9755]
ENSG00000186470	312.383	1.10622	1.10622	0.256756	4.30847	1.64388e-05	0.00103603	6	1	BTN3A2	protein_coding	butyrophilin subfamily 3 member A2 [Source:HGNC Symbol;Acc:HGNC:1139]
ENSG00000146674	196.067	1.10494	1.10494	0.372941	2.96276	0.00304896	0.0402755	7	-1	IGFBP3	protein_coding	insulin like growth factor binding protein 3 [Source:HGNC Symbol;Acc:HGNC:5472]
ENSG00000189233	97.3388	1.10452	1.10452	0.322325	3.42674	0.00061088	0.0135596	8	-1	NUGGC	protein_coding	nuclear GTPase, germinal center associated [Source:HGNC Symbol;Acc:HGNC:33550]
ENSG00000132274	416.626	1.10439	1.10439	0.264834	4.17013	3.0443e-05	0.00164366	11	1	TRIM22	protein_coding	tripartite motif containing 22 [Source:HGNC Symbol;Acc:HGNC:16379]
ENSG00000135596	268.464	1.1011	1.1011	0.269348	4.08801	4.35093e-05	0.00218909	6	-1	MICAL1	protein_coding	microtubule associated monooxygenase, calponin and LIM domain containing 1 [Source:HGNC Symbol;Acc:HGNC:20619]
ENSG00000100060	66.5202	1.09875	1.09875	0.332654	3.30299	0.000956605	0.0182446	22	-1	MFNG	protein_coding	MFNG O-fucosylpeptide 3-beta-N-acetylglucosaminyltransferase [Source:HGNC Symbol;Acc:HGNC:7038]
ENSG00000106333	143.574	1.0964	1.0964	0.313172	3.50095	0.000463603	0.0111811	7	1	PCOLCE	protein_coding	procollagen C-endopeptidase enhancer [Source:HGNC Symbol;Acc:HGNC:8738]
ENSG00000284691	49.2717	1.09566	1.09566	0.263917	4.15154	3.30251e-05	0.00175436	7	1		protein_coding	novel zinc finger protein
ENSG00000163013	75.6411	1.09293	1.09293	0.23955	4.56243	5.0565e-06	0.000432493	2	-1	FBXO41	protein_coding	F-box protein 41 [Source:HGNC Symbol;Acc:HGNC:29409]
ENSG00000169413	45.1906	1.09186	1.09186	0.348712	3.13113	0.00174138	0.0278772	14	1	RNASE6	protein_coding	ribonuclease A family member k6 [Source:HGNC Symbol;Acc:HGNC:10048]
ENSG00000151702	186.221	1.089	1.089	0.231607	4.70195	2.57689e-06	0.000258853	11	1	FLI1	protein_coding	Fli-1 proto-oncogene, ETS transcription factor [Source:HGNC Symbol;Acc:HGNC:3749]
ENSG00000156299	87.3977	1.08888	1.08888	0.230171	4.73075	2.23694e-06	0.000232924	21	-1	TIAM1	protein_coding	TIAM Rac1 associated GEF 1 [Source:HGNC Symbol;Acc:HGNC:11805]
ENSG00000124575	218.752	1.08776	1.08776	0.366393	2.96884	0.0029893	0.0397506	6	-1	H1-3	protein_coding	H1.3 linker histone, cluster member [Source:HGNC Symbol;Acc:HGNC:4717]
ENSG00000145824	1218.67	1.08672	1.08672	0.298565	3.63981	0.000272837	0.00783364	5	-1	CXCL14	protein_coding	C-X-C motif chemokine ligand 14 [Source:HGNC Symbol;Acc:HGNC:10640]
ENSG00000211445	195.284	1.08477	1.08477	0.346647	3.12932	0.00175212	0.0279372	5	1	GPX3	protein_coding	glutathione peroxidase 3 [Source:HGNC Symbol;Acc:HGNC:4555]
ENSG00000168961	117.906	1.08452	1.08452	0.340593	3.1842	0.00145152	0.0245605	17	1	LGALS9	protein_coding	galectin 9 [Source:HGNC Symbol;Acc:HGNC:6570]
ENSG00000130558	42.4762	1.08409	1.08409	0.372883	2.90732	0.00364538	0.0452583	9	1	OLFM1	protein_coding	olfactomedin 1 [Source:HGNC Symbol;Acc:HGNC:17187]
ENSG00000106624	486.68	1.08391	1.08391	0.306653	3.53464	0.000408326	0.0102184	7	1	AEBP1	protein_coding	AE binding protein 1 [Source:HGNC Symbol;Acc:HGNC:303]
ENSG00000142102	466.932	1.08302	1.08302	0.3665	2.95503	0.00312643	0.04096	11	1	PGGHG	protein_coding	protein-glucosylgalactosylhydroxylysine glucosidase [Source:HGNC Symbol;Acc:HGNC:26210]
ENSG00000105270	44.5163	1.08234	1.08234	0.301347	3.59166	0.000328578	0.00891181	19	-1	CLIP3	protein_coding	CAP-Gly domain containing linker protein 3 [Source:HGNC Symbol;Acc:HGNC:24314]
ENSG00000004399	536.86	1.08038	1.08038	0.24301	4.44582	8.75581e-06	0.000637365	3	-1	PLXND1	protein_coding	plexin D1 [Source:HGNC Symbol;Acc:HGNC:9107]
ENSG00000125148	30.3332	1.07899	1.07899	0.369681	2.9187	0.00351489	0.0442577	16	1	MT2A	protein_coding	metallothionein 2A [Source:HGNC Symbol;Acc:HGNC:7406]
ENSG00000186891	34.4289	1.07755	1.07755	0.352171	3.05973	0.00221535	0.0326495	1	-1	TNFRSF18	protein_coding	TNF receptor superfamily member 18 [Source:HGNC Symbol;Acc:HGNC:11914]
ENSG00000244682	51.0273	1.07636	1.07636	0.367277	2.93066	0.00338239	0.0430877	1	1	FCGR2C	protein_coding	Fc gamma receptor IIc (gene/pseudogene) [Source:HGNC Symbol;Acc:HGNC:15626]
ENSG00000010327	707.948	1.07574	1.07574	0.26548	4.05207	5.07668e-05	0.00245124	3	1	STAB1	protein_coding	stabilin 1 [Source:HGNC Symbol;Acc:HGNC:18628]
ENSG00000138111	11.0565	1.0756	1.0756	0.343248	3.1336	0.00172678	0.0277363	10	1	MFSD13A	protein_coding	major facilitator superfamily domain containing 13A [Source:HGNC Symbol;Acc:HGNC:26196]
ENSG00000182771	15.1914	1.07168	1.07168	0.34236	3.13027	0.00174647	0.0279027	10	-1	GRID1	protein_coding	glutamate ionotropic receptor delta type subunit 1 [Source:HGNC Symbol;Acc:HGNC:4575]
ENSG00000128268	106.741	1.07166	1.07166	0.282568	3.79256	0.000149099	0.00512307	22	1	MGAT3	protein_coding	beta-1,4-mannosyl-glycoprotein 4-beta-N-acetylglucosaminyltransferase [Source:HGNC Symbol;Acc:HGNC:7046]
ENSG00000204856	11.9541	1.07118	1.07118	0.339006	3.15977	0.00157893	0.0260606	12	1	FAM216A	protein_coding	family with sequence similarity 216 member A [Source:HGNC Symbol;Acc:HGNC:30180]
ENSG00000120885	2502.66	1.06899	1.06899	0.369446	2.89349	0.00380982	0.0463151	8	-1	CLU	protein_coding	clusterin [Source:HGNC Symbol;Acc:HGNC:2095]
ENSG00000196839	51.5926	1.06873	1.06873	0.280827	3.80565	0.00014143	0.00491598	20	-1	ADA	protein_coding	adenosine deaminase [Source:HGNC Symbol;Acc:HGNC:186]
ENSG00000079215	52.8346	1.06847	1.06847	0.373517	2.86058	0.00422872	0.0495711	5	1	SLC1A3	protein_coding	solute carrier family 1 member 3 [Source:HGNC Symbol;Acc:HGNC:10941]
ENSG00000142173	1134.08	1.06784	1.06784	0.309276	3.4527	0.000554997	0.0126828	21	1	COL6A2	protein_coding	collagen type VI alpha 2 chain [Source:HGNC Symbol;Acc:HGNC:2212]
ENSG00000166106	19.1073	1.06627	1.06627	0.344552	3.09464	0.00197049	0.0301927	11	1	ADAMTS15	protein_coding	ADAM metallopeptidase with thrombospondin type 1 motif 15 [Source:HGNC Symbol;Acc:HGNC:16305]
ENSG00000167065	33.6063	1.06611	1.06611	0.253446	4.20648	2.59383e-05	0.00148313	22	-1	DUSP18	protein_coding	dual specificity phosphatase 18 [Source:HGNC Symbol;Acc:HGNC:18484]
ENSG00000171115	86.7785	1.06609	1.06609	0.265449	4.01618	5.91501e-05	0.00270858	7	1	GIMAP8	protein_coding	GTPase, IMAP family member 8 [Source:HGNC Symbol;Acc:HGNC:21792]
ENSG00000162882	25.1465	1.0656	1.0656	0.335369	3.1774	0.00148604	0.0249574	2	-1	HAAO	protein_coding	3-hydroxyanthranilate 3,4-dioxygenase [Source:HGNC Symbol;Acc:HGNC:4796]
ENSG00000104967	20.542	1.06343	1.06343	0.329048	3.23185	0.00122991	0.0218025	19	-1	NOVA2	protein_coding	NOVA alternative splicing regulator 2 [Source:HGNC Symbol;Acc:HGNC:7887]
ENSG00000166927	69.6352	1.06269	1.06269	0.311754	3.40874	0.000652634	0.0141449	11	1	MS4A7	protein_coding	membrane spanning 4-domains A7 [Source:HGNC Symbol;Acc:HGNC:13378]
ENSG00000112837	24.2871	1.06258	1.06258	0.306971	3.46149	0.000537195	0.0123467	6	-1	TBX18	protein_coding	T-box transcription factor 18 [Source:HGNC Symbol;Acc:HGNC:11595]
ENSG00000159403	198.236	1.06253	1.06253	0.3455	3.07534	0.0021026	0.0315311	12	-1	C1R	protein_coding	complement C1r [Source:HGNC Symbol;Acc:HGNC:1246]
ENSG00000111801	188.297	1.06115	1.06115	0.288156	3.68256	0.000230906	0.00696468	6	1	BTN3A3	protein_coding	butyrophilin subfamily 3 member A3 [Source:HGNC Symbol;Acc:HGNC:1140]
ENSG00000106560	46.2784	1.05986	1.05986	0.328807	3.22334	0.00126706	0.022229	7	1	GIMAP2	protein_coding	GTPase, IMAP family member 2 [Source:HGNC Symbol;Acc:HGNC:21789]
ENSG00000132386	236.028	1.05857	1.05857	0.295002	3.58834	0.000332794	0.00899557	17	1	SERPINF1	protein_coding	serpin family F member 1 [Source:HGNC Symbol;Acc:HGNC:8824]
ENSG00000095585	145.631	1.05759	1.05759	0.293257	3.60637	0.000310505	0.00857704	10	-1	BLNK	protein_coding	B cell linker [Source:HGNC Symbol;Acc:HGNC:14211]
ENSG00000003400	191.992	1.05512	1.05512	0.270848	3.8956	9.79575e-05	0.00378996	2	1	CASP10	protein_coding	caspase 10 [Source:HGNC Symbol;Acc:HGNC:1500]
ENSG00000168421	107.845	1.05488	1.05488	0.283714	3.71811	0.000200715	0.00633353	4	1	RHOH	protein_coding	ras homolog family member H [Source:HGNC Symbol;Acc:HGNC:686]
ENSG00000115414	1290.46	1.05467	1.05467	0.302629	3.48504	0.00049206	0.0116102	2	-1	FN1	protein_coding	fibronectin 1 [Source:HGNC Symbol;Acc:HGNC:3778]
ENSG00000137193	115.579	1.05371	1.05371	0.257456	4.0928	4.262e-05	0.00214886	6	1	PIM1	protein_coding	Pim-1 proto-oncogene, serine/threonine kinase [Source:HGNC Symbol;Acc:HGNC:8986]
ENSG00000198624	364.546	1.05117	1.05117	0.26269	4.00155	6.29295e-05	0.00282758	5	-1	CCDC69	protein_coding	coiled-coil domain containing 69 [Source:HGNC Symbol;Acc:HGNC:24487]
ENSG00000182871	402.377	1.05034	1.05034	0.270479	3.88325	0.000103069	0.00394761	21	1	COL18A1	protein_coding	collagen type XVIII alpha 1 chain [Source:HGNC Symbol;Acc:HGNC:2195]
ENSG00000090924	128.21	1.04883	1.04883	0.275922	3.8012	0.000143999	0.00498356	19	1	PLEKHG2	protein_coding	pleckstrin homology and RhoGEF domain containing G2 [Source:HGNC Symbol;Acc:HGNC:29515]
ENSG00000147251	141.915	1.04838	1.04838	0.309316	3.38935	0.000700574	0.0147868	X	1	DOCK11	protein_coding	dedicator of cytokinesis 11 [Source:HGNC Symbol;Acc:HGNC:23483]
ENSG00000166710	5435	1.04778	1.04778	0.327349	3.20081	0.00137043	0.0235779	15	1	B2M	protein_coding	beta-2-microglobulin [Source:HGNC Symbol;Acc:HGNC:914]
ENSG00000108405	121.902	1.04661	1.04661	0.32664	3.20417	0.00135453	0.0234221	17	-1	P2RX1	protein_coding	purinergic receptor P2X 1 [Source:HGNC Symbol;Acc:HGNC:8533]
ENSG00000107736	61.9738	1.04467	1.04467	0.343162	3.04426	0.00233257	0.0336929	10	1	CDH23	protein_coding	cadherin related 23 [Source:HGNC Symbol;Acc:HGNC:13733]
ENSG00000128805	30.7939	1.04008	1.04008	0.357579	2.90868	0.00362963	0.0451563	10	-1	ARHGAP22	protein_coding	Rho GTPase activating protein 22 [Source:HGNC Symbol;Acc:HGNC:30320]
ENSG00000136840	180.606	1.03706	1.03706	0.265651	3.90386	9.46715e-05	0.00371078	9	-1	ST6GALNAC4	protein_coding	ST6 N-acetylgalactosaminide alpha-2,6-sialyltransferase 4 [Source:HGNC Symbol;Acc:HGNC:17846]
ENSG00000160781	19.5117	1.03302	1.03302	0.276425	3.73707	0.000186177	0.00604167	1	-1	PAQR6	protein_coding	progestin and adipoQ receptor family member 6 [Source:HGNC Symbol;Acc:HGNC:30132]
ENSG00000197142	103.382	1.03161	1.03161	0.29745	3.46817	0.000524022	0.0121607	10	1	ACSL5	protein_coding	acyl-CoA synthetase long chain family member 5 [Source:HGNC Symbol;Acc:HGNC:16526]
ENSG00000170456	202.509	1.03029	1.03029	0.274487	3.75352	0.000174366	0.0057204	12	-1	DENND5B	protein_coding	DENN domain containing 5B [Source:HGNC Symbol;Acc:HGNC:28338]
ENSG00000117226	163.092	1.02904	1.02904	0.299451	3.43643	0.000589436	0.0132798	1	-1	GBP3	protein_coding	guanylate binding protein 3 [Source:HGNC Symbol;Acc:HGNC:4184]
ENSG00000065413	260.254	1.02865	1.02865	0.305827	3.36349	0.000769644	0.0156603	2	-1	ANKRD44	protein_coding	ankyrin repeat domain 44 [Source:HGNC Symbol;Acc:HGNC:25259]
ENSG00000261371	888.732	1.02641	1.02641	0.239562	4.28452	1.8313e-05	0.00113328	17	-1	PECAM1	protein_coding	platelet and endothelial cell adhesion molecule 1 [Source:HGNC Symbol;Acc:HGNC:8823]
ENSG00000161791	338.493	1.02412	1.02412	0.2386	4.29219	1.76923e-05	0.00110056	12	-1	FMNL3	protein_coding	formin like 3 [Source:HGNC Symbol;Acc:HGNC:23698]
ENSG00000184497	32.1187	1.02155	1.02155	0.292531	3.49211	0.000479221	0.0114311	13	1	TMEM255B	protein_coding	transmembrane protein 255B [Source:HGNC Symbol;Acc:HGNC:28297]
ENSG00000111674	82.2921	1.02048	1.02048	0.252252	4.04547	5.2219e-05	0.0025062	12	1	ENO2	protein_coding	enolase 2 [Source:HGNC Symbol;Acc:HGNC:3353]
ENSG00000124257	14.0611	1.01826	1.01826	0.343074	2.96805	0.00299695	0.039786	20	-1	NEURL2	protein_coding	neuralized E3 ubiquitin protein ligase 2 [Source:HGNC Symbol;Acc:HGNC:16156]
ENSG00000112242	38.3918	1.01821	1.01821	0.300769	3.38536	0.000710862	0.0149289	6	1	E2F3	protein_coding	E2F transcription factor 3 [Source:HGNC Symbol;Acc:HGNC:3115]
ENSG00000143333	36.8776	1.01763	1.01763	0.326549	3.11631	0.00183129	0.0286838	1	-1	RGS16	protein_coding	regulator of G protein signaling 16 [Source:HGNC Symbol;Acc:HGNC:9997]
ENSG00000130589	703.173	1.01706	1.01706	0.28739	3.53897	0.000401689	0.0100945	20	-1	HELZ2	protein_coding	helicase with zinc finger 2 [Source:HGNC Symbol;Acc:HGNC:30021]
ENSG00000138496	344.134	1.01704	1.01704	0.29649	3.43027	0.000602991	0.0134335	3	-1	PARP9	protein_coding	poly(ADP-ribose) polymerase family member 9 [Source:HGNC Symbol;Acc:HGNC:24118]
ENSG00000153162	183.887	1.01626	1.01626	0.317886	3.19695	0.00138889	0.023747	6	1	BMP6	protein_coding	bone morphogenetic protein 6 [Source:HGNC Symbol;Acc:HGNC:1073]
ENSG00000149922	12.6437	1.01557	1.01557	0.351004	2.89334	0.00381173	0.0463151	16	-1	TBX6	protein_coding	T-box transcription factor 6 [Source:HGNC Symbol;Acc:HGNC:11605]
ENSG00000127528	150.519	1.01374	1.01374	0.313028	3.23848	0.00120167	0.0214813	19	1	KLF2	protein_coding	KLF transcription factor 2 [Source:HGNC Symbol;Acc:HGNC:6347]
ENSG00000077942	734.788	1.01306	1.01306	0.328337	3.08542	0.00203262	0.0308487	22	1	FBLN1	protein_coding	fibulin 1 [Source:HGNC Symbol;Acc:HGNC:3600]
ENSG00000185101	146.193	1.01056	1.01056	0.29935	3.37586	0.000735849	0.0152311	11	-1	ANO9	protein_coding	anoctamin 9 [Source:HGNC Symbol;Acc:HGNC:20679]
ENSG00000185885	231.623	1.00423	1.00423	0.340259	2.95138	0.00316357	0.0411093	11	1	IFITM1	protein_coding	interferon induced transmembrane protein 1 [Source:HGNC Symbol;Acc:HGNC:5412]
ENSG00000214595	43.2184	1.00384	1.00384	0.34604	2.90094	0.00372049	0.0456594	2	1	EML6	protein_coding	EMAP like 6 [Source:HGNC Symbol;Acc:HGNC:35412]
ENSG00000232442	31.0619	1.0036	1.0036	0.25064	4.00413	6.2245e-05	0.00281797	20	1	MHENCR	lncRNA	melanoma highly expressed competing endogenous lncRNA for miR-425 and miR-489 [Source:HGNC Symbol;Acc:HGNC:53110]
ENSG00000108622	96.583	1.00305	1.00305	0.270205	3.7122	0.000205468	0.00642395	17	-1	ICAM2	protein_coding	intercellular adhesion molecule 2 [Source:HGNC Symbol;Acc:HGNC:5345]
ENSG00000119865	27.6653	1.00291	1.00291	0.30846	3.25136	0.00114853	0.0208379	2	-1	CNRIP1	protein_coding	cannabinoid receptor interacting protein 1 [Source:HGNC Symbol;Acc:HGNC:24546]
ENSG00000121807	137.7	1.00089	1.00089	0.271596	3.68523	0.000228497	0.00695039	3	1	CCR2	protein_coding	C-C motif chemokine receptor 2 [Source:HGNC Symbol;Acc:HGNC:1603]
ENSG00000218426	35.0659	-1.00445	1.00445	0.309867	-3.24157	0.00118874	0.0214097	6	-1		processed_pseudogene	60S ribosomal protein L27a (RPL27A) pseudogene
ENSG00000137960	47.1092	-1.00724	1.00724	0.305249	-3.29975	0.000967704	0.0183823	1	1	GIPC2	protein_coding	GIPC PDZ domain containing family member 2 [Source:HGNC Symbol;Acc:HGNC:18177]
ENSG00000133627	96.7873	-1.01303	1.01303	0.259357	-3.90593	9.38642e-05	0.00369122	7	1	ACTR3B	protein_coding	actin related protein 3B [Source:HGNC Symbol;Acc:HGNC:17256]
ENSG00000203734	13.6274	-1.01903	1.01903	0.289401	-3.52115	0.000429673	0.0105867	6	1	ECT2L	protein_coding	epithelial cell transforming 2 like [Source:HGNC Symbol;Acc:HGNC:21118]
ENSG00000214389	6.63565	-1.04285	1.04285	0.316125	-3.29884	0.000970851	0.0184239	7	-1	RPS3AP26	processed_pseudogene	RPS3A pseudogene 26 [Source:HGNC Symbol;Acc:HGNC:36513]
ENSG00000290032	17.25	-1.04543	1.04543	0.353028	-2.96132	0.00306319	0.040397	6	-1		lncRNA	novel transcript
ENSG00000096006	31193.4	-1.05066	1.05066	0.35036	-2.9988	0.00271042	0.0373057	6	-1	CRISP3	protein_coding	cysteine rich secretory protein 3 [Source:HGNC Symbol;Acc:HGNC:16904]
ENSG00000233369	32.9375	-1.05093	1.05093	0.278295	-3.77633	0.000159156	0.00538071	7	1	GTF2IP4	transcribed_processed_pseudogene	general transcription factor IIi pseudogene 4 [Source:HGNC Symbol;Acc:HGNC:51716]
ENSG00000146233	92.4571	-1.05649	1.05649	0.258602	-4.08538	4.40055e-05	0.00220479	6	-1	CYP39A1	protein_coding	cytochrome P450 family 39 subfamily A member 1 [Source:HGNC Symbol;Acc:HGNC:17449]
ENSG00000242071	10.1235	-1.07416	1.07416	0.349062	-3.07727	0.00208903	0.0314259	14	-1	RPL7AP6	processed_pseudogene	ribosomal protein L7a pseudogene 6 [Source:HGNC Symbol;Acc:HGNC:19785]
ENSG00000176406	22.0744	-1.08805	1.08805	0.309432	-3.51628	0.000437645	0.0107389	8	1	RIMS2	protein_coding	regulating synaptic membrane exocytosis 2 [Source:HGNC Symbol;Acc:HGNC:17283]
ENSG00000180917	17.3278	-1.10239	1.10239	0.263552	-4.1828	2.87936e-05	0.00159238	16	-1	CMTR2	protein_coding	cap methyltransferase 2 [Source:HGNC Symbol;Acc:HGNC:25635]
ENSG00000283041	37.2112	-1.11637	1.11637	0.269781	-4.13807	3.5024e-05	0.00183142	7	-1		processed_pseudogene	eukaryotic translation elongation factor 1 gamma (
ENSG00000111846	7.92999	-1.12452	1.12452	0.359918	-3.12437	0.00178185	0.0281506	6	1	GCNT2	protein_coding	glucosaminyl (N-acetyl) transferase 2 (I blood group) [Source:HGNC Symbol;Acc:HGNC:4204]
ENSG00000197635	188.647	-1.1328	1.1328	0.368986	-3.07004	0.00214029	0.0319563	2	-1	DPP4	protein_coding	dipeptidyl peptidase 4 [Source:HGNC Symbol;Acc:HGNC:3009]
ENSG00000232977	31.7277	-1.13933	1.13933	0.321976	-3.53855	0.000402338	0.0101002	13	1	LINC00327	lncRNA	long intergenic non-protein coding RNA 327 [Source:HGNC Symbol;Acc:HGNC:42009]
ENSG00000183474	7.93251	-1.1423	1.1423	0.33585	-3.40122	0.000670868	0.0143966	5	1	GTF2H2C	protein_coding	GTF2H2 family member C [Source:HGNC Symbol;Acc:HGNC:31394]
ENSG00000234782	10.828	-1.15609	1.15609	0.379987	-3.04244	0.00234665	0.0338147	9	-1	TPT1P9	processed_pseudogene	TPT1 pseudogene 9 [Source:HGNC Symbol;Acc:HGNC:49299]
ENSG00000287051	18.0457	-1.18373	1.18373	0.29579	-4.00193	6.28284e-05	0.00282758	12	-1		lncRNA	novel transcript, antisense to KRT86
ENSG00000171195	205434	-1.18858	1.18858	0.402302	-2.95445	0.00313228	0.0409694	4	1	MUC7	protein_coding	mucin 7, secreted [Source:HGNC Symbol;Acc:HGNC:7518]
ENSG00000207088	6561.59	-1.2141	1.2141	0.370072	-3.2807	0.0010355	0.0191944	3	-1	SNORA7B	snoRNA	small nucleolar RNA, H/ACA box 7B [Source:HGNC Symbol;Acc:HGNC:32593]
ENSG00000230082	12.5258	-1.21583	1.21583	0.316821	-3.8376	0.000124245	0.00451522	3	1	PRRT3-AS1	lncRNA	PRRT3 antisense RNA 1 [Source:HGNC Symbol;Acc:HGNC:41151]
ENSG00000272189	7.10396	-1.23157	1.23157	0.392465	-3.13804	0.00170081	0.0273925	6	1	MAP7-AS1	lncRNA	MAP7 antisense RNA 1 [Source:HGNC Symbol;Acc:HGNC:56045]
ENSG00000250413	4.4407	-1.25075	1.25075	0.430248	-2.90705	0.00364854	0.045274	4	1	SLC2A9-AS1	lncRNA	SLC2A9 antisense RNA 1 [Source:HGNC Symbol;Acc:HGNC:40636]
ENSG00000108244	337.662	-1.25819	1.25819	0.226814	-5.54725	2.90204e-08	1.08595e-05	17	-1	KRT23	protein_coding	keratin 23 [Source:HGNC Symbol;Acc:HGNC:6438]
ENSG00000172738	5.66592	-1.26788	1.26788	0.4438	-2.85688	0.00427831	0.0498614	6	-1	TMEM217	protein_coding	transmembrane protein 217 [Source:HGNC Symbol;Acc:HGNC:21238]
ENSG00000196205	87.498	-1.29131	1.29131	0.287739	-4.48778	7.19696e-06	0.000557723	9	1	EEF1A1P5	processed_pseudogene	eukaryotic translation elongation factor 1 alpha 1 pseudogene 5 [Source:HGNC Symbol;Acc:HGNC:3200]
ENSG00000263312	3.675	-1.29475	1.29475	0.37213	-3.47929	0.000502748	0.0118274	17	1	LINC01975	lncRNA	long intergenic non-protein coding RNA 1975 [Source:HGNC Symbol;Acc:HGNC:52802]
ENSG00000137970	18.5697	-1.31383	1.31383	0.330095	-3.98017	6.88647e-05	0.00303427	1	-1	RPL7P9	processed_pseudogene	ribosomal protein L7 pseudogene 9 [Source:HGNC Symbol;Acc:HGNC:37028]
ENSG00000084628	4.60073	-1.33262	1.33262	0.463081	-2.87772	0.00400562	0.047798	1	-1	NKAIN1	protein_coding	sodium/potassium transporting ATPase interacting 1 [Source:HGNC Symbol;Acc:HGNC:25743]
ENSG00000165125	113.054	-1.34023	1.34023	0.379563	-3.531	0.000413998	0.010291	7	-1	TRPV6	protein_coding	transient receptor potential cation channel subfamily V member 6 [Source:HGNC Symbol;Acc:HGNC:14006]
ENSG00000291142	10.2158	-1.35279	1.35279	0.364913	-3.70715	0.000209602	0.00651059	2	-1		lncRNA	novel transcript
ENSG00000065371	28.4819	-1.35691	1.35691	0.467577	-2.902	0.00370793	0.0455834	3	-1	ROPN1	protein_coding	rhophilin associated tail protein 1 [Source:HGNC Symbol;Acc:HGNC:17692]
ENSG00000213189	7.17385	-1.37509	1.37509	0.3624	-3.79438	0.000148011	0.00509299	2	1	BTF3L4P2	processed_pseudogene	basic transcription factor 3 like 4 pseudogene 2 [Source:HGNC Symbol;Acc:HGNC:39646]
ENSG00000214562	9.61744	-1.37809	1.37809	0.355247	-3.87925	0.000104781	0.00397637	10	1	NUTM2D	protein_coding	NUT family member 2D [Source:HGNC Symbol;Acc:HGNC:23447]
ENSG00000226084	3.13349	-1.38799	1.38799	0.457629	-3.033	0.00242135	0.0345172	1	1		processed_pseudogene	ribosomal protein L17 (RPL17) pseudogene
ENSG00000279127	206.727	-1.42355	1.42355	0.433475	-3.28404	0.00102329	0.019035	6	1		TEC	TEC
ENSG00000182873	5.2009	-1.43119	1.43119	0.480365	-2.97937	0.00288842	0.0388622	1	-1	PRKCZ-AS1	lncRNA	PRKCZ antisense RNA 1 [Source:HGNC Symbol;Acc:HGNC:40477]
ENSG00000235122	56.4981	-1.43238	1.43238	0.43548	-3.2892	0.00100474	0.0187842	6	1		lncRNA	novel transcript
ENSG00000179899	5.62091	-1.43674	1.43674	0.3632	-3.95577	7.62883e-05	0.00321094	12	-1	PHC1P1	processed_pseudogene	polyhomeotic homolog 1 pseudogene 1 [Source:HGNC Symbol;Acc:HGNC:34502]
ENSG00000234797	16.7849	-1.44973	1.44973	0.352668	-4.11074	3.94392e-05	0.00202255	15	1	RPS3AP6	processed_pseudogene	RPS3A pseudogene 6 [Source:HGNC Symbol;Acc:HGNC:18630]
ENSG00000269153	4.78226	-1.53488	1.53488	0.424529	-3.61549	0.00029978	0.00840682	19	-1	LYPLA2P2	processed_pseudogene	LYPLA2 pseudogene 2 [Source:HGNC Symbol;Acc:HGNC:50445]
ENSG00000234418	2.61842	-1.5645	1.5645	0.493109	-3.17273	0.00151012	0.0252732	7	1		lncRNA	novel transcript
ENSG00000260118	3.45107	-1.57851	1.57851	0.539872	-2.92386	0.00345721	0.0437846	X	-1		lncRNA	novel transcript
ENSG00000183569	51.6599	-1.67926	1.67926	0.416152	-4.0352	5.45554e-05	0.00258701	22	1	SERHL2	protein_coding	serine hydrolase like 2 [Source:HGNC Symbol;Acc:HGNC:29446]
ENSG00000266019	342.775	-1.73784	1.73784	0.566943	-3.06528	0.00217463	0.0322478	7	1	MIR3609	miRNA	microRNA 3609 [Source:HGNC Symbol;Acc:HGNC:38956]
ENSG00000215374	4.05177	-1.76201	1.76201	0.516021	-3.41461	0.000638737	0.01397	8	-1	FAM66B	lncRNA	family with sequence similarity 66 member B [Source:HGNC Symbol;Acc:HGNC:28890]
ENSG00000250551	4.29857	-1.77235	1.77235	0.557338	-3.18003	0.00147258	0.0248182	5	1	MIR583HG	lncRNA	MIR583 host gene [Source:HGNC Symbol;Acc:HGNC:53061]
ENSG00000215492	4.05769	-1.81549	1.81549	0.56699	-3.20197	0.00136489	0.0235482	18	-1	HNRNPA1P7	processed_pseudogene	heterogeneous nuclear ribonucleoprotein A1 pseudogene 7 [Source:HGNC Symbol;Acc:HGNC:31015]
ENSG00000146197	12.1775	-1.82397	1.82397	0.618412	-2.94945	0.00318344	0.0413003	6	1	SCUBE3	protein_coding	signal peptide, CUB domain and EGF like domain containing 3 [Source:HGNC Symbol;Acc:HGNC:13655]
ENSG00000238103	4.04876	-1.82826	1.82826	0.463914	-3.94095	8.11607e-05	0.00336283	X	-1	RPL9P7	processed_pseudogene	ribosomal protein L9 pseudogene 7 [Source:HGNC Symbol;Acc:HGNC:30335]
ENSG00000214067	1.98437	-1.85961	1.85961	0.6476	-2.87154	0.00408481	0.0484115	10	1		processed_pseudogene	ribosomal protein L21 (RPL21) pseudogene
ENSG00000212232	17684.8	-1.86182	1.86182	0.552137	-3.37201	0.000746205	0.0153266	20	-1	SNORD17	snoRNA	small nucleolar RNA, C/D box 17 [Source:HGNC Symbol;Acc:HGNC:32713]
ENSG00000263142	6.18647	-1.94048	1.94048	0.638753	-3.03792	0.00238214	0.0342231	17	1	LRRC37A17P	transcribed_unprocessed_pseudogene	leucine rich repeat containing 37 member A17, pseudogene [Source:HGNC Symbol;Acc:HGNC:48365]
ENSG00000271384	2.12559	-1.9685	1.9685	0.682953	-2.88234	0.00394736	0.0473862	9	-1		lncRNA	novel transcript
ENSG00000228336	2.11072	-2.08165	2.08165	0.7169	-2.90368	0.00368799	0.0455026	1	1	OR9H1P	protein_coding	olfactory receptor family 9 subfamily H member 1 pseudogene [Source:HGNC Symbol;Acc:HGNC:15038]
ENSG00000227063	1.27563	-2.12812	2.12812	0.575628	-3.69703	0.000218136	0.0067062	20	1	RPL41P1	processed_pseudogene	ribosomal protein L41 pseudogene 1 [Source:HGNC Symbol;Acc:HGNC:10356]
ENSG00000228971	4.10768	-2.16339	2.16339	0.72519	-2.9832	0.00285247	0.0385401	1	1	LINC02607	lncRNA	long intergenic non-protein coding RNA 2607 [Source:HGNC Symbol;Acc:HGNC:54049]
ENSG00000283503	2.05809	-2.17016	2.17016	0.693918	-3.12739	0.00176363	0.0280612	18	1	LINC01902	lncRNA	long intergenic non-protein coding RNA 1902 [Source:HGNC Symbol;Acc:HGNC:52721]
ENSG00000259969	3.111	-2.21714	2.21714	0.60571	-3.66041	0.000251817	0.00742704	14	-1		lncRNA	novel transcript, overlapping C14orf37
ENSG00000264281	2.85797	-2.27244	2.27244	0.466609	-4.87012	1.11529e-06	0.000143602	5	1		processed_pseudogene	ribosomal protein L41 (RPL41) pseudogene
ENSG00000199892	29.3362	-2.2989	2.2989	0.700094	-3.28371	0.00102451	0.019035	5	1	RNU1-17P	snRNA	RNA, U1 small nuclear 17, pseudogene [Source:HGNC Symbol;Acc:HGNC:41943]
ENSG00000264745	2.21683	-2.32976	2.32976	0.79209	-2.94129	0.00326851	0.0420395	18	-1	TTC39C-AS1	lncRNA	TTC39C antisense RNA 1 [Source:HGNC Symbol;Acc:HGNC:51321]	0.198917	0.34444	0.114876	0.145524	0.0840409
ENSG00000136110	62.8973	-2.41888	2.41888	0.717213	-3.3726	0.000744609	0.0153112	13	-1	CNMD	protein_coding	chondromodulin [Source:HGNC Symbol;Acc:HGNC:17005]
ENSG00000289909	1.54055	-2.46852	2.46852	0.850844	-2.90126	0.00371668	0.0456466	12	-1		lncRNA	novel transcript
ENSG00000213561	2.18065	-2.62882	2.62882	0.873246	-3.01039	0.00260909	0.0364619	1	-1		processed_pseudogene	Nit protein 2 (NIT2) pseudogene
ENSG00000166664	1.22428	-3.152	3.152	1.05127	-2.99829	0.002715	0.0373284	15	-1	CHRFAM7A	protein_coding	CHRNA7 (exons 5-10) and FAM7A (exons A-E) fusion [Source:HGNC Symbol;Acc:HGNC:15781]

## Sheet: Human SjD vs. HV DEGs DAVID
Human SjD vs HV upregulated DEGs																																												Human SjD vs HV downregulated DEGs
GOTERM_BP_DIRECT Chart															KEGG_Pathway chart															GOTERM_BP_DIRECT and KEGG_Pathway Functional Annotation Clustering														GOTERM_BP_DIRECT Chart
Category	Term	Count	%	PValue	Genes	List Total	Pop Hits	Pop Total	Fold Enrichment	Bonferroni	Benjamini	FDR	neglog10 FDR		Category	Term	Count	%	PValue	Genes	List Total	Pop Hits	Pop Total	Fold Enrichment	Bonferroni	Benjamini	FDR	neglog10 FDR		Annotation Cluster 1	Enrichment Score: 10.57669444474523													0 significant GO TERM BP
GOTERM_BP_DIRECT	GO:0006955~immune response	165	15.1237	1.48128e-94	ENSG00000211640, ENSG00000213145, ENSG00000211644, ENSG00000163518, ENSG00000043462, ENSG00000141968, ENSG00000198502, ENSG00000223350, ENSG00000172116, ENSG00000232629, ENSG00000145416, ENSG00000121966, ENSG00000102524, ENSG00000188822, ENSG00000169508, ENSG00000102245, ENSG00000106952, ENSG00000140749, ENSG00000015285, ENSG00000211632, ENSG00000131019, ENSG00000211751, ENSG00000278196, ENSG0000…	921	505	19734	7.00081	5.46591e-91	5.46591e-91	5.23335e-91	90.2812		KEGG_PATHWAY	hsa04640:Hematopoietic cell lineage	44	4.033	1.20168e-28	ENSG00000158485, ENSG00000116824, ENSG00000204252, ENSG00000196126, ENSG00000158488, ENSG00000173762, ENSG00000198502, ENSG00000185291, ENSG00000172116, ENSG00000115232, ENSG00000158481, ENSG00000204257, ENSG00000167286, ENSG00000012124, ENSG00000160654, ENSG00000153563, ENSG00000104432, ENSG00000104894, ENSG00000177455, ENSG00000160712, ENSG00000198851, ENSG00000242574, ENSG00000156738, ENSG0000…	486	99	8840	8.08413	3.47286e-26	3.47286e-26	2.69177e-26	25.57		Category	Term	Count	%	PValue	Genes	List Total	Pop Hits	Pop Total	Fold Enrichment	Bonferroni	Benjamini	FDR
GOTERM_BP_DIRECT	GO:0002250~adaptive immune response	113	10.3575	1.72635e-50	ENSG00000211640, ENSG00000211644, ENSG00000163518, ENSG00000105639, ENSG00000198502, ENSG00000223350, ENSG00000172116, ENSG00000232629, ENSG00000141293, ENSG00000167286, ENSG00000169508, ENSG00000160654, ENSG00000211632, ENSG00000211597, ENSG00000198851, ENSG00000211751, ENSG00000278196, ENSG00000183918, ENSG00000244575, ENSG00000211637, ENSG00000197646, ENSG00000211639, ENSG00000010671, ENSG0000…	921	452	19734	5.35668	6.37025e-47	3.18512e-47	3.04961e-47	46.5158		KEGG_PATHWAY	hsa04060:Cytokine-cytokine receptor interaction	67	6.14115	1.16256e-23	ENSG00000049249, ENSG00000108700, ENSG00000130513, ENSG00000096996, ENSG00000120949, ENSG00000138755, ENSG00000174697, ENSG00000125845, ENSG00000121966, ENSG00000102524, ENSG00000102962, ENSG00000102245, ENSG00000054967, ENSG00000100385, ENSG00000106952, ENSG00000186827, ENSG00000121807, ENSG00000173578, ENSG00000173535, ENSG00000119535, ENSG00000125538, ENSG00000125735, ENSG00000137077, ENSG0000…	486	298	8840	4.08954	3.35981e-21	1.67991e-21	1.30207e-21	20.8854		KEGG_PATHWAY	hsa04514:Cell adhesion molecules	47	4.30797	4.99904e-22	ENSG00000007908, ENSG00000197471, ENSG00000128594, ENSG00000108622, ENSG00000174175, ENSG00000116824, ENSG00000204252, ENSG00000081237, ENSG00000005844, ENSG00000139626, ENSG00000196126, ENSG00000198502, ENSG00000088827, ENSG00000204592, ENSG00000172116, ENSG00000148948, ENSG00000115232, ENSG00000204257, ENSG00000234745, ENSG00000204632, ENSG00000188404, ENSG00000013297, ENSG00000160255, ENSG0000…	486	157	8840	5.4452	1.43972e-19	4.81574e-20	3.73261e-20
GOTERM_BP_DIRECT	GO:0006954~inflammatory response	87	7.97434	5.74046e-32	ENSG00000131203, ENSG00000049768, ENSG00000095585, ENSG00000108700, ENSG00000006638, ENSG00000174175, ENSG00000138755, ENSG00000117215, ENSG00000151651, ENSG00000125845, ENSG00000121966, ENSG00000160255, ENSG00000188822, ENSG00000102962, ENSG00000102245, ENSG00000167604, ENSG00000140368, ENSG00000152495, ENSG00000186827, ENSG00000128284, ENSG00000112799, ENSG00000104856, ENSG00000121807, ENSG0000…	921	422	19734	4.41735	2.11823e-28	7.06076e-29	6.76035e-29	28.17		KEGG_PATHWAY	hsa04514:Cell adhesion molecules	47	4.30797	4.99904e-22	ENSG00000007908, ENSG00000197471, ENSG00000128594, ENSG00000108622, ENSG00000174175, ENSG00000116824, ENSG00000204252, ENSG00000081237, ENSG00000005844, ENSG00000139626, ENSG00000196126, ENSG00000198502, ENSG00000088827, ENSG00000204592, ENSG00000172116, ENSG00000148948, ENSG00000115232, ENSG00000204257, ENSG00000234745, ENSG00000204632, ENSG00000188404, ENSG00000013297, ENSG00000160255, ENSG0000…	486	157	8840	5.4452	1.44472e-19	4.81574e-20	3.73261e-20	19.428		KEGG_PATHWAY	hsa05330:Allograft rejection	23	2.10816	1.09088e-18	ENSG00000178562, ENSG00000242574, ENSG00000204252, ENSG00000196126, ENSG00000026103, ENSG00000204287, ENSG00000198502, ENSG00000204592, ENSG00000114013, ENSG00000204525, ENSG00000204257, ENSG00000204642, ENSG00000206503, ENSG00000223865, ENSG00000234745, ENSG00000232810, ENSG00000204632, ENSG00000121594, ENSG00000231389, ENSG00000100453, ENSG00000102245, ENSG00000237541, ENSG00000180644	486	38	8840	11.0093	3.14175e-16	7.88164e-17	6.10895e-17
GOTERM_BP_DIRECT	GO:0042110~T cell activation	29	2.65811	8.31196e-22	ENSG00000105851, ENSG00000049768, ENSG00000172575, ENSG00000116824, ENSG00000081237, ENSG00000173762, ENSG00000172116, ENSG00000167984, ENSG00000137265, ENSG00000196839, ENSG00000160654, ENSG00000066294, ENSG00000153563, ENSG00000015285, ENSG00000101082, ENSG00000198851, ENSG00000178562, ENSG00000162739, ENSG00000026751, ENSG00000114013, ENSG00000163154, ENSG00000113263, ENSG00000125735, ENSG0000…	921	60	19734	10.3562	3.06711e-18	7.66779e-19	7.34154e-19	18.1342		KEGG_PATHWAY	hsa05330:Allograft rejection	23	2.10816	1.09088e-18	ENSG00000178562, ENSG00000242574, ENSG00000204252, ENSG00000196126, ENSG00000026103, ENSG00000204287, ENSG00000198502, ENSG00000204592, ENSG00000114013, ENSG00000204525, ENSG00000204257, ENSG00000204642, ENSG00000206503, ENSG00000223865, ENSG00000234745, ENSG00000232810, ENSG00000204632, ENSG00000121594, ENSG00000231389, ENSG00000100453, ENSG00000102245, ENSG00000237541, ENSG00000180644	486	38	8840	11.0093	3.15266e-16	7.88164e-17	6.10895e-17	16.214		KEGG_PATHWAY	hsa04940:Type I diabetes mellitus	23	2.10816	3.93837e-17	ENSG00000178562, ENSG00000242574, ENSG00000204252, ENSG00000196126, ENSG00000026103, ENSG00000204287, ENSG00000198502, ENSG00000204592, ENSG00000114013, ENSG00000204525, ENSG00000125538, ENSG00000204257, ENSG00000204642, ENSG00000206503, ENSG00000223865, ENSG00000234745, ENSG00000232810, ENSG00000204632, ENSG00000121594, ENSG00000231389, ENSG00000100453, ENSG00000237541, ENSG00000180644	486	43	8840	9.72916	1.13425e-14	1.89698e-15	1.47032e-15
GOTERM_BP_DIRECT	GO:0050853~B cell receptor signaling pathway	28	2.56645	2.54048e-20	ENSG00000095585, ENSG00000111679, ENSG00000081237, ENSG00000136573, ENSG00000172578, ENSG00000086730, ENSG00000182866, ENSG00000211892, ENSG00000131378, ENSG00000177455, ENSG00000160999, ENSG00000105369, ENSG00000211891, ENSG00000211896, ENSG00000153064, ENSG00000211897, ENSG00000156738, ENSG00000211899, ENSG00000007312, ENSG00000197943, ENSG00000004468, ENSG00000113263, ENSG00000010671, ENSG0000…	921	61	19734	9.83521	9.37436e-17	1.87487e-17	1.7951e-17	16.7459		KEGG_PATHWAY	hsa04062:Chemokine signaling pathway	46	4.21632	2.65904e-17	ENSG00000134516, ENSG00000105851, ENSG00000126353, ENSG00000108700, ENSG00000121281, ENSG00000141506, ENSG00000141968, ENSG00000115415, ENSG00000138755, ENSG00000105639, ENSG00000167083, ENSG00000172215, ENSG00000172724, ENSG00000169248, ENSG00000160791, ENSG00000169245, ENSG00000121966, ENSG00000101336, ENSG00000186469, ENSG00000163823, ENSG00000102962, ENSG00000183813, ENSG00000158517, ENSG0000…	486	193	8840	4.33527	7.68463e-15	1.53693e-15	1.19125e-15	14.924		KEGG_PATHWAY	hsa05332:Graft-versus-host disease	23	2.10816	7.46217e-17	ENSG00000178562, ENSG00000242574, ENSG00000204252, ENSG00000196126, ENSG00000026103, ENSG00000204287, ENSG00000198502, ENSG00000204592, ENSG00000114013, ENSG00000204525, ENSG00000125538, ENSG00000204257, ENSG00000204642, ENSG00000206503, ENSG00000223865, ENSG00000234745, ENSG00000232810, ENSG00000204632, ENSG00000121594, ENSG00000231389, ENSG00000100453, ENSG00000237541, ENSG00000180644	486	44	8840	9.50804	3.19744e-14	2.69571e-15	2.08941e-15
GOTERM_BP_DIRECT	GO:0045087~innate immune response	80	7.33272	4.24577e-20	ENSG00000156587, ENSG00000187608, ENSG00000149131, ENSG00000105639, ENSG00000136573, ENSG00000196843, ENSG00000204592, ENSG00000173369, ENSG00000166278, ENSG00000117090, ENSG00000140368, ENSG00000100342, ENSG00000182326, ENSG00000182866, ENSG00000158517, ENSG00000120280, ENSG00000019169, ENSG00000112799, ENSG00000173372, ENSG00000104856, ENSG00000159403, ENSG00000122986, ENSG00000120885, ENSG0000…	921	536	19734	3.19802	1.56669e-16	2.61115e-17	2.50005e-17	16.6021		KEGG_PATHWAY	hsa04940:Type I diabetes mellitus	23	2.10816	3.93837e-17	ENSG00000178562, ENSG00000242574, ENSG00000204252, ENSG00000196126, ENSG00000026103, ENSG00000204287, ENSG00000198502, ENSG00000204592, ENSG00000114013, ENSG00000204525, ENSG00000125538, ENSG00000204257, ENSG00000204642, ENSG00000206503, ENSG00000223865, ENSG00000234745, ENSG00000232810, ENSG00000204632, ENSG00000121594, ENSG00000231389, ENSG00000100453, ENSG00000237541, ENSG00000180644	486	43	8840	9.72916	1.13819e-14	1.89698e-15	1.47032e-15	14.8326		GOTERM_BP_DIRECT	GO:0050870~positive regulation of T cell activation	20	1.83318	6.13099e-16	ENSG00000182866, ENSG00000154096, ENSG00000065675, ENSG00000121807, ENSG00000242574, ENSG00000204252, ENSG00000196126, ENSG00000204287, ENSG00000198502, ENSG00000168071, ENSG00000232629, ENSG00000211829, ENSG00000204257, ENSG00000223865, ENSG00000231389, ENSG00000108691, ENSG00000166710, ENSG00000089012, ENSG00000010610, ENSG00000237541	921	38	19734	11.2772	2.4587e-12	2.05667e-13	1.96916e-13
GOTERM_BP_DIRECT	GO:0050852~T cell receptor signaling pathway	37	3.39138	1.26524e-19	ENSG00000049768, ENSG00000130775, ENSG00000111679, ENSG00000043462, ENSG00000227191, ENSG00000081237, ENSG00000196126, ENSG00000198821, ENSG00000172116, ENSG00000277734, ENSG00000196839, ENSG00000141293, ENSG00000167286, ENSG00000291104, ENSG00000167604, ENSG00000082074, ENSG00000160654, ENSG00000182866, ENSG00000153563, ENSG00000131378, ENSG00000211772, ENSG00000111801, ENSG00000198851, ENSG0000…	921	122	19734	6.49826	4.66872e-16	6.6696e-17	6.38583e-17	16.1948		KEGG_PATHWAY	hsa04061:Viral protein interaction with cytokine and cytokine receptor	33	3.02475	6.56945e-17	ENSG00000126353, ENSG00000108700, ENSG00000110324, ENSG00000138755, ENSG00000150782, ENSG00000172724, ENSG00000169248, ENSG00000160791, ENSG00000169245, ENSG00000121966, ENSG00000163823, ENSG00000102962, ENSG00000100385, ENSG00000183813, ENSG00000156234, ENSG00000160712, ENSG00000181374, ENSG00000121807, ENSG00000028137, ENSG00000173578, ENSG00000173535, ENSG00000275302, ENSG00000145824, ENSG0000…	486	100	8840	6.00247	3.20854e-14	2.69571e-15	2.08941e-15	14.68		KEGG_PATHWAY	hsa05140:Leishmaniasis	27	2.47479	1.47029e-14	ENSG00000111679, ENSG00000115415, ENSG00000204252, ENSG00000116701, ENSG00000196126, ENSG00000198502, ENSG00000115232, ENSG00000165168, ENSG00000204257, ENSG00000160255, ENSG00000100365, ENSG00000158517, ENSG00000105329, ENSG00000242574, ENSG00000197721, ENSG00000204287, ENSG00000203710, ENSG00000188130, ENSG00000169896, ENSG00000125538, ENSG00000223865, ENSG00000232810, ENSG00000231389, ENSG0000…	486	77	8840	6.37807	4.22062e-12	4.24913e-13	3.29344e-13
GOTERM_BP_DIRECT	GO:0007166~cell surface receptor signaling pathway	57	5.22456	6.6976e-18	ENSG00000159618, ENSG00000163518, ENSG00000141968, ENSG00000198821, ENSG00000131042, ENSG00000167286, ENSG00000166710, ENSG00000160654, ENSG00000160856, ENSG00000161944, ENSG00000181036, ENSG00000140749, ENSG00000019169, ENSG00000198851, ENSG00000132704, ENSG00000132185, ENSG00000169031, ENSG00000156738, ENSG00000261371, ENSG00000197646, ENSG00000114013, ENSG00000108691, ENSG00000182752, ENSG0000…	921	321	19734	3.80474	2.47142e-14	3.08927e-15	2.95783e-15	14.529		KEGG_PATHWAY	hsa05332:Graft-versus-host disease	23	2.10816	7.46217e-17	ENSG00000178562, ENSG00000242574, ENSG00000204252, ENSG00000196126, ENSG00000026103, ENSG00000204287, ENSG00000198502, ENSG00000204592, ENSG00000114013, ENSG00000204525, ENSG00000125538, ENSG00000204257, ENSG00000204642, ENSG00000206503, ENSG00000223865, ENSG00000234745, ENSG00000232810, ENSG00000204632, ENSG00000121594, ENSG00000231389, ENSG00000100453, ENSG00000237541, ENSG00000180644	486	44	8840	9.50804	3.20854e-14	2.69571e-15	2.08941e-15	14.68		KEGG_PATHWAY	hsa04659:Th17 cell differentiation	31	2.84143	5.08909e-14	ENSG00000049768, ENSG00000096996, ENSG00000065675, ENSG00000115415, ENSG00000105639, ENSG00000204252, ENSG00000196126, ENSG00000198821, ENSG00000198502, ENSG00000137265, ENSG00000204257, ENSG00000167286, ENSG00000100385, ENSG00000160654, ENSG00000182866, ENSG00000160712, ENSG00000198851, ENSG00000104998, ENSG00000105329, ENSG00000073861, ENSG00000242574, ENSG00000204287, ENSG00000188130, ENSG0000…	486	108	8840	5.221	1.46443e-11	1.33704e-12	1.03632e-12
GOTERM_BP_DIRECT	GO:0042102~positive regulation of T cell proliferation	25	2.29148	8.83423e-17	ENSG00000197471, ENSG00000159958, ENSG00000081237, ENSG00000174697, ENSG00000131042, ENSG00000168071, ENSG00000172724, ENSG00000102524, ENSG00000102245, ENSG00000198851, ENSG00000178562, ENSG00000242574, ENSG00000197646, ENSG00000114013, ENSG00000117586, ENSG00000013725, ENSG00000125538, ENSG00000102879, ENSG00000123338, ENSG00000223865, ENSG00000158473, ENSG00000122122, ENSG00000121594, ENSG0000…	921	61	19734	8.78144	4.09672e-13	3.62203e-14	3.46793e-14	13.4599		KEGG_PATHWAY	hsa05340:Primary immunodeficiency	21	1.92484	5.30767e-16	ENSG00000182866, ENSG00000153563, ENSG00000177455, ENSG00000095585, ENSG00000159958, ENSG00000105369, ENSG00000240505, ENSG00000179583, ENSG00000198851, ENSG00000168394, ENSG00000105639, ENSG00000081237, ENSG00000172116, ENSG00000196839, ENSG00000010671, ENSG00000115085, ENSG00000168685, ENSG00000167286, ENSG00000102245, ENSG00000010610, ENSG00000163600	486	38	8840	10.052	1.60427e-13	1.70435e-14	1.32102e-14	13.8791		KEGG_PATHWAY	hsa05416:Viral myocarditis	25	2.29148	7.26411e-14	ENSG00000204252, ENSG00000005844, ENSG00000196126, ENSG00000198502, ENSG00000204592, ENSG00000204257, ENSG00000234745, ENSG00000204632, ENSG00000160255, ENSG00000102245, ENSG00000180644, ENSG00000128340, ENSG00000178562, ENSG00000242574, ENSG00000204287, ENSG00000114013, ENSG00000204525, ENSG00000204642, ENSG00000206503, ENSG00000223865, ENSG00000121594, ENSG00000231389, ENSG00000010810, ENSG0000…	486	69	8840	6.59033	2.09113e-11	1.74944e-12	1.35597e-12
GOTERM_BP_DIRECT	GO:0016064~immunoglobulin mediated immune response	32	2.93309	1.82395e-16	ENSG00000211966, ENSG00000211967, ENSG00000254709, ENSG00000211945, ENSG00000211964, ENSG00000211949, ENSG00000211947, ENSG00000100368, ENSG00000270467, ENSG00000100385, ENSG00000271178, ENSG00000019582, ENSG00000177455, ENSG00000072694, ENSG00000211951, ENSG00000211677, ENSG00000211950, ENSG00000211955, ENSG00000211956, ENSG00000280411, ENSG00000211899, ENSG00000211976, ENSG00000211937, ENSG0000…	921	110	19734	6.23322	8.19345e-13	6.73037e-14	6.44401e-14	13.1908		KEGG_PATHWAY	hsa05140:Leishmaniasis	27	2.47479	1.47029e-14	ENSG00000111679, ENSG00000115415, ENSG00000204252, ENSG00000116701, ENSG00000196126, ENSG00000198502, ENSG00000115232, ENSG00000165168, ENSG00000204257, ENSG00000160255, ENSG00000100365, ENSG00000158517, ENSG00000105329, ENSG00000242574, ENSG00000197721, ENSG00000204287, ENSG00000203710, ENSG00000188130, ENSG00000169896, ENSG00000125538, ENSG00000223865, ENSG00000232810, ENSG00000231389, ENSG0000…	486	77	8840	6.37807	4.23528e-12	4.24913e-13	3.29344e-13	12.4823		KEGG_PATHWAY	hsa05320:Autoimmune thyroid disease	22	2.0165	1.35208e-13	ENSG00000178562, ENSG00000242574, ENSG00000204252, ENSG00000196126, ENSG00000026103, ENSG00000204287, ENSG00000198502, ENSG00000204592, ENSG00000114013, ENSG00000204525, ENSG00000204257, ENSG00000204642, ENSG00000206503, ENSG00000223865, ENSG00000234745, ENSG00000204632, ENSG00000121594, ENSG00000231389, ENSG00000100453, ENSG00000102245, ENSG00000237541, ENSG00000180644	486	53	8840	7.55028	3.89448e-11	3.00578e-12	2.32974e-12
GOTERM_BP_DIRECT	GO:0050870~positive regulation of T cell activation	20	1.83318	6.13099e-16	ENSG00000182866, ENSG00000154096, ENSG00000065675, ENSG00000121807, ENSG00000242574, ENSG00000204252, ENSG00000196126, ENSG00000204287, ENSG00000198502, ENSG00000168071, ENSG00000232629, ENSG00000211829, ENSG00000204257, ENSG00000223865, ENSG00000231389, ENSG00000108691, ENSG00000166710, ENSG00000089012, ENSG00000010610, ENSG00000237541	921	38	19734	11.2772	2.45803e-12	2.05667e-13	1.96916e-13	12.7057		KEGG_PATHWAY	hsa04659:Th17 cell differentiation	31	2.84143	5.08909e-14	ENSG00000049768, ENSG00000096996, ENSG00000065675, ENSG00000115415, ENSG00000105639, ENSG00000204252, ENSG00000196126, ENSG00000198821, ENSG00000198502, ENSG00000137265, ENSG00000204257, ENSG00000167286, ENSG00000100385, ENSG00000160654, ENSG00000182866, ENSG00000160712, ENSG00000198851, ENSG00000104998, ENSG00000105329, ENSG00000073861, ENSG00000242574, ENSG00000204287, ENSG00000188130, ENSG0000…	486	108	8840	5.221	1.46951e-11	1.33704e-12	1.03632e-12	11.9845		KEGG_PATHWAY	hsa05169:Epstein-Barr virus infection	42	3.84968	1.65053e-13	ENSG00000095585, ENSG00000187608, ENSG00000168394, ENSG00000115415, ENSG00000105639, ENSG00000204252, ENSG00000111335, ENSG00000005844, ENSG00000196126, ENSG00000198821, ENSG00000026103, ENSG00000198502, ENSG00000112242, ENSG00000111331, ENSG00000204592, ENSG00000204257, ENSG00000169245, ENSG00000167286, ENSG00000234745, ENSG00000204632, ENSG00000166710, ENSG00000160654, ENSG00000177455, ENSG0000…	486	203	8840	3.7633	4.7546e-11	3.40716e-12	2.64084e-12
GOTERM_BP_DIRECT	GO:0032729~positive regulation of type II interferon production	25	2.29148	5.9292e-14	ENSG00000187608, ENSG00000096996, ENSG00000172575, ENSG00000116824, ENSG00000196664, ENSG00000196843, ENSG00000150782, ENSG00000117090, ENSG00000140968, ENSG00000198851, ENSG00000104998, ENSG00000162739, ENSG00000121807, ENSG00000081985, ENSG00000134242, ENSG00000117586, ENSG00000168961, ENSG00000186470, ENSG00000125538, ENSG00000206503, ENSG00000223865, ENSG00000232810, ENSG00000122122, ENSG0000…	921	78	19734	6.86754	2.18765e-10	1.82323e-11	1.74566e-11	10.758		KEGG_PATHWAY	hsa05416:Viral myocarditis	25	2.29148	7.26411e-14	ENSG00000204252, ENSG00000005844, ENSG00000196126, ENSG00000198502, ENSG00000204592, ENSG00000204257, ENSG00000234745, ENSG00000204632, ENSG00000160255, ENSG00000102245, ENSG00000180644, ENSG00000128340, ENSG00000178562, ENSG00000242574, ENSG00000204287, ENSG00000114013, ENSG00000204525, ENSG00000204642, ENSG00000206503, ENSG00000223865, ENSG00000121594, ENSG00000231389, ENSG00000010810, ENSG0000…	486	69	8840	6.59033	2.09839e-11	1.74944e-12	1.35597e-12	11.8678		KEGG_PATHWAY	hsa04672:Intestinal immune network for IgA production	21	1.92484	2.66381e-13	ENSG00000159958, ENSG00000240505, ENSG00000178562, ENSG00000105329, ENSG00000242574, ENSG00000204252, ENSG00000139626, ENSG00000196126, ENSG00000204287, ENSG00000198502, ENSG00000114013, ENSG00000115232, ENSG00000204257, ENSG00000223865, ENSG00000121966, ENSG00000121594, ENSG00000102524, ENSG00000231389, ENSG00000102245, ENSG00000237541, ENSG00000163600	486	49	8840	7.79541	7.67066e-11	5.13228e-12	3.97796e-12
GOTERM_BP_DIRECT	GO:0002377~immunoglobulin production	26	2.38313	1.82679e-13	ENSG00000211640, ENSG00000239951, ENSG00000211662, ENSG00000239855, ENSG00000211660, ENSG00000211665, ENSG00000211644, ENSG00000211663, ENSG00000241755, ENSG00000211669, ENSG00000211625, ENSG00000240382, ENSG00000223350, ENSG00000243290, ENSG00000128218, ENSG00000211650, ENSG00000211673, ENSG00000211651, ENSG00000211632, ENSG00000278196, ENSG00000211658, ENSG00000244575, ENSG00000211637, ENSG0000…	921	89	19734	6.25949	6.73911e-10	5.16814e-11	4.94825e-11	10.3055		KEGG_PATHWAY	hsa05320:Autoimmune thyroid disease	22	2.0165	1.35208e-13	ENSG00000178562, ENSG00000242574, ENSG00000204252, ENSG00000196126, ENSG00000026103, ENSG00000204287, ENSG00000198502, ENSG00000204592, ENSG00000114013, ENSG00000204525, ENSG00000204257, ENSG00000204642, ENSG00000206503, ENSG00000223865, ENSG00000234745, ENSG00000204632, ENSG00000121594, ENSG00000231389, ENSG00000100453, ENSG00000102245, ENSG00000237541, ENSG00000180644	486	53	8840	7.55028	3.90801e-11	3.00578e-12	2.32974e-12	11.6327		KEGG_PATHWAY	hsa04658:Th1 and Th2 cell differentiation	26	2.38313	1.16618e-11	ENSG00000096996, ENSG00000065675, ENSG00000115415, ENSG00000105639, ENSG00000204252, ENSG00000196126, ENSG00000198821, ENSG00000198502, ENSG00000204257, ENSG00000167286, ENSG00000100385, ENSG00000160654, ENSG00000182866, ENSG00000198851, ENSG00000073861, ENSG00000242574, ENSG00000081985, ENSG00000204287, ENSG00000020633, ENSG00000188130, ENSG00000134460, ENSG00000115085, ENSG00000223865, ENSG0000…	486	92	8840	5.14045	3.35859e-09	2.10641e-10	1.63265e-10
GOTERM_BP_DIRECT	GO:0007267~cell-cell signaling	42	3.84968	1.96081e-13	ENSG00000108700, ENSG00000130513, ENSG00000064201, ENSG00000138755, ENSG00000131042, ENSG00000064205, ENSG00000150782, ENSG00000156427, ENSG00000170214, ENSG00000184160, ENSG00000169248, ENSG00000160791, ENSG00000125845, ENSG00000169245, ENSG00000183153, ENSG00000160255, ENSG00000140009, ENSG00000163823, ENSG00000102962, ENSG00000105492, ENSG00000010327, ENSG00000104432, ENSG00000106018, ENSG0000…	921	234	19734	3.84582	7.23481e-10	5.16814e-11	4.94825e-11	10.3055		KEGG_PATHWAY	hsa05169:Epstein-Barr virus infection	42	3.84968	1.65053e-13	ENSG00000095585, ENSG00000187608, ENSG00000168394, ENSG00000115415, ENSG00000105639, ENSG00000204252, ENSG00000111335, ENSG00000005844, ENSG00000196126, ENSG00000198821, ENSG00000026103, ENSG00000198502, ENSG00000112242, ENSG00000111331, ENSG00000204592, ENSG00000204257, ENSG00000169245, ENSG00000167286, ENSG00000234745, ENSG00000204632, ENSG00000166710, ENSG00000160654, ENSG00000177455, ENSG0000…	486	203	8840	3.7633	4.77111e-11	3.40716e-12	2.64084e-12	11.5783		KEGG_PATHWAY	hsa05322:Systemic lupus erythematosus	31	2.84143	5.87077e-11	ENSG00000204252, ENSG00000196126, ENSG00000196787, ENSG00000198502, ENSG00000173369, ENSG00000166278, ENSG00000274641, ENSG00000204257, ENSG00000278828, ENSG00000183598, ENSG00000102245, ENSG00000276368, ENSG00000182326, ENSG00000173372, ENSG00000178562, ENSG00000159189, ENSG00000242574, ENSG00000204287, ENSG00000159403, ENSG00000114013, ENSG00000176919, ENSG00000223865, ENSG00000232810, ENSG0000…	486	139	8840	4.05661	1.69078e-08	9.98031e-10	7.7356e-10
GOTERM_BP_DIRECT	GO:0070098~chemokine-mediated signaling pathway	23	2.10816	4.07139e-13	ENSG00000183813, ENSG00000156234, ENSG00000108700, ENSG00000181374, ENSG00000138755, ENSG00000121807, ENSG00000173578, ENSG00000172215, ENSG00000275302, ENSG00000169248, ENSG00000172724, ENSG00000121797, ENSG00000160791, ENSG00000169245, ENSG00000137077, ENSG00000186810, ENSG00000160683, ENSG00000108691, ENSG00000163823, ENSG00000102962, ENSG00000275385, ENSG00000213088, ENSG00000106178	921	70	19734	7.0402	1.50227e-09	1.00156e-10	9.58948e-11	10.0182		KEGG_PATHWAY	hsa04672:Intestinal immune network for IgA production	21	1.92484	2.66381e-13	ENSG00000159958, ENSG00000240505, ENSG00000178562, ENSG00000105329, ENSG00000242574, ENSG00000204252, ENSG00000139626, ENSG00000196126, ENSG00000204287, ENSG00000198502, ENSG00000114013, ENSG00000115232, ENSG00000204257, ENSG00000223865, ENSG00000121966, ENSG00000121594, ENSG00000102524, ENSG00000231389, ENSG00000102245, ENSG00000237541, ENSG00000163600	486	49	8840	7.79541	7.6973e-11	5.13228e-12	3.97796e-12	11.4003		KEGG_PATHWAY	hsa04612:Antigen processing and presentation	23	2.10816	1.58714e-10	ENSG00000153563, ENSG00000019582, ENSG00000179583, ENSG00000168394, ENSG00000242574, ENSG00000204252, ENSG00000196126, ENSG00000204287, ENSG00000198502, ENSG00000204592, ENSG00000172116, ENSG00000204525, ENSG00000204257, ENSG00000204642, ENSG00000206503, ENSG00000223865, ENSG00000234745, ENSG00000232810, ENSG00000204632, ENSG00000231389, ENSG00000166710, ENSG00000010610, ENSG00000237541	486	80	8840	5.22942	4.57097e-08	2.54825e-09	1.97511e-09
GOTERM_BP_DIRECT	GO:0001916~positive regulation of T cell mediated cytotoxicity	18	1.64986	1.05793e-12	ENSG00000131019, ENSG00000096996, ENSG00000158485, ENSG00000196126, ENSG00000081237, ENSG00000158477, ENSG00000158488, ENSG00000204287, ENSG00000204592, ENSG00000204525, ENSG00000158481, ENSG00000204642, ENSG00000206503, ENSG00000223865, ENSG00000234745, ENSG00000158473, ENSG00000204632, ENSG00000166710	921	41	19734	9.40685	3.90377e-09	2.43985e-10	2.33605e-10	9.63152		KEGG_PATHWAY	hsa04658:Th1 and Th2 cell differentiation	26	2.38313	1.16618e-11	ENSG00000096996, ENSG00000065675, ENSG00000115415, ENSG00000105639, ENSG00000204252, ENSG00000196126, ENSG00000198821, ENSG00000198502, ENSG00000204257, ENSG00000167286, ENSG00000100385, ENSG00000160654, ENSG00000182866, ENSG00000198851, ENSG00000073861, ENSG00000242574, ENSG00000081985, ENSG00000204287, ENSG00000020633, ENSG00000188130, ENSG00000134460, ENSG00000115085, ENSG00000223865, ENSG0000…	486	92	8840	5.14045	3.37026e-09	2.10641e-10	1.63265e-10	9.78711		GOTERM_BP_DIRECT	GO:0002504~antigen processing and presentation of peptide or polysaccharide antigen via MHC class II	12	1.09991	2.43286e-10	ENSG00000232629, ENSG00000204257, ENSG00000206503, ENSG00000223865, ENSG00000234745, ENSG00000242574, ENSG00000204252, ENSG00000231389, ENSG00000196126, ENSG00000204287, ENSG00000198502, ENSG00000237541	921	20	19734	12.856	8.97967e-07	3.20616e-08	3.06974e-08
GOTERM_BP_DIRECT	GO:0042113~B cell activation	17	1.5582	1.33026e-12	ENSG00000133216, ENSG00000130303, ENSG00000105369, ENSG00000153064, ENSG00000175463, ENSG00000172575, ENSG00000156738, ENSG00000114013, ENSG00000010671, ENSG00000086730, ENSG00000115085, ENSG00000171608, ENSG00000122188, ENSG00000160683, ENSG00000012124, ENSG00000166501, ENSG00000163534	921	36	19734	10.1182	4.90869e-09	2.88744e-10	2.76459e-10	9.55837		KEGG_PATHWAY	hsa05322:Systemic lupus erythematosus	31	2.84143	5.87077e-11	ENSG00000204252, ENSG00000196126, ENSG00000196787, ENSG00000198502, ENSG00000173369, ENSG00000166278, ENSG00000274641, ENSG00000204257, ENSG00000278828, ENSG00000183598, ENSG00000102245, ENSG00000276368, ENSG00000182326, ENSG00000173372, ENSG00000178562, ENSG00000159189, ENSG00000242574, ENSG00000204287, ENSG00000159403, ENSG00000114013, ENSG00000176919, ENSG00000223865, ENSG00000232810, ENSG0000…	486	139	8840	4.05661	1.69665e-08	9.98031e-10	7.7356e-10	9.11151		KEGG_PATHWAY	hsa05166:Human T-cell leukemia virus 1 infection	39	3.5747	2.76067e-10	ENSG00000159958, ENSG00000121281, ENSG00000105639, ENSG00000204252, ENSG00000005844, ENSG00000196126, ENSG00000198502, ENSG00000112242, ENSG00000204592, ENSG00000204257, ENSG00000167286, ENSG00000234745, ENSG00000204632, ENSG00000160255, ENSG00000100385, ENSG00000166710, ENSG00000160654, ENSG00000250254, ENSG00000182866, ENSG00000198851, ENSG00000105329, ENSG00000104856, ENSG00000066336, ENSG0000…	486	223	8840	3.18109	7.95072e-08	4.19912e-09	3.25468e-09
GOTERM_BP_DIRECT	GO:0019722~calcium-mediated signaling	29	2.65811	1.58035e-12	ENSG00000007908, ENSG00000108405, ENSG00000126353, ENSG00000134817, ENSG00000153898, ENSG00000172215, ENSG00000170128, ENSG00000196839, ENSG00000160791, ENSG00000167100, ENSG00000086730, ENSG00000142185, ENSG00000121966, ENSG00000163823, ENSG00000183813, ENSG00000198851, ENSG00000108819, ENSG00000121807, ENSG00000171596, ENSG00000197943, ENSG00000173578, ENSG00000121797, ENSG00000010671, ENSG0000…	921	122	19734	5.09323	5.83169e-09	3.23972e-10	3.10188e-10	9.50837		KEGG_PATHWAY	hsa04612:Antigen processing and presentation	23	2.10816	1.58714e-10	ENSG00000153563, ENSG00000019582, ENSG00000179583, ENSG00000168394, ENSG00000242574, ENSG00000204252, ENSG00000196126, ENSG00000204287, ENSG00000198502, ENSG00000204592, ENSG00000172116, ENSG00000204525, ENSG00000204257, ENSG00000204642, ENSG00000206503, ENSG00000223865, ENSG00000234745, ENSG00000232810, ENSG00000204632, ENSG00000231389, ENSG00000166710, ENSG00000010610, ENSG00000237541	486	80	8840	5.22942	4.58684e-08	2.54825e-09	1.97511e-09	8.70441		GOTERM_BP_DIRECT	GO:0002503~peptide antigen assembly with MHC class II protein complex	11	1.00825	2.8666e-10	ENSG00000232629, ENSG00000204257, ENSG00000223865, ENSG00000242574, ENSG00000204252, ENSG00000231389, ENSG00000196126, ENSG00000204287, ENSG00000198502, ENSG00000166710, ENSG00000237541	921	16	19734	14.7309	1.05806e-06	3.52592e-08	3.3759e-08
GOTERM_BP_DIRECT	GO:0042130~negative regulation of T cell proliferation	19	1.74152	1.7878e-12	ENSG00000131203, ENSG00000111913, ENSG00000186818, ENSG00000049768, ENSG00000197471, ENSG00000104951, ENSG00000105329, ENSG00000111679, ENSG00000064201, ENSG00000196126, ENSG00000131042, ENSG00000197646, ENSG00000117215, ENSG00000204592, ENSG00000114013, ENSG00000203710, ENSG00000134460, ENSG00000204632, ENSG00000121594	921	48	19734	8.48141	6.59695e-09	3.4721e-10	3.32437e-10	9.47829		KEGG_PATHWAY	hsa05166:Human T-cell leukemia virus 1 infection	39	3.5747	2.76067e-10	ENSG00000159958, ENSG00000121281, ENSG00000105639, ENSG00000204252, ENSG00000005844, ENSG00000196126, ENSG00000198502, ENSG00000112242, ENSG00000204592, ENSG00000204257, ENSG00000167286, ENSG00000234745, ENSG00000204632, ENSG00000160255, ENSG00000100385, ENSG00000166710, ENSG00000160654, ENSG00000250254, ENSG00000182866, ENSG00000198851, ENSG00000105329, ENSG00000104856, ENSG00000066336, ENSG0000…	486	223	8840	3.18109	7.97833e-08	4.19912e-09	3.25468e-09	8.48749		GOTERM_BP_DIRECT	GO:0019882~antigen processing and presentation	16	1.46654	8.84889e-10	ENSG00000153563, ENSG00000019582, ENSG00000104856, ENSG00000242574, ENSG00000196126, ENSG00000204287, ENSG00000198502, ENSG00000204525, ENSG00000204257, ENSG00000206503, ENSG00000128815, ENSG00000223865, ENSG00000234745, ENSG00000231389, ENSG00000090659, ENSG00000237541	921	45	19734	7.61839	3.26612e-06	1.0533e-07	1.00849e-07
GOTERM_BP_DIRECT	GO:0031295~T cell costimulation	18	1.64986	2.69119e-12	ENSG00000182866, ENSG00000197471, ENSG00000198286, ENSG00000159958, ENSG00000178562, ENSG00000198851, ENSG00000141968, ENSG00000111679, ENSG00000197646, ENSG00000114013, ENSG00000172724, ENSG00000125735, ENSG00000137077, ENSG00000121594, ENSG00000102524, ENSG00000010810, ENSG00000102245, ENSG00000163600	921	43	19734	8.96932	9.93046e-09	4.96525e-10	4.75399e-10	9.32294		KEGG_PATHWAY	hsa05144:Malaria	18	1.64986	5.11639e-10	ENSG00000007908, ENSG00000105664, ENSG00000105329, ENSG00000174175, ENSG00000197721, ENSG00000005844, ENSG00000261371, ENSG00000150782, ENSG00000136732, ENSG00000203710, ENSG00000186340, ENSG00000125538, ENSG00000232810, ENSG00000160255, ENSG00000108691, ENSG00000102245, ENSG00000213088, ENSG00000090339	486	50	8840	6.54815	1.47864e-07	7.39318e-09	5.73035e-09	8.24182		KEGG_PATHWAY	hsa04145:Phagosome	31	2.84143	1.3575e-09	ENSG00000168394, ENSG00000204252, ENSG00000116701, ENSG00000196126, ENSG00000198502, ENSG00000204592, ENSG00000186340, ENSG00000165168, ENSG00000204257, ENSG00000234745, ENSG00000204632, ENSG00000160255, ENSG00000100365, ENSG00000105664, ENSG00000158517, ENSG00000072694, ENSG00000019169, ENSG00000242574, ENSG00000204287, ENSG00000159403, ENSG00000204525, ENSG00000169896, ENSG00000204642, ENSG0000…	486	157	8840	3.59152	3.90959e-07	1.86817e-08	1.448e-08
GOTERM_BP_DIRECT	GO:0007165~signal transduction	113	10.3575	8.17854e-12	ENSG00000183801, ENSG00000130558, ENSG00000169583, ENSG00000064205, ENSG00000156427, ENSG00000157193, ENSG00000143119, ENSG00000164691, ENSG00000159496, ENSG00000102524, ENSG00000140009, ENSG00000100346, ENSG00000140368, ENSG00000106952, ENSG00000104415, ENSG00000119535, ENSG00000188130, ENSG00000137078, ENSG00000125538, ENSG00000168421, ENSG00000128805, ENSG00000090554, ENSG00000108691, ENSG0000…	921	1240	19734	1.9526	3.01789e-08	1.43709e-09	1.37594e-09	8.8614		KEGG_PATHWAY	hsa04145:Phagosome	31	2.84143	1.3575e-09	ENSG00000168394, ENSG00000204252, ENSG00000116701, ENSG00000196126, ENSG00000198502, ENSG00000204592, ENSG00000186340, ENSG00000165168, ENSG00000204257, ENSG00000234745, ENSG00000204632, ENSG00000160255, ENSG00000100365, ENSG00000105664, ENSG00000158517, ENSG00000072694, ENSG00000019169, ENSG00000242574, ENSG00000204287, ENSG00000159403, ENSG00000204525, ENSG00000169896, ENSG00000204642, ENSG0000…	486	157	8840	3.59152	3.92317e-07	1.86817e-08	1.448e-08	7.83923		KEGG_PATHWAY	hsa05150:Staphylococcus aureus infection	24	2.19982	2.87281e-09	ENSG00000072694, ENSG00000110876, ENSG00000173372, ENSG00000174175, ENSG00000242574, ENSG00000204252, ENSG00000159189, ENSG00000005844, ENSG00000196126, ENSG00000204287, ENSG00000198502, ENSG00000159403, ENSG00000173369, ENSG00000166278, ENSG00000169896, ENSG00000204257, ENSG00000223865, ENSG00000187474, ENSG00000231389, ENSG00000160255, ENSG00000090339, ENSG00000125730, ENSG00000182326, ENSG0000…	486	100	8840	4.36543	8.27368e-07	3.60974e-08	2.79786e-08
GOTERM_BP_DIRECT	GO:0006958~complement activation, classical pathway	19	1.74152	8.7456e-12	ENSG00000211892, ENSG00000211772, ENSG00000211891, ENSG00000211896, ENSG00000211897, ENSG00000149131, ENSG00000173372, ENSG00000211751, ENSG00000159189, ENSG00000211899, ENSG00000159403, ENSG00000173369, ENSG00000203710, ENSG00000117322, ENSG00000166278, ENSG00000176919, ENSG00000120885, ENSG00000125730, ENSG00000182326	921	52	19734	7.82899	3.22711e-08	1.46687e-09	1.40446e-09	8.85249		KEGG_PATHWAY	hsa04380:Osteoclast differentiation	29	2.65811	2.32225e-09	ENSG00000186818, ENSG00000095585, ENSG00000043462, ENSG00000115415, ENSG00000171223, ENSG00000116701, ENSG00000131042, ENSG00000204577, ENSG00000100365, ENSG00000185338, ENSG00000182866, ENSG00000152495, ENSG00000158517, ENSG00000072694, ENSG00000105329, ENSG00000104856, ENSG00000066336, ENSG00000197943, ENSG00000011600, ENSG00000188130, ENSG00000010671, ENSG00000125538, ENSG00000232810, ENSG0000…	486	142	8840	3.71472	6.71129e-07	3.05059e-08	2.36447e-08	7.62627		KEGG_PATHWAY	hsa05323:Rheumatoid arthritis	23	2.10816	4.50097e-09	ENSG00000178562, ENSG00000105329, ENSG00000242574, ENSG00000204252, ENSG00000005844, ENSG00000196126, ENSG00000204287, ENSG00000198502, ENSG00000150782, ENSG00000114013, ENSG00000149968, ENSG00000125538, ENSG00000204257, ENSG00000223865, ENSG00000232810, ENSG00000121594, ENSG00000102524, ENSG00000231389, ENSG00000160255, ENSG00000108691, ENSG00000227507, ENSG00000090339, ENSG00000237541	486	94	8840	4.45057	1.29628e-06	5.41991e-08	4.2009e-08
GOTERM_BP_DIRECT	GO:0030593~neutrophil chemotaxis	23	2.10816	1.84044e-11	ENSG00000105851, ENSG00000156234, ENSG00000108700, ENSG00000181374, ENSG00000141968, ENSG00000138755, ENSG00000275302, ENSG00000119535, ENSG00000169248, ENSG00000172724, ENSG00000125538, ENSG00000160593, ENSG00000169245, ENSG00000137077, ENSG00000123338, ENSG00000171608, ENSG00000160255, ENSG00000124126, ENSG00000108691, ENSG00000102962, ENSG00000275385, ENSG00000106178, ENSG00000015413	921	83	19734	5.93752	6.79126e-08	2.95271e-09	2.82708e-09	8.54866		KEGG_PATHWAY	hsa05150:Staphylococcus aureus infection	24	2.19982	2.87281e-09	ENSG00000072694, ENSG00000110876, ENSG00000173372, ENSG00000174175, ENSG00000242574, ENSG00000204252, ENSG00000159189, ENSG00000005844, ENSG00000196126, ENSG00000204287, ENSG00000198502, ENSG00000159403, ENSG00000173369, ENSG00000166278, ENSG00000169896, ENSG00000204257, ENSG00000223865, ENSG00000187474, ENSG00000231389, ENSG00000160255, ENSG00000090339, ENSG00000125730, ENSG00000182326, ENSG0000…	486	100	8840	4.36543	8.30241e-07	3.60974e-08	2.79786e-08	7.55317		GOTERM_BP_DIRECT	GO:0019886~antigen processing and presentation of exogenous peptide antigen via MHC class II	13	1.19157	6.09571e-09	ENSG00000019582, ENSG00000072694, ENSG00000242574, ENSG00000204252, ENSG00000196126, ENSG00000204287, ENSG00000198502, ENSG00000232629, ENSG00000204257, ENSG00000223865, ENSG00000231389, ENSG00000166710, ENSG00000237541	921	31	19734	8.98539	2.2499e-05	6.81611e-07	6.5261e-07
GOTERM_BP_DIRECT	GO:0006935~chemotaxis	27	2.47479	4.81632e-11	ENSG00000111913, ENSG00000134516, ENSG00000197471, ENSG00000108700, ENSG00000138755, ENSG00000169248, ENSG00000160791, ENSG00000169245, ENSG00000187474, ENSG00000163823, ENSG00000102962, ENSG00000183813, ENSG00000173198, ENSG00000128340, ENSG00000181374, ENSG00000025708, ENSG00000121807, ENSG00000136960, ENSG00000173578, ENSG00000145824, ENSG00000168961, ENSG00000121797, ENSG00000123338, ENSG0000…	921	121	19734	4.78117	1.77722e-07	7.40509e-09	7.09002e-09	8.14935		KEGG_PATHWAY	hsa05323:Rheumatoid arthritis	23	2.10816	4.50097e-09	ENSG00000178562, ENSG00000105329, ENSG00000242574, ENSG00000204252, ENSG00000005844, ENSG00000196126, ENSG00000204287, ENSG00000198502, ENSG00000150782, ENSG00000114013, ENSG00000149968, ENSG00000125538, ENSG00000204257, ENSG00000223865, ENSG00000232810, ENSG00000121594, ENSG00000102524, ENSG00000231389, ENSG00000160255, ENSG00000108691, ENSG00000227507, ENSG00000090339, ENSG00000237541	486	94	8840	4.45057	1.30078e-06	5.41991e-08	4.2009e-08	7.37666		KEGG_PATHWAY	hsa05321:Inflammatory bowel disease	19	1.74152	6.67489e-09	ENSG00000049768, ENSG00000105329, ENSG00000096996, ENSG00000073861, ENSG00000115415, ENSG00000242574, ENSG00000204252, ENSG00000196126, ENSG00000081985, ENSG00000204287, ENSG00000198502, ENSG00000150782, ENSG00000125538, ENSG00000204257, ENSG00000223865, ENSG00000232810, ENSG00000231389, ENSG00000103522, ENSG00000237541	486	65	8840	5.31687	1.92237e-06	7.71617e-08	5.9807e-08
GOTERM_BP_DIRECT	GO:0007155~cell adhesion	61	5.5912	7.09619e-11	ENSG00000111913, ENSG00000108622, ENSG00000108821, ENSG00000105711, ENSG00000174175, ENSG00000137101, ENSG00000132692, ENSG00000064205, ENSG00000196839, ENSG00000013297, ENSG00000160255, ENSG00000117090, ENSG00000012124, ENSG00000140368, ENSG00000148600, ENSG00000105664, ENSG00000104415, ENSG00000169031, ENSG00000119535, ENSG00000163453, ENSG00000167851, ENSG00000142173, ENSG00000138080, ENSG0000…	921	517	19734	2.5281	2.61849e-07	1.0474e-08	1.00283e-08	7.99877		KEGG_PATHWAY	hsa05321:Inflammatory bowel disease	19	1.74152	6.67489e-09	ENSG00000049768, ENSG00000105329, ENSG00000096996, ENSG00000073861, ENSG00000115415, ENSG00000242574, ENSG00000204252, ENSG00000196126, ENSG00000081985, ENSG00000204287, ENSG00000198502, ENSG00000150782, ENSG00000125538, ENSG00000204257, ENSG00000223865, ENSG00000232810, ENSG00000231389, ENSG00000103522, ENSG00000237541	486	65	8840	5.31687	1.92904e-06	7.71617e-08	5.9807e-08	7.22325		KEGG_PATHWAY	hsa05152:Tuberculosis	30	2.74977	1.35929e-07	ENSG00000110324, ENSG00000179583, ENSG00000115415, ENSG00000204252, ENSG00000196126, ENSG00000198502, ENSG00000150782, ENSG00000003400, ENSG00000169885, ENSG00000204257, ENSG00000160255, ENSG00000019582, ENSG00000072694, ENSG00000105329, ENSG00000242574, ENSG00000197721, ENSG00000204287, ENSG00000141068, ENSG00000203710, ENSG00000188130, ENSG00000169896, ENSG00000125538, ENSG00000102879, ENSG0000…	486	180	8840	3.03155	3.91467e-05	1.30945e-06	1.01493e-06
GOTERM_BP_DIRECT	GO:0019221~cytokine-mediated signaling pathway	30	2.74977	1.31267e-10	ENSG00000186818, ENSG00000110324, ENSG00000096996, ENSG00000111679, ENSG00000105639, ENSG00000131042, ENSG00000150782, ENSG00000185291, ENSG00000198959, ENSG00000188263, ENSG00000157193, ENSG00000204577, ENSG00000101336, ENSG00000100368, ENSG00000163823, ENSG00000185338, ENSG00000100385, ENSG00000104432, ENSG00000160999, ENSG00000160712, ENSG00000104998, ENSG00000121807, ENSG00000081985, ENSG0000…	921	155	19734	4.14711	4.84374e-07	1.86298e-08	1.78371e-08	7.74868		KEGG_PATHWAY	hsa04662:B cell receptor signaling pathway	22	2.0165	1.32802e-08	ENSG00000186818, ENSG00000177455, ENSG00000198286, ENSG00000095585, ENSG00000105369, ENSG00000072694, ENSG00000153064, ENSG00000128340, ENSG00000141968, ENSG00000111679, ENSG00000136573, ENSG00000137101, ENSG00000131042, ENSG00000007312, ENSG00000197943, ENSG00000117322, ENSG00000010671, ENSG00000171608, ENSG00000204577, ENSG00000185885, ENSG00000012124, ENSG00000166501	486	91	8840	4.39741	3.83796e-06	1.47614e-07	1.14414e-07	6.94152		GOTERM_BP_DIRECT	GO:0050778~positive regulation of immune response	12	1.09991	5.9665e-07	ENSG00000176919, ENSG00000232629, ENSG00000204257, ENSG00000223865, ENSG00000242574, ENSG00000204252, ENSG00000231389, ENSG00000196126, ENSG00000204287, ENSG00000198502, ENSG00000166710, ENSG00000237541	921	37	19734	6.9492	0.00219981	4.40328e-05	4.21593e-05
GOTERM_BP_DIRECT	GO:0009615~response to virus	25	2.29148	1.90576e-10	ENSG00000049768, ENSG00000108700, ENSG00000187608, ENSG00000137965, ENSG00000111335, ENSG00000132274, ENSG00000111331, ENSG00000172724, ENSG00000121966, ENSG00000123685, ENSG00000102962, ENSG00000102096, ENSG00000130303, ENSG00000073861, ENSG00000157601, ENSG00000135114, ENSG00000275302, ENSG00000117586, ENSG00000120885, ENSG00000232810, ENSG00000000938, ENSG00000185201, ENSG00000119917, ENSG0000…	921	110	19734	4.86971	7.03224e-07	2.60453e-08	2.49372e-08	7.60315		KEGG_PATHWAY	hsa04650:Natural killer cell mediated cytotoxicity	26	2.38313	2.88388e-08	ENSG00000108622, ENSG00000111679, ENSG00000043462, ENSG00000141968, ENSG00000005844, ENSG00000198821, ENSG00000026103, ENSG00000086730, ENSG00000160255, ENSG00000117091, ENSG00000180644, ENSG00000182866, ENSG00000126264, ENSG00000131019, ENSG00000128340, ENSG00000183918, ENSG00000197943, ENSG00000011600, ENSG00000115085, ENSG00000232810, ENSG00000171608, ENSG00000100453, ENSG00000010810, ENSG0000…	486	130	8840	3.63786	8.33438e-06	3.08682e-07	2.39255e-07	6.62114		KEGG_PATHWAY	hsa05145:Toxoplasmosis	21	1.92484	2.08408e-06	ENSG00000105851, ENSG00000110324, ENSG00000179583, ENSG00000105329, ENSG00000141506, ENSG00000115415, ENSG00000242574, ENSG00000204252, ENSG00000196126, ENSG00000204287, ENSG00000198502, ENSG00000188130, ENSG00000012779, ENSG00000204257, ENSG00000160791, ENSG00000223865, ENSG00000232810, ENSG00000231389, ENSG00000185338, ENSG00000102245, ENSG00000237541	486	111	8840	3.44122	0.000600035	1.75652e-05	1.36145e-05
GOTERM_BP_DIRECT	GO:0002504~antigen processing and presentation of peptide or polysaccharide antigen via MHC class II	12	1.09991	2.43286e-10	ENSG00000232629, ENSG00000204257, ENSG00000206503, ENSG00000223865, ENSG00000234745, ENSG00000242574, ENSG00000204252, ENSG00000231389, ENSG00000196126, ENSG00000204287, ENSG00000198502, ENSG00000237541	921	20	19734	12.856	8.97724e-07	3.20616e-08	3.06974e-08	7.5129		KEGG_PATHWAY	hsa04660:T cell receptor signaling pathway	25	2.29148	3.46333e-08	ENSG00000198286, ENSG00000111679, ENSG00000043462, ENSG00000141968, ENSG00000172575, ENSG00000065675, ENSG00000081237, ENSG00000198821, ENSG00000172116, ENSG00000167286, ENSG00000102245, ENSG00000160654, ENSG00000163600, ENSG00000182866, ENSG00000153563, ENSG00000198851, ENSG00000178562, ENSG00000113263, ENSG00000188130, ENSG00000115085, ENSG00000232810, ENSG00000171608, ENSG00000010810, ENSG0000…	486	122	8840	3.72732	1.0009e-05	3.57466e-07	2.77067e-07	6.55742		KEGG_PATHWAY	hsa05164:Influenza A	27	2.47479	2.12727e-06	ENSG00000179583, ENSG00000115415, ENSG00000196664, ENSG00000204252, ENSG00000111335, ENSG00000196126, ENSG00000026103, ENSG00000198502, ENSG00000150782, ENSG00000172236, ENSG00000111331, ENSG00000204257, ENSG00000169245, ENSG00000242574, ENSG00000204287, ENSG00000157601, ENSG00000125538, ENSG00000223865, ENSG00000232810, ENSG00000171608, ENSG00000231389, ENSG00000183486, ENSG00000108691, ENSG0000…	486	172	8840	2.8553	0.000612467	1.75652e-05	1.36145e-05
GOTERM_BP_DIRECT	GO:0032760~positive regulation of tumor necrosis factor production	25	2.29148	2.83123e-10	ENSG00000197471, ENSG00000172575, ENSG00000116824, ENSG00000120949, ENSG00000111335, ENSG00000081237, ENSG00000174697, ENSG00000196843, ENSG00000111331, ENSG00000204592, ENSG00000172724, ENSG00000165168, ENSG00000122691, ENSG00000066294, ENSG00000133216, ENSG00000072694, ENSG00000105329, ENSG00000121807, ENSG00000197943, ENSG00000011600, ENSG00000168961, ENSG00000120885, ENSG00000010671, ENSG0000…	921	112	19734	4.78275	1.04472e-06	3.52592e-08	3.3759e-08	7.47161		KEGG_PATHWAY	hsa04064:NF-kappa B signaling pathway	23	2.10816	3.94339e-08	ENSG00000182866, ENSG00000198286, ENSG00000095585, ENSG00000159958, ENSG00000181374, ENSG00000104856, ENSG00000065675, ENSG00000197943, ENSG00000275302, ENSG00000172724, ENSG00000010671, ENSG00000125538, ENSG00000125735, ENSG00000115085, ENSG00000137077, ENSG00000232810, ENSG00000102524, ENSG00000056558, ENSG00000227507, ENSG00000102245, ENSG00000166501, ENSG00000140379, ENSG00000090339	486	105	8840	3.98432	1.13963e-05	3.92979e-07	3.04593e-07	6.51628		KEGG_PATHWAY	hsa05310:Asthma	11	1.00825	3.514e-06	ENSG00000204257, ENSG00000223865, ENSG00000232810, ENSG00000242574, ENSG00000204252, ENSG00000231389, ENSG00000196126, ENSG00000204287, ENSG00000198502, ENSG00000102245, ENSG00000237541	486	31	8840	6.45427	0.00101152	2.82096e-05	2.18649e-05
GOTERM_BP_DIRECT	GO:0002503~peptide antigen assembly with MHC class II protein complex	11	1.00825	2.8666e-10	ENSG00000232629, ENSG00000204257, ENSG00000223865, ENSG00000242574, ENSG00000204252, ENSG00000231389, ENSG00000196126, ENSG00000204287, ENSG00000198502, ENSG00000166710, ENSG00000237541	921	16	19734	14.7309	1.05777e-06	3.52592e-08	3.3759e-08	7.47161		KEGG_PATHWAY	hsa05152:Tuberculosis	30	2.74977	1.35929e-07	ENSG00000110324, ENSG00000179583, ENSG00000115415, ENSG00000204252, ENSG00000196126, ENSG00000198502, ENSG00000150782, ENSG00000003400, ENSG00000169885, ENSG00000204257, ENSG00000160255, ENSG00000019582, ENSG00000072694, ENSG00000105329, ENSG00000242574, ENSG00000197721, ENSG00000204287, ENSG00000141068, ENSG00000203710, ENSG00000188130, ENSG00000169896, ENSG00000125538, ENSG00000102879, ENSG0000…	486	180	8840	3.03155	3.92826e-05	1.30945e-06	1.01493e-06	5.99356		KEGG_PATHWAY	hsa05168:Herpes simplex virus 1 infection	32	2.93309	0.355861	ENSG00000168394, ENSG00000115415, ENSG00000204252, ENSG00000111335, ENSG00000196126, ENSG00000145908, ENSG00000026103, ENSG00000198502, ENSG00000111331, ENSG00000204592, ENSG00000204257, ENSG00000234745, ENSG00000204632, ENSG00000166710, ENSG00000019582, ENSG00000130303, ENSG00000242574, ENSG00000204287, ENSG00000204525, ENSG00000125538, ENSG00000204642, ENSG00000206503, ENSG00000125735, ENSG0000…	486	522	8840	1.11505	1	0.918247	0.711721
GOTERM_BP_DIRECT	GO:0019882~antigen processing and presentation	16	1.46654	8.84889e-10	ENSG00000153563, ENSG00000019582, ENSG00000104856, ENSG00000242574, ENSG00000196126, ENSG00000204287, ENSG00000198502, ENSG00000204525, ENSG00000204257, ENSG00000206503, ENSG00000128815, ENSG00000223865, ENSG00000234745, ENSG00000231389, ENSG00000090659, ENSG00000237541	921	45	19734	7.61839	3.26524e-06	1.0533e-07	1.00849e-07	6.99633		KEGG_PATHWAY	hsa04613:Neutrophil extracellular trap formation	31	2.84143	1.65624e-07	ENSG00000174175, ENSG00000196664, ENSG00000116701, ENSG00000005844, ENSG00000196787, ENSG00000274641, ENSG00000165168, ENSG00000100429, ENSG00000187474, ENSG00000278828, ENSG00000160255, ENSG00000100365, ENSG00000183598, ENSG00000276368, ENSG00000158517, ENSG00000128340, ENSG00000110876, ENSG00000197721, ENSG00000197943, ENSG00000203710, ENSG00000188130, ENSG00000169896, ENSG00000171608, ENSG0000…	486	192	8840	2.93681	4.78643e-05	1.54405e-06	1.19677e-06	5.92199
GOTERM_BP_DIRECT	GO:0030890~positive regulation of B cell proliferation	16	1.46654	1.25681e-09	ENSG00000019582, ENSG00000104432, ENSG00000198286, ENSG00000160856, ENSG00000133216, ENSG00000159958, ENSG00000186827, ENSG00000081237, ENSG00000004468, ENSG00000196839, ENSG00000010671, ENSG00000123338, ENSG00000122122, ENSG00000102524, ENSG00000169508, ENSG00000124762	921	46	19734	7.45277	4.6376e-06	1.44925e-07	1.38759e-07	6.85774		KEGG_PATHWAY	hsa04670:Leukocyte transendothelial migration	23	2.10816	2.54908e-07	ENSG00000158517, ENSG00000128340, ENSG00000154096, ENSG00000141968, ENSG00000005844, ENSG00000116701, ENSG00000261371, ENSG00000197943, ENSG00000113263, ENSG00000115232, ENSG00000188130, ENSG00000165168, ENSG00000169896, ENSG00000168421, ENSG00000100985, ENSG00000121966, ENSG00000171608, ENSG00000013297, ENSG00000160255, ENSG00000100365, ENSG00000166501, ENSG00000090339, ENSG00000051523	486	116	8840	3.6065	7.36657e-05	2.30214e-06	1.78436e-06	5.74852		Annotation Cluster 2	Enrichment Score: 8.12840594253951
GOTERM_BP_DIRECT	GO:0019886~antigen processing and presentation of exogenous peptide antigen via MHC class II	13	1.19157	6.09571e-09	ENSG00000019582, ENSG00000072694, ENSG00000242574, ENSG00000204252, ENSG00000196126, ENSG00000204287, ENSG00000198502, ENSG00000232629, ENSG00000204257, ENSG00000223865, ENSG00000231389, ENSG00000166710, ENSG00000237541	921	31	19734	8.98539	2.24929e-05	6.81611e-07	6.5261e-07	6.18535		KEGG_PATHWAY	hsa05167:Kaposi sarcoma-associated herpesvirus infection	30	2.74977	8.64181e-07	ENSG00000105851, ENSG00000141506, ENSG00000115415, ENSG00000167083, ENSG00000026103, ENSG00000112242, ENSG00000138795, ENSG00000204592, ENSG00000169885, ENSG00000160791, ENSG00000234745, ENSG00000204632, ENSG00000101336, ENSG00000186469, ENSG00000163823, ENSG00000183813, ENSG00000110852, ENSG00000197943, ENSG00000114013, ENSG00000204525, ENSG00000188130, ENSG00000081059, ENSG00000204642, ENSG0000…	486	196	8840	2.78408	0.000249717	7.56813e-06	5.86595e-06	5.23166		Category	Term	Count	%	PValue	Genes	List Total	Pop Hits	Pop Total	Fold Enrichment	Bonferroni	Benjamini	FDR
GOTERM_BP_DIRECT	GO:0070374~positive regulation of ERK1 and ERK2 cascade	34	3.11641	7.13838e-09	ENSG00000126353, ENSG00000108700, ENSG00000172575, ENSG00000081237, ENSG00000196126, ENSG00000133048, ENSG00000156427, ENSG00000037280, ENSG00000189292, ENSG00000172724, ENSG00000125845, ENSG00000163823, ENSG00000102962, ENSG00000169508, ENSG00000117090, ENSG00000019582, ENSG00000130203, ENSG00000161929, ENSG00000019169, ENSG00000181374, ENSG00000105329, ENSG00000134242, ENSG00000135898, ENSG0000…	921	228	19734	3.19521	2.63403e-05	7.74724e-07	7.41762e-07	6.12974		KEGG_PATHWAY	hsa05145:Toxoplasmosis	21	1.92484	2.08408e-06	ENSG00000105851, ENSG00000110324, ENSG00000179583, ENSG00000105329, ENSG00000141506, ENSG00000115415, ENSG00000242574, ENSG00000204252, ENSG00000196126, ENSG00000204287, ENSG00000198502, ENSG00000188130, ENSG00000012779, ENSG00000204257, ENSG00000160791, ENSG00000223865, ENSG00000232810, ENSG00000231389, ENSG00000185338, ENSG00000102245, ENSG00000237541	486	111	8840	3.44122	0.000602118	1.75652e-05	1.36145e-05	4.866		KEGG_PATHWAY	hsa04062:Chemokine signaling pathway	46	4.21632	2.65904e-17	ENSG00000134516, ENSG00000105851, ENSG00000126353, ENSG00000108700, ENSG00000121281, ENSG00000141506, ENSG00000141968, ENSG00000115415, ENSG00000138755, ENSG00000105639, ENSG00000167083, ENSG00000172215, ENSG00000172724, ENSG00000169248, ENSG00000160791, ENSG00000169245, ENSG00000121966, ENSG00000101336, ENSG00000186469, ENSG00000163823, ENSG00000102962, ENSG00000183813, ENSG00000158517, ENSG0000…	486	193	8840	4.33527	7.65804e-15	1.53693e-15	1.19125e-15
GOTERM_BP_DIRECT	GO:0002407~dendritic cell chemotaxis	10	0.91659	8.51955e-09	ENSG00000105851, ENSG00000126353, ENSG00000172724, ENSG00000160791, ENSG00000142185, ENSG00000137077, ENSG00000121966, ENSG00000121807, ENSG00000163823, ENSG00000169508	921	16	19734	13.3917	3.14367e-05	8.98204e-07	8.59988e-07	6.06551		KEGG_PATHWAY	hsa05164:Influenza A	27	2.47479	2.12727e-06	ENSG00000179583, ENSG00000115415, ENSG00000196664, ENSG00000204252, ENSG00000111335, ENSG00000196126, ENSG00000026103, ENSG00000198502, ENSG00000150782, ENSG00000172236, ENSG00000111331, ENSG00000204257, ENSG00000169245, ENSG00000242574, ENSG00000204287, ENSG00000157601, ENSG00000125538, ENSG00000223865, ENSG00000232810, ENSG00000171608, ENSG00000231389, ENSG00000183486, ENSG00000108691, ENSG0000…	486	172	8840	2.8553	0.000614593	1.75652e-05	1.36145e-05	4.866		KEGG_PATHWAY	hsa04061:Viral protein interaction with cytokine and cytokine receptor	33	3.02475	6.56945e-17	ENSG00000126353, ENSG00000108700, ENSG00000110324, ENSG00000138755, ENSG00000150782, ENSG00000172724, ENSG00000169248, ENSG00000160791, ENSG00000169245, ENSG00000121966, ENSG00000163823, ENSG00000102962, ENSG00000100385, ENSG00000183813, ENSG00000156234, ENSG00000160712, ENSG00000181374, ENSG00000121807, ENSG00000028137, ENSG00000173578, ENSG00000173535, ENSG00000275302, ENSG00000145824, ENSG0000…	486	100	8840	6.00247	3.19744e-14	2.69571e-15	2.08941e-15
GOTERM_BP_DIRECT	GO:0071346~cellular response to type II interferon	22	2.0165	9.4161e-09	ENSG00000108700, ENSG00000015285, ENSG00000154451, ENSG00000179583, ENSG00000140968, ENSG00000181374, ENSG00000096996, ENSG00000115415, ENSG00000117228, ENSG00000117226, ENSG00000275302, ENSG00000137193, ENSG00000172724, ENSG00000168961, ENSG00000137077, ENSG00000232810, ENSG00000231389, ENSG00000108691, ENSG00000102962, ENSG00000275385, ENSG00000162654, ENSG00000106178	921	103	19734	4.57658	3.47448e-05	9.63811e-07	9.22804e-07	6.03489		KEGG_PATHWAY	hsa05310:Asthma	11	1.00825	3.514e-06	ENSG00000204257, ENSG00000223865, ENSG00000232810, ENSG00000242574, ENSG00000204252, ENSG00000231389, ENSG00000196126, ENSG00000204287, ENSG00000198502, ENSG00000102245, ENSG00000237541	486	31	8840	6.45427	0.00101503	2.82096e-05	2.18649e-05	4.66025		GOTERM_BP_DIRECT	GO:0070098~chemokine-mediated signaling pathway	23	2.10816	4.07139e-13	ENSG00000183813, ENSG00000156234, ENSG00000108700, ENSG00000181374, ENSG00000138755, ENSG00000121807, ENSG00000173578, ENSG00000172215, ENSG00000275302, ENSG00000169248, ENSG00000172724, ENSG00000121797, ENSG00000160791, ENSG00000169245, ENSG00000137077, ENSG00000186810, ENSG00000160683, ENSG00000108691, ENSG00000163823, ENSG00000102962, ENSG00000275385, ENSG00000213088, ENSG00000106178	921	70	19734	7.0402	1.50268e-09	1.00156e-10	9.58948e-11
GOTERM_BP_DIRECT	GO:0006952~defense response	20	1.83318	9.66423e-09	ENSG00000066294, ENSG00000156234, ENSG00000072694, ENSG00000173198, ENSG00000015285, ENSG00000168394, ENSG00000115415, ENSG00000138755, ENSG00000008517, ENSG00000172236, ENSG00000157601, ENSG00000079263, ENSG00000119535, ENSG00000169413, ENSG00000165168, ENSG00000234745, ENSG00000204577, ENSG00000183486, ENSG00000117091, ENSG00000213088	921	85	19734	5.04158	3.56604e-05	9.63811e-07	9.22804e-07	6.03489		KEGG_PATHWAY	hsa05163:Human cytomegalovirus infection	31	2.84143	5.56596e-06	ENSG00000125384, ENSG00000110324, ENSG00000121281, ENSG00000168394, ENSG00000167083, ENSG00000026103, ENSG00000112242, ENSG00000204592, ENSG00000169885, ENSG00000160791, ENSG00000234745, ENSG00000121966, ENSG00000204632, ENSG00000186469, ENSG00000163823, ENSG00000166710, ENSG00000160712, ENSG00000128340, ENSG00000275302, ENSG00000204525, ENSG00000147889, ENSG00000188130, ENSG00000125538, ENSG0000…	486	226	8840	2.49499	0.00160727	4.34747e-05	3.36966e-05	4.47241		GOTERM_BP_DIRECT	GO:0030593~neutrophil chemotaxis	23	2.10816	1.84044e-11	ENSG00000105851, ENSG00000156234, ENSG00000108700, ENSG00000181374, ENSG00000141968, ENSG00000138755, ENSG00000275302, ENSG00000119535, ENSG00000169248, ENSG00000172724, ENSG00000125538, ENSG00000160593, ENSG00000169245, ENSG00000137077, ENSG00000123338, ENSG00000171608, ENSG00000160255, ENSG00000124126, ENSG00000108691, ENSG00000102962, ENSG00000275385, ENSG00000106178, ENSG00000015413	921	83	19734	5.93752	6.7931e-08	2.95271e-09	2.82708e-09
GOTERM_BP_DIRECT	GO:0042100~B cell proliferation	15	1.37489	1.68265e-08	ENSG00000104432, ENSG00000198286, ENSG00000211891, ENSG00000105369, ENSG00000172575, ENSG00000156738, ENSG00000081237, ENSG00000138795, ENSG00000004468, ENSG00000117322, ENSG00000196839, ENSG00000168685, ENSG00000122122, ENSG00000102524, ENSG00000102245	921	47	19734	6.83831	6.20878e-05	1.63394e-06	1.56442e-06	5.80565		KEGG_PATHWAY	hsa05170:Human immunodeficiency virus 1 infection	29	2.65811	1.37841e-05	ENSG00000239713, ENSG00000168394, ENSG00000167083, ENSG00000198821, ENSG00000026103, ENSG00000204592, ENSG00000169885, ENSG00000160791, ENSG00000167286, ENSG00000234745, ENSG00000121966, ENSG00000204632, ENSG00000186469, ENSG00000166710, ENSG00000160654, ENSG00000130303, ENSG00000128340, ENSG00000198851, ENSG00000028137, ENSG00000197943, ENSG00000204525, ENSG00000188130, ENSG00000204642, ENSG0000…	486	213	8840	2.47648	0.00397571	0.000104832	8.12536e-05	4.09016		GOTERM_BP_DIRECT	GO:0006935~chemotaxis	27	2.47479	4.81632e-11	ENSG00000111913, ENSG00000134516, ENSG00000197471, ENSG00000108700, ENSG00000138755, ENSG00000169248, ENSG00000160791, ENSG00000169245, ENSG00000187474, ENSG00000163823, ENSG00000102962, ENSG00000183813, ENSG00000173198, ENSG00000128340, ENSG00000181374, ENSG00000025708, ENSG00000121807, ENSG00000136960, ENSG00000173578, ENSG00000145824, ENSG00000168961, ENSG00000121797, ENSG00000123338, ENSG0000…	921	121	19734	4.78117	1.7777e-07	7.40509e-09	7.09002e-09
GOTERM_BP_DIRECT	GO:0032743~positive regulation of interleukin-2 production	13	1.19157	3.03222e-08	ENSG00000198286, ENSG00000178562, ENSG00000198851, ENSG00000065675, ENSG00000121807, ENSG00000081237, ENSG00000197943, ENSG00000114013, ENSG00000137265, ENSG00000125538, ENSG00000122122, ENSG00000121594, ENSG00000010610	921	35	19734	7.95849	0.000111883	2.86895e-06	2.74688e-06	5.56116		KEGG_PATHWAY	hsa05133:Pertussis	16	1.46654	1.7544e-05	ENSG00000140968, ENSG00000149131, ENSG00000173372, ENSG00000159189, ENSG00000159403, ENSG00000173369, ENSG00000166278, ENSG00000188130, ENSG00000169896, ENSG00000169885, ENSG00000125538, ENSG00000232810, ENSG00000125347, ENSG00000160255, ENSG00000125730, ENSG00000182326	486	78	8840	3.73114	0.00505742	0.000130005	0.000100765	3.99669		GOTERM_BP_DIRECT	GO:0071346~cellular response to type II interferon	22	2.0165	9.4161e-09	ENSG00000108700, ENSG00000015285, ENSG00000154451, ENSG00000179583, ENSG00000140968, ENSG00000181374, ENSG00000096996, ENSG00000115415, ENSG00000117228, ENSG00000117226, ENSG00000275302, ENSG00000137193, ENSG00000172724, ENSG00000168961, ENSG00000137077, ENSG00000232810, ENSG00000231389, ENSG00000108691, ENSG00000102962, ENSG00000275385, ENSG00000162654, ENSG00000106178	921	103	19734	4.57658	3.47542e-05	9.63811e-07	9.22804e-07
GOTERM_BP_DIRECT	GO:0042098~T cell proliferation	14	1.28323	4.49123e-08	ENSG00000131203, ENSG00000027869, ENSG00000105851, ENSG00000197471, ENSG00000186827, ENSG00000105329, ENSG00000111679, ENSG00000172575, ENSG00000064201, ENSG00000205220, ENSG00000125735, ENSG00000102879, ENSG00000122122, ENSG00000102524	921	43	19734	6.97614	0.000165713	4.14316e-06	3.96688e-06	5.40155		KEGG_PATHWAY	hsa05235:PD-L1 expression and PD-1 checkpoint pathway in cancer	17	1.5582	2.59945e-05	ENSG00000156127, ENSG00000182866, ENSG00000178562, ENSG00000198851, ENSG00000111679, ENSG00000172575, ENSG00000115415, ENSG00000065675, ENSG00000168062, ENSG00000198821, ENSG00000188130, ENSG00000115085, ENSG00000171608, ENSG00000167286, ENSG00000123685, ENSG00000160654, ENSG00000010610	486	90	8840	3.43576	0.00748437	0.00018781	0.000145569	3.83693		GOTERM_BP_DIRECT	GO:0002548~monocyte chemotaxis	13	1.19157	1.13165e-06	ENSG00000160712, ENSG00000108700, ENSG00000151490, ENSG00000181374, ENSG00000121807, ENSG00000275302, ENSG00000172724, ENSG00000137077, ENSG00000108691, ENSG00000163823, ENSG00000102962, ENSG00000275385, ENSG00000106178	921	47	19734	5.92654	0.00416819	6.95962e-05	6.6635e-05
GOTERM_BP_DIRECT	GO:0032755~positive regulation of interleukin-6 production	21	1.92484	5.0236e-08	ENSG00000019582, ENSG00000160712, ENSG00000161929, ENSG00000110777, ENSG00000105329, ENSG00000196664, ENSG00000174697, ENSG00000131042, ENSG00000196843, ENSG00000197943, ENSG00000172458, ENSG00000117586, ENSG00000011600, ENSG00000168961, ENSG00000163794, ENSG00000010671, ENSG00000125538, ENSG00000028277, ENSG00000232810, ENSG00000122691, ENSG00000051523	921	103	19734	4.36855	0.000185354	4.52124e-06	4.32887e-06	5.36363		KEGG_PATHWAY	hsa04933:AGE-RAGE signaling pathway in diabetic complications	18	1.64986	3.06281e-05	ENSG00000007908, ENSG00000108821, ENSG00000105329, ENSG00000115415, ENSG00000169031, ENSG00000115414, ENSG00000197943, ENSG00000137193, ENSG00000188130, ENSG00000165168, ENSG00000125538, ENSG00000171608, ENSG00000232810, ENSG00000164867, ENSG00000108691, ENSG00000081052, ENSG00000166501, ENSG00000090339	486	101	8840	3.24166	0.00881261	0.000215891	0.000167334	3.77642		GOTERM_BP_DIRECT	GO:0043547~positive regulation of GTPase activity	21	1.92484	1.70528e-06	ENSG00000108700, ENSG00000100092, ENSG00000135905, ENSG00000181374, ENSG00000068831, ENSG00000154096, ENSG00000147251, ENSG00000172575, ENSG00000275302, ENSG00000198959, ENSG00000172724, ENSG00000137077, ENSG00000085741, ENSG00000124126, ENSG00000090104, ENSG00000107099, ENSG00000108691, ENSG00000102962, ENSG00000275385, ENSG00000143333, ENSG00000106178	921	127	19734	3.543	0.00627444	9.68076e-05	9.26887e-05
GOTERM_BP_DIRECT	GO:0032735~positive regulation of interleukin-12 production	14	1.28323	6.10405e-08	ENSG00000131203, ENSG00000126353, ENSG00000161929, ENSG00000140968, ENSG00000174697, ENSG00000197943, ENSG00000117586, ENSG00000172724, ENSG00000168961, ENSG00000204632, ENSG00000125347, ENSG00000227507, ENSG00000102245, ENSG00000162511	921	44	19734	6.81759	0.000225214	5.36284e-06	5.13467e-06	5.28949		KEGG_PATHWAY	hsa05146:Amoebiasis	18	1.64986	3.97552e-05	ENSG00000108821, ENSG00000105329, ENSG00000158485, ENSG00000169031, ENSG00000158477, ENSG00000158488, ENSG00000115414, ENSG00000170542, ENSG00000176919, ENSG00000169896, ENSG00000125538, ENSG00000158481, ENSG00000171608, ENSG00000158473, ENSG00000232810, ENSG00000160255, ENSG00000081052, ENSG00000166501	486	103	8840	3.17871	0.0114237	0.000273554	0.000212028	3.67361		GOTERM_BP_DIRECT	GO:0061844~antimicrobial humoral immune response mediated by antimicrobial peptide	19	1.74152	2.77849e-06	ENSG00000156234, ENSG00000108700, ENSG00000181374, ENSG00000138755, ENSG00000275302, ENSG00000274641, ENSG00000169248, ENSG00000145824, ENSG00000169413, ENSG00000172724, ENSG00000169245, ENSG00000137077, ENSG00000273703, ENSG00000108691, ENSG00000102962, ENSG00000275385, ENSG00000277224, ENSG00000012223, ENSG00000106178	921	109	19734	3.73493	0.010203	0.000144403	0.000138259
GOTERM_BP_DIRECT	GO:0050901~leukocyte tethering or rolling	10	0.91659	1.05609e-07	ENSG00000007908, ENSG00000115232, ENSG00000197471, ENSG00000110876, ENSG00000174175, ENSG00000232810, ENSG00000188404, ENSG00000174697, ENSG00000075340, ENSG00000139626	921	20	19734	10.7134	0.000389623	9.06277e-06	8.67717e-06	5.06162		KEGG_PATHWAY	hsa05200:Pathways in cancer	52	4.76627	5.78181e-05	ENSG00000121281, ENSG00000096996, ENSG00000105639, ENSG00000167083, ENSG00000112242, ENSG00000138795, ENSG00000156427, ENSG00000125845, ENSG00000085741, ENSG00000100985, ENSG00000121966, ENSG00000140009, ENSG00000100385, ENSG00000100292, ENSG00000169031, ENSG00000119535, ENSG00000137193, ENSG00000141682, ENSG00000081059, ENSG00000056558, ENSG00000090554, ENSG00000184574, ENSG00000081052, ENSG0000…	486	533	8840	1.77457	0.0165711	0.000388591	0.000301192	3.52116		GOTERM_BP_DIRECT	GO:0048247~lymphocyte chemotaxis	10	0.91659	1.82832e-05	ENSG00000275302, ENSG00000172724, ENSG00000108700, ENSG00000137077, ENSG00000181374, ENSG00000108691, ENSG00000102962, ENSG00000275385, ENSG00000151651, ENSG00000106178	921	34	19734	6.30197	0.0652572	0.000832901	0.000797464
GOTERM_BP_DIRECT	GO:0007159~leukocyte cell-cell adhesion	12	1.09991	1.11568e-07	ENSG00000007908, ENSG00000115232, ENSG00000149781, ENSG00000174175, ENSG00000188404, ENSG00000160255, ENSG00000005844, ENSG00000081237, ENSG00000261371, ENSG00000102245, ENSG00000090339, ENSG00000090659	921	32	19734	8.03502	0.000411601	9.3565e-06	8.9584e-06	5.04777		KEGG_PATHWAY	hsa04610:Complement and coagulation cascades	16	1.46654	7.67687e-05	ENSG00000149131, ENSG00000173372, ENSG00000159189, ENSG00000197721, ENSG00000159403, ENSG00000173369, ENSG00000203710, ENSG00000117322, ENSG00000166278, ENSG00000176919, ENSG00000169896, ENSG00000120885, ENSG00000160255, ENSG00000140678, ENSG00000125730, ENSG00000182326	486	88	8840	3.30715	0.0219427	0.000504231	0.000390822	3.40802		GOTERM_BP_DIRECT	GO:0071347~cellular response to interleukin-1	14	1.28323	7.82978e-05	ENSG00000108700, ENSG00000181374, ENSG00000117009, ENSG00000117228, ENSG00000170961, ENSG00000117226, ENSG00000275302, ENSG00000172724, ENSG00000127528, ENSG00000137077, ENSG00000108691, ENSG00000102962, ENSG00000275385, ENSG00000106178	921	80	19734	3.74967	0.250994	0.00293501	0.00281013
GOTERM_BP_DIRECT	GO:0060326~cell chemotaxis	19	1.74152	1.45444e-07	ENSG00000183813, ENSG00000110934, ENSG00000126353, ENSG00000134817, ENSG00000065675, ENSG00000121807, ENSG00000138795, ENSG00000173578, ENSG00000172215, ENSG00000170128, ENSG00000145824, ENSG00000172724, ENSG00000121797, ENSG00000160791, ENSG00000137077, ENSG00000121966, ENSG00000186810, ENSG00000160683, ENSG00000163823	921	90	19734	4.52342	0.000536543	1.19264e-05	1.14189e-05	4.94237		KEGG_PATHWAY	hsa05143:African trypanosomiasis	10	0.91659	0.000130876	ENSG00000131203, ENSG00000007908, ENSG00000125538, ENSG00000188676, ENSG00000232810, ENSG00000026103, ENSG00000150782, ENSG00000090339, ENSG00000166501, ENSG00000100342	486	37	8840	4.91603	0.0371191	0.000840512	0.00065147	3.18611		GOTERM_BP_DIRECT	GO:0048245~eosinophil chemotaxis	7	0.641613	0.00104184	ENSG00000275302, ENSG00000108700, ENSG00000181374, ENSG00000108691, ENSG00000102962, ENSG00000275385, ENSG00000106178	921	26	19734	5.76873	0.978665	0.0265129	0.0253849
GOTERM_BP_DIRECT	GO:0007229~integrin-mediated signaling pathway	21	1.92484	1.57072e-07	ENSG00000156886, ENSG00000187608, ENSG00000149781, ENSG00000154096, ENSG00000141968, ENSG00000115956, ENSG00000064201, ENSG00000005844, ENSG00000139626, ENSG00000115414, ENSG00000134028, ENSG00000151651, ENSG00000115232, ENSG00000169896, ENSG00000101336, ENSG00000000938, ENSG00000160255, ENSG00000140678, ENSG00000102245, ENSG00000142303, ENSG00000082074	921	110	19734	4.09055	0.000579427	1.25999e-05	1.20638e-05	4.91852		KEGG_PATHWAY	hsa04668:TNF signaling pathway	18	1.64986	0.000249921	ENSG00000007908, ENSG00000171223, ENSG00000026103, ENSG00000028137, ENSG00000003400, ENSG00000188130, ENSG00000149968, ENSG00000125538, ENSG00000169245, ENSG00000100985, ENSG00000171608, ENSG00000232810, ENSG00000125347, ENSG00000056558, ENSG00000108691, ENSG00000129667, ENSG00000184557, ENSG00000090339	486	119	8840	2.75132	0.0696888	0.00157015	0.001217	2.91471		GOTERM_BP_DIRECT	GO:0071356~cellular response to tumor necrosis factor	15	1.37489	0.00451127	ENSG00000108700, ENSG00000108821, ENSG00000181374, ENSG00000117228, ENSG00000133048, ENSG00000170961, ENSG00000117226, ENSG00000275302, ENSG00000172724, ENSG00000127528, ENSG00000137077, ENSG00000108691, ENSG00000102962, ENSG00000275385, ENSG00000106178	921	136	19734	2.36324	1	0.0867011	0.0830121
GOTERM_BP_DIRECT	GO:0032753~positive regulation of interleukin-4 production	11	1.00825	1.88827e-07	ENSG00000117586, ENSG00000049768, ENSG00000168961, ENSG00000137265, ENSG00000198851, ENSG00000178562, ENSG00000065675, ENSG00000122122, ENSG00000102245, ENSG00000204592, ENSG00000114013	921	27	19734	8.7294	0.000696529	1.48249e-05	1.41942e-05	4.84789		KEGG_PATHWAY	hsa04630:JAK-STAT signaling pathway	22	2.0165	0.000331051	ENSG00000104432, ENSG00000160712, ENSG00000110324, ENSG00000104998, ENSG00000096996, ENSG00000111679, ENSG00000115415, ENSG00000105639, ENSG00000174697, ENSG00000081985, ENSG00000185291, ENSG00000119535, ENSG00000137193, ENSG00000134460, ENSG00000168685, ENSG00000171608, ENSG00000100368, ENSG00000103522, ENSG00000100385, ENSG00000185338, ENSG00000184557, ENSG00000124762	486	168	8840	2.38193	0.091254	0.00203561	0.00157778	2.80195
GOTERM_BP_DIRECT	GO:0045577~regulation of B cell differentiation	8	0.733272	3.01723e-07	ENSG00000158714, ENSG00000198286, ENSG00000160856, ENSG00000161405, ENSG00000104951, ENSG00000215417, ENSG00000111679, ENSG00000235568	921	12	19734	14.2845	0.00111274	2.27216e-05	2.17548e-05	4.66244		KEGG_PATHWAY	hsa04611:Platelet activation	18	1.64986	0.000451789	ENSG00000105851, ENSG00000108405, ENSG00000108821, ENSG00000006638, ENSG00000121281, ENSG00000149781, ENSG00000068831, ENSG00000043462, ENSG00000141506, ENSG00000172575, ENSG00000077420, ENSG00000197943, ENSG00000188130, ENSG00000010671, ENSG00000171608, ENSG00000164867, ENSG00000185245, ENSG00000010810	486	125	8840	2.61926	0.122428	0.00272014	0.00210835	2.67606		Annotation Cluster 3	Enrichment Score: 5.912191751974122
GOTERM_BP_DIRECT	GO:0045060~negative thymic T cell selection	8	0.733272	3.01723e-07	ENSG00000134516, ENSG00000019582, ENSG00000126353, ENSG00000197471, ENSG00000115085, ENSG00000198851, ENSG00000178562, ENSG00000081237	921	12	19734	14.2845	0.00111274	2.27216e-05	2.17548e-05	4.66244		KEGG_PATHWAY	hsa05135:Yersinia infection	19	1.74152	0.000519343	ENSG00000182866, ENSG00000153563, ENSG00000015285, ENSG00000128340, ENSG00000043462, ENSG00000141968, ENSG00000115414, ENSG00000150782, ENSG00000172116, ENSG00000115232, ENSG00000188130, ENSG00000125538, ENSG00000115085, ENSG00000171608, ENSG00000232810, ENSG00000108691, ENSG00000091106, ENSG00000082074, ENSG00000010610	486	138	8840	2.50432	0.139403	0.00306306	0.00237414	2.62449		Category	Term	Count	%	PValue	Genes	List Total	Pop Hits	Pop Total	Fold Enrichment	Bonferroni	Benjamini	FDR
GOTERM_BP_DIRECT	GO:0050778~positive regulation of immune response	12	1.09991	5.9665e-07	ENSG00000176919, ENSG00000232629, ENSG00000204257, ENSG00000223865, ENSG00000242574, ENSG00000204252, ENSG00000231389, ENSG00000196126, ENSG00000204287, ENSG00000198502, ENSG00000166710, ENSG00000237541	921	37	19734	6.9492	0.00219922	4.40328e-05	4.21593e-05	4.37511		KEGG_PATHWAY	hsa05162:Measles	19	1.74152	0.000567042	ENSG00000072694, ENSG00000178562, ENSG00000198851, ENSG00000115415, ENSG00000105639, ENSG00000196664, ENSG00000111335, ENSG00000026103, ENSG00000111331, ENSG00000157601, ENSG00000125538, ENSG00000134460, ENSG00000171608, ENSG00000167286, ENSG00000183486, ENSG00000117090, ENSG00000100385, ENSG00000090659, ENSG00000160654	486	139	8840	2.48631	0.151192	0.0032775	0.00254035	2.59511		GOTERM_BP_DIRECT	GO:0006958~complement activation, classical pathway	19	1.74152	8.7456e-12	ENSG00000211892, ENSG00000211772, ENSG00000211891, ENSG00000211896, ENSG00000211897, ENSG00000149131, ENSG00000173372, ENSG00000211751, ENSG00000159189, ENSG00000211899, ENSG00000159403, ENSG00000173369, ENSG00000203710, ENSG00000117322, ENSG00000166278, ENSG00000176919, ENSG00000120885, ENSG00000125730, ENSG00000182326	921	52	19734	7.82899	3.22799e-08	1.46687e-09	1.40446e-09
GOTERM_BP_DIRECT	GO:0043410~positive regulation of MAPK cascade	27	2.47479	6.83919e-07	ENSG00000130513, ENSG00000081237, ENSG00000174697, ENSG00000196126, ENSG00000151651, ENSG00000156427, ENSG00000037280, ENSG00000170214, ENSG00000184160, ENSG00000125845, ENSG00000162511, ENSG00000019582, ENSG00000150594, ENSG00000043591, ENSG00000160856, ENSG00000146094, ENSG00000160712, ENSG00000153064, ENSG00000105329, ENSG00000104814, ENSG00000197943, ENSG00000141068, ENSG00000232810, ENSG0000…	921	188	19734	3.07724	0.00252048	4.94835e-05	4.73781e-05	4.32442		KEGG_PATHWAY	hsa05171:Coronavirus disease - COVID-19	27	2.47479	0.000586341	ENSG00000187608, ENSG00000174175, ENSG00000115415, ENSG00000196664, ENSG00000111335, ENSG00000173369, ENSG00000111331, ENSG00000166278, ENSG00000165168, ENSG00000169245, ENSG00000182326, ENSG00000160712, ENSG00000173372, ENSG00000159189, ENSG00000159403, ENSG00000197943, ENSG00000157601, ENSG00000176919, ENSG00000188130, ENSG00000149968, ENSG00000125538, ENSG00000232810, ENSG00000171608, ENSG0000…	486	238	8840	2.06349	0.155915	0.0033226	0.0025753	2.58917		KEGG_PATHWAY	hsa04610:Complement and coagulation cascades	16	1.46654	7.67687e-05	ENSG00000149131, ENSG00000173372, ENSG00000159189, ENSG00000197721, ENSG00000159403, ENSG00000173369, ENSG00000203710, ENSG00000117322, ENSG00000166278, ENSG00000176919, ENSG00000169896, ENSG00000120885, ENSG00000160255, ENSG00000140678, ENSG00000125730, ENSG00000182326	486	88	8840	3.30715	0.0218676	0.000504231	0.000390822
GOTERM_BP_DIRECT	GO:0051607~defense response to virus	31	2.84143	7.46849e-07	ENSG00000187608, ENSG00000239713, ENSG00000115415, ENSG00000138755, ENSG00000196664, ENSG00000111335, ENSG00000081237, ENSG00000132274, ENSG00000111331, ENSG00000138496, ENSG00000092929, ENSG00000125347, ENSG00000124256, ENSG00000180644, ENSG00000091592, ENSG00000130303, ENSG00000154451, ENSG00000174885, ENSG00000117228, ENSG00000117226, ENSG00000157601, ENSG00000135114, ENSG00000169413, ENSG0000…	921	238	19734	2.79087	0.00275208	5.23541e-05	5.01265e-05	4.29993		KEGG_PATHWAY	hsa04151:PI3K-Akt signaling pathway	36	3.29973	0.000727779	ENSG00000105851, ENSG00000108821, ENSG00000141506, ENSG00000105639, ENSG00000167083, ENSG00000139626, ENSG00000115414, ENSG00000156427, ENSG00000037280, ENSG00000116147, ENSG00000185291, ENSG00000186340, ENSG00000115232, ENSG00000100721, ENSG00000186469, ENSG00000100385, ENSG00000120332, ENSG00000105664, ENSG00000104432, ENSG00000177455, ENSG00000160712, ENSG00000169031, ENSG00000118785, ENSG0000…	486	362	8840	1.80888	0.189744	0.00404477	0.00313505	2.50376		GOTERM_BP_DIRECT	GO:0006956~complement activation	7	0.641613	0.00273181	ENSG00000166278, ENSG00000176919, ENSG00000120885, ENSG00000173372, ENSG00000173369, ENSG00000125730, ENSG00000182326	921	31	19734	4.83829	0.999959	0.0582682	0.055789
GOTERM_BP_DIRECT	GO:0046631~alpha-beta T cell activation	7	0.641613	7.51969e-07	ENSG00000277734, ENSG00000211772, ENSG00000198851, ENSG00000211751, ENSG00000167286, ENSG00000198821, ENSG00000160654	921	9	19734	16.6652	0.00277092	5.23541e-05	5.01265e-05	4.29993		KEGG_PATHWAY	hsa05165:Human papillomavirus infection	33	3.02475	0.00134743	ENSG00000100060, ENSG00000187608, ENSG00000108821, ENSG00000115415, ENSG00000139626, ENSG00000115414, ENSG00000069812, ENSG00000026103, ENSG00000116147, ENSG00000204592, ENSG00000186340, ENSG00000115232, ENSG00000085741, ENSG00000234745, ENSG00000204632, ENSG00000125347, ENSG00000120332, ENSG00000105664, ENSG00000169031, ENSG00000118785, ENSG00000157601, ENSG00000135114, ENSG00000204525, ENSG0000…	486	333	8840	1.80254	0.32272	0.00734732	0.00569481	2.24452
GOTERM_BP_DIRECT	GO:0034113~heterotypic cell-cell adhesion	11	1.00825	8.37281e-07	ENSG00000156886, ENSG00000115232, ENSG00000169896, ENSG00000154096, ENSG00000158473, ENSG00000116824, ENSG00000160255, ENSG00000081237, ENSG00000139626, ENSG00000131042, ENSG00000140678	921	31	19734	7.60303	0.0030848	5.56707e-05	5.33021e-05	4.27326		KEGG_PATHWAY	hsa05142:Chagas disease	15	1.37489	0.0014161	ENSG00000173372, ENSG00000198851, ENSG00000105329, ENSG00000159189, ENSG00000026103, ENSG00000198821, ENSG00000173369, ENSG00000188130, ENSG00000125538, ENSG00000171608, ENSG00000167286, ENSG00000232810, ENSG00000108691, ENSG00000125730, ENSG00000160654	486	103	8840	2.64893	0.336046	0.00757876	0.0058742	2.23105		Annotation Cluster 4	Enrichment Score: 4.840281820855977
GOTERM_BP_DIRECT	GO:0007169~cell surface receptor protein tyrosine kinase signaling pathway	20	1.83318	8.41416e-07	ENSG00000182866, ENSG00000153563, ENSG00000146094, ENSG00000095585, ENSG00000198851, ENSG00000043462, ENSG00000136573, ENSG00000173762, ENSG00000037280, ENSG00000189292, ENSG00000172116, ENSG00000168546, ENSG00000115085, ENSG00000101336, ENSG00000147443, ENSG00000000938, ENSG00000010810, ENSG00000122025, ENSG00000010610, ENSG00000182578	921	111	19734	3.86067	0.00310001	5.56707e-05	5.33021e-05	4.27326		KEGG_PATHWAY	hsa03260:Virion - Human immunodeficiency virus	4	0.366636	0.00151042	ENSG00000160791, ENSG00000121966, ENSG00000090659, ENSG00000010610	486	5	8840	14.5514	0.353925	0.00793655	0.00615152	2.21102		Category	Term	Count	%	PValue	Genes	List Total	Pop Hits	Pop Total	Fold Enrichment	Bonferroni	Benjamini	FDR
GOTERM_BP_DIRECT	GO:0006968~cellular defense response	14	1.28323	8.44868e-07	ENSG00000197471, ENSG00000158517, ENSG00000183918, ENSG00000138755, ENSG00000121807, ENSG00000116701, ENSG00000131042, ENSG00000011600, ENSG00000113263, ENSG00000167850, ENSG00000160791, ENSG00000204632, ENSG00000162894, ENSG00000180644	921	54	19734	5.55507	0.00311271	5.56707e-05	5.33021e-05	4.27326		KEGG_PATHWAY	hsa05418:Fluid shear stress and atherosclerosis	18	1.64986	0.00178183	ENSG00000007908, ENSG00000158517, ENSG00000100292, ENSG00000128340, ENSG00000116701, ENSG00000261371, ENSG00000188130, ENSG00000169885, ENSG00000125538, ENSG00000127528, ENSG00000100985, ENSG00000171608, ENSG00000163273, ENSG00000232810, ENSG00000164867, ENSG00000108691, ENSG00000090339, ENSG00000051523	486	141	8840	2.32204	0.402744	0.00919552	0.00712733	2.14707		GOTERM_BP_DIRECT	GO:0001916~positive regulation of T cell mediated cytotoxicity	18	1.64986	1.05793e-12	ENSG00000131019, ENSG00000096996, ENSG00000158485, ENSG00000196126, ENSG00000081237, ENSG00000158477, ENSG00000158488, ENSG00000204287, ENSG00000204592, ENSG00000204525, ENSG00000158481, ENSG00000204642, ENSG00000206503, ENSG00000223865, ENSG00000234745, ENSG00000158473, ENSG00000204632, ENSG00000166710	921	41	19734	9.40685	3.90483e-09	2.43985e-10	2.33605e-10
GOTERM_BP_DIRECT	GO:0006959~humoral immune response	15	1.37489	9.17931e-07	ENSG00000104432, ENSG00000095585, ENSG00000110777, ENSG00000178562, ENSG00000183918, ENSG00000205220, ENSG00000121807, ENSG00000156738, ENSG00000196126, ENSG00000012779, ENSG00000028277, ENSG00000232810, ENSG00000108691, ENSG00000169508, ENSG00000012223	921	63	19734	5.1016	0.00338144	5.92223e-05	5.67026e-05	4.2464		KEGG_PATHWAY	hsa04015:Rap1 signaling pathway	23	2.10816	0.00291678	ENSG00000156299, ENSG00000121281, ENSG00000128340, ENSG00000068831, ENSG00000043462, ENSG00000141968, ENSG00000005844, ENSG00000176732, ENSG00000077420, ENSG00000156427, ENSG00000037280, ENSG00000118432, ENSG00000188130, ENSG00000169896, ENSG00000169885, ENSG00000141293, ENSG00000125968, ENSG00000171608, ENSG00000184574, ENSG00000160255, ENSG00000082074, ENSG00000166501, ENSG00000182578	486	212	8840	1.97337	0.570091	0.0147886	0.0114624	1.94072		GOTERM_BP_DIRECT	GO:0002476~antigen processing and presentation of endogenous peptide antigen via MHC class Ib	9	0.824931	1.65245e-06	ENSG00000204525, ENSG00000204642, ENSG00000206503, ENSG00000131019, ENSG00000223865, ENSG00000234745, ENSG00000204632, ENSG00000196126, ENSG00000204592	921	20	19734	9.64202	0.00608064	9.52742e-05	9.12205e-05
GOTERM_BP_DIRECT	GO:0071222~cellular response to lipopolysaccharide	27	2.47479	9.30866e-07	ENSG00000006638, ENSG00000138755, ENSG00000131042, ENSG00000196843, ENSG00000150782, ENSG00000189233, ENSG00000169248, ENSG00000160791, ENSG00000169245, ENSG00000100985, ENSG00000162676, ENSG00000133216, ENSG00000156234, ENSG00000154451, ENSG00000140968, ENSG00000117009, ENSG00000028137, ENSG00000197646, ENSG00000117226, ENSG00000114013, ENSG00000117586, ENSG00000149968, ENSG00000125538, ENSG0000…	921	191	19734	3.02891	0.003429	5.92223e-05	5.67026e-05	4.2464		KEGG_PATHWAY	hsa04512:ECM-receptor interaction	13	1.19157	0.00325127	ENSG00000105664, ENSG00000108821, ENSG00000169031, ENSG00000139626, ENSG00000115414, ENSG00000116147, ENSG00000118785, ENSG00000186340, ENSG00000115232, ENSG00000142173, ENSG00000185245, ENSG00000120332, ENSG00000081052	486	89	8840	2.65686	0.60982	0.0162003	0.0125566	1.90113		GOTERM_BP_DIRECT	GO:0002486~antigen processing and presentation of endogenous peptide antigen via MHC class I via ER pathway, TAP-independent	9	0.824931	1.65245e-06	ENSG00000204525, ENSG00000204642, ENSG00000206503, ENSG00000131019, ENSG00000223865, ENSG00000234745, ENSG00000204632, ENSG00000196126, ENSG00000204592	921	20	19734	9.64202	0.00608064	9.52742e-05	9.12205e-05
GOTERM_BP_DIRECT	GO:0007204~positive regulation of cytosolic calcium ion concentration	24	2.19982	9.6179e-07	ENSG00000105851, ENSG00000183813, ENSG00000179348, ENSG00000126353, ENSG00000156234, ENSG00000125384, ENSG00000006638, ENSG00000173198, ENSG00000134817, ENSG00000121807, ENSG00000173578, ENSG00000004468, ENSG00000172215, ENSG00000170214, ENSG00000170128, ENSG00000121797, ENSG00000160791, ENSG00000169442, ENSG00000187474, ENSG00000121966, ENSG00000186810, ENSG00000160683, ENSG00000163823, ENSG0000…	921	156	19734	3.29642	0.00354271	6.01526e-05	5.75933e-05	4.23963		KEGG_PATHWAY	hsa04621:NOD-like receptor signaling pathway	21	1.92484	0.00355231	ENSG00000091592, ENSG00000154451, ENSG00000213654, ENSG00000115415, ENSG00000174885, ENSG00000111335, ENSG00000117228, ENSG00000117226, ENSG00000150782, ENSG00000111331, ENSG00000188130, ENSG00000165168, ENSG00000125538, ENSG00000142185, ENSG00000232810, ENSG00000108691, ENSG00000091106, ENSG00000187688, ENSG00000140368, ENSG00000051523, ENSG00000162654	486	189	8840	2.02103	0.642437	0.0174003	0.0134867	1.87009		GOTERM_BP_DIRECT	GO:0042270~protection from natural killer cell mediated cytotoxicity	5	0.458295	6.52874e-05	ENSG00000206503, ENSG00000234745, ENSG00000204632, ENSG00000170542, ENSG00000204592	921	6	19734	17.8556	0.214146	0.00250948	0.00240271
GOTERM_BP_DIRECT	GO:0002548~monocyte chemotaxis	13	1.19157	1.13165e-06	ENSG00000160712, ENSG00000108700, ENSG00000151490, ENSG00000181374, ENSG00000121807, ENSG00000275302, ENSG00000172724, ENSG00000137077, ENSG00000108691, ENSG00000163823, ENSG00000102962, ENSG00000275385, ENSG00000106178	921	47	19734	5.92654	0.00416707	6.95962e-05	6.6635e-05	4.1763		KEGG_PATHWAY	hsa04664:Fc epsilon RI signaling pathway	11	1.00825	0.00413454	ENSG00000132965, ENSG00000188130, ENSG00000012779, ENSG00000010671, ENSG00000128340, ENSG00000141968, ENSG00000043462, ENSG00000232810, ENSG00000171608, ENSG00000010810, ENSG00000197943	486	69	8840	2.89974	0.698009	0.0199147	0.0154356	1.81148		GOTERM_BP_DIRECT	GO:0002729~positive regulation of natural killer cell cytokine production	3	0.274977	0.0762085	ENSG00000204642, ENSG00000204632, ENSG00000204592	921	10	19734	6.42801	1	0.644976	0.617534
GOTERM_BP_DIRECT	GO:0001782~B cell homeostasis	10	0.91659	1.52505e-06	ENSG00000049768, ENSG00000215417, ENSG00000240505, ENSG00000135905, ENSG00000168685, ENSG00000123338, ENSG00000147251, ENSG00000102524, ENSG00000122122, ENSG00000175857	921	26	19734	8.24104	0.00561163	9.22529e-05	8.83278e-05	4.0539		KEGG_PATHWAY	hsa05202:Transcriptional misregulation in cancer	21	1.92484	0.00450814	ENSG00000066336, ENSG00000151702, ENSG00000139626, ENSG00000114013, ENSG00000169896, ENSG00000149968, ENSG00000010030, ENSG00000100985, ENSG00000278828, ENSG00000056558, ENSG00000100453, ENSG00000146674, ENSG00000183598, ENSG00000100385, ENSG00000287080, ENSG00000140379, ENSG00000273983, ENSG00000122025, ENSG00000196092, ENSG00000182578, ENSG00000124762	486	193	8840	1.97915	0.729044	0.0213582	0.0165545	1.78108		KEGG_PATHWAY	hsa04144:Endocytosis	14	1.28323	0.632064	ENSG00000135439, ENSG00000204592, ENSG00000204525, ENSG00000172803, ENSG00000160791, ENSG00000204642, ENSG00000206503, ENSG00000134460, ENSG00000234745, ENSG00000121966, ENSG00000204632, ENSG00000072818, ENSG00000100385, ENSG00000100055	486	252	8840	1.01052	1	1	0.777778
GOTERM_BP_DIRECT	GO:0019731~antibacterial humoral response	16	1.46654	1.57794e-06	ENSG00000211892, ENSG00000239951, ENSG00000211772, ENSG00000211891, ENSG00000211896, ENSG00000211897, ENSG00000211751, ENSG00000211899, ENSG00000204592, ENSG00000274641, ENSG00000169413, ENSG00000206503, ENSG00000273703, ENSG00000277224, ENSG00000012223, ENSG00000124102	921	75	19734	4.57103	0.00580567	9.39126e-05	8.99168e-05	4.04616		KEGG_PATHWAY	hsa05417:Lipid and atherosclerosis	22	2.0165	0.00759278	ENSG00000007908, ENSG00000158517, ENSG00000174175, ENSG00000141968, ENSG00000116701, ENSG00000026103, ENSG00000150782, ENSG00000188130, ENSG00000165168, ENSG00000169885, ENSG00000149968, ENSG00000125538, ENSG00000028277, ENSG00000100985, ENSG00000171608, ENSG00000232810, ENSG00000164867, ENSG00000108691, ENSG00000100365, ENSG00000102245, ENSG00000090339, ENSG00000051523	486	216	8840	1.85261	0.889494	0.0353922	0.027432	1.56174
GOTERM_BP_DIRECT	GO:0002476~antigen processing and presentation of endogenous peptide antigen via MHC class Ib	9	0.824931	1.65245e-06	ENSG00000204525, ENSG00000204642, ENSG00000206503, ENSG00000131019, ENSG00000223865, ENSG00000234745, ENSG00000204632, ENSG00000196126, ENSG00000204592	921	20	19734	9.64202	0.006079	9.52742e-05	9.12205e-05	4.03991		KEGG_PATHWAY	hsa05134:Legionellosis	9	0.824931	0.010781	ENSG00000203710, ENSG00000169896, ENSG00000125538, ENSG00000232810, ENSG00000160255, ENSG00000197721, ENSG00000091106, ENSG00000150782, ENSG00000125730	486	56	8840	2.92328	0.956397	0.0494557	0.0383325	1.41643		Annotation Cluster 5	Enrichment Score: 4.379440847792577
GOTERM_BP_DIRECT	GO:0002486~antigen processing and presentation of endogenous peptide antigen via MHC class I via ER pathway, TAP-independent	9	0.824931	1.65245e-06	ENSG00000204525, ENSG00000204642, ENSG00000206503, ENSG00000131019, ENSG00000223865, ENSG00000234745, ENSG00000204632, ENSG00000196126, ENSG00000204592	921	20	19734	9.64202	0.006079	9.52742e-05	9.12205e-05	4.03991		KEGG_PATHWAY	hsa04014:Ras signaling pathway	23	2.10816	0.0112178	ENSG00000156299, ENSG00000128340, ENSG00000148680, ENSG00000068831, ENSG00000172575, ENSG00000167083, ENSG00000197943, ENSG00000117215, ENSG00000156427, ENSG00000037280, ENSG00000141068, ENSG00000169885, ENSG00000115085, ENSG00000144837, ENSG00000168243, ENSG00000171608, ENSG00000090554, ENSG00000186469, ENSG00000166501, ENSG00000185989, ENSG00000122025, ENSG00000182578, ENSG00000105122	486	238	8840	1.75779	0.961621	0.0495775	0.0384269	1.41537		Category	Term	Count	%	PValue	Genes	List Total	Pop Hits	Pop Total	Fold Enrichment	Bonferroni	Benjamini	FDR
GOTERM_BP_DIRECT	GO:0043547~positive regulation of GTPase activity	21	1.92484	1.70528e-06	ENSG00000108700, ENSG00000100092, ENSG00000135905, ENSG00000181374, ENSG00000068831, ENSG00000154096, ENSG00000147251, ENSG00000172575, ENSG00000275302, ENSG00000198959, ENSG00000172724, ENSG00000137077, ENSG00000085741, ENSG00000124126, ENSG00000090104, ENSG00000107099, ENSG00000108691, ENSG00000102962, ENSG00000275385, ENSG00000143333, ENSG00000106178	921	127	19734	3.543	0.00627274	9.68076e-05	9.26887e-05	4.03297		KEGG_PATHWAY	hsa04080:Neuroactive ligand-receptor interaction	32	2.93309	0.0111	ENSG00000108405, ENSG00000125384, ENSG00000006638, ENSG00000049247, ENSG00000134817, ENSG00000198785, ENSG00000148680, ENSG00000174697, ENSG00000152207, ENSG00000118432, ENSG00000170214, ENSG00000184160, ENSG00000182162, ENSG00000187474, ENSG00000125787, ENSG00000188822, ENSG00000106018, ENSG00000150594, ENSG00000043591, ENSG00000173198, ENSG00000196277, ENSG00000171596, ENSG00000171631, ENSG0000…	486	368	8840	1.58168	0.960278	0.0495775	0.0384269	1.41537		GOTERM_BP_DIRECT	GO:0032753~positive regulation of interleukin-4 production	11	1.00825	1.88827e-07	ENSG00000117586, ENSG00000049768, ENSG00000168961, ENSG00000137265, ENSG00000198851, ENSG00000178562, ENSG00000065675, ENSG00000122122, ENSG00000102245, ENSG00000204592, ENSG00000114013	921	27	19734	8.7294	0.000696717	1.48249e-05	1.41942e-05
GOTERM_BP_DIRECT	GO:0030217~T cell differentiation	12	1.09991	1.85776e-06	ENSG00000182866, ENSG00000161405, ENSG00000168421, ENSG00000115085, ENSG00000141968, ENSG00000171608, ENSG00000198435, ENSG00000124126, ENSG00000174697, ENSG00000081237, ENSG00000134242, ENSG00000010610	921	41	19734	6.27123	0.0068317	0.000103866	9.94465e-05	4.00241		KEGG_PATHWAY	hsa04148:Efferocytosis	17	1.5582	0.011489	ENSG00000125384, ENSG00000173372, ENSG00000105329, ENSG00000111679, ENSG00000159189, ENSG00000261371, ENSG00000171631, ENSG00000173369, ENSG00000158050, ENSG00000138166, ENSG00000188130, ENSG00000012779, ENSG00000185101, ENSG00000183484, ENSG00000010327, ENSG00000089012, ENSG00000142512	486	156	8840	1.98217	0.964547	0.0495775	0.0384269	1.41537		GOTERM_BP_DIRECT	GO:0035739~CD4-positive, alpha-beta T cell proliferation	5	0.458295	0.000489818	ENSG00000049768, ENSG00000198286, ENSG00000198851, ENSG00000178562, ENSG00000065675	921	9	19734	11.9037	0.836077	0.0141205	0.0135197
GOTERM_BP_DIRECT	GO:0042267~natural killer cell mediated cytotoxicity	11	1.00825	2.17901e-06	ENSG00000126264, ENSG00000131019, ENSG00000141968, ENSG00000111679, ENSG00000183918, ENSG00000116824, ENSG00000100453, ENSG00000026751, ENSG00000105374, ENSG00000150782, ENSG00000089692	921	34	19734	6.93217	0.00800831	0.000119011	0.000113948	3.9433		KEGG_PATHWAY	hsa05221:Acute myeloid leukemia	10	0.91659	0.0114937	ENSG00000102096, ENSG00000137193, ENSG00000169896, ENSG00000081059, ENSG00000171608, ENSG00000066336, ENSG00000138795, ENSG00000140379, ENSG00000122025, ENSG00000182578	486	68	8840	2.6749	0.964596	0.0495775	0.0384269	1.41537		GOTERM_BP_DIRECT	GO:2000563~positive regulation of CD4-positive, alpha-beta T cell proliferation	5	0.458295	0.000786283	ENSG00000198286, ENSG00000168961, ENSG00000198851, ENSG00000178562, ENSG00000065675	921	10	19734	10.7134	0.945159	0.0210245	0.02013
GOTERM_BP_DIRECT	GO:0002639~positive regulation of immunoglobulin production	10	0.91659	2.19316e-06	ENSG00000117586, ENSG00000133216, ENSG00000010671, ENSG00000186827, ENSG00000122122, ENSG00000081237, ENSG00000138207, ENSG00000170476, ENSG00000204592, ENSG00000114013	921	27	19734	7.93582	0.00806011	0.000119011	0.000113948	3.9433		KEGG_PATHWAY	hsa04625:C-type lectin receptor signaling pathway	13	1.19157	0.0121417	ENSG00000104856, ENSG00000115415, ENSG00000197943, ENSG00000172458, ENSG00000141068, ENSG00000188130, ENSG00000169885, ENSG00000125538, ENSG00000171608, ENSG00000232810, ENSG00000125347, ENSG00000102962, ENSG00000090659	486	105	8840	2.25201	0.970708	0.0516024	0.0399963	1.39798
GOTERM_BP_DIRECT	GO:0018108~peptidyl-tyrosine phosphorylation	13	1.19157	2.31078e-06	ENSG00000182866, ENSG00000133216, ENSG00000111679, ENSG00000105639, ENSG00000136573, ENSG00000037280, ENSG00000010671, ENSG00000115085, ENSG00000101336, ENSG00000000938, ENSG00000010810, ENSG00000122025, ENSG00000182578	921	50	19734	5.57094	0.00849056	0.000123577	0.000118319	3.92695																	Annotation Cluster 6	Enrichment Score: 2.873531223491854
GOTERM_BP_DIRECT	GO:0009617~response to bacterium	20	1.83318	2.49412e-06	ENSG00000183813, ENSG00000161405, ENSG00000072694, ENSG00000153064, ENSG00000211797, ENSG00000174885, ENSG00000137965, ENSG00000156738, ENSG00000214814, ENSG00000172578, ENSG00000166278, ENSG00000277734, ENSG00000125845, ENSG00000133063, ENSG00000090104, ENSG00000108691, ENSG00000140853, ENSG00000166920, ENSG00000166710, ENSG00000125730	921	119	19734	3.60113	0.00916109	0.000131476	0.000125882	3.90004																	Category	Term	Count	%	PValue	Genes	List Total	Pop Hits	Pop Total	Fold Enrichment	Bonferroni	Benjamini	FDR
GOTERM_BP_DIRECT	GO:0061844~antimicrobial humoral immune response mediated by antimicrobial peptide	19	1.74152	2.77849e-06	ENSG00000156234, ENSG00000108700, ENSG00000181374, ENSG00000138755, ENSG00000275302, ENSG00000274641, ENSG00000169248, ENSG00000145824, ENSG00000169413, ENSG00000172724, ENSG00000169245, ENSG00000137077, ENSG00000273703, ENSG00000108691, ENSG00000102962, ENSG00000275385, ENSG00000277224, ENSG00000012223, ENSG00000106178	921	109	19734	3.73493	0.0102003	0.000144403	0.000138259	3.85931																	GOTERM_BP_DIRECT	GO:0048006~antigen processing and presentation, endogenous lipid antigen via MHC class Ib	5	0.458295	2.26006e-05	ENSG00000158481, ENSG00000158473, ENSG00000158485, ENSG00000158488, ENSG00000158477	921	5	19734	21.4267	0.080035	0.00101703	0.000973754
GOTERM_BP_DIRECT	GO:0045730~respiratory burst	8	0.733272	3.69658e-06	ENSG00000165178, ENSG00000158517, ENSG00000165168, ENSG00000128340, ENSG00000169442, ENSG00000116701, ENSG00000100365, ENSG00000051523	921	16	19734	10.7134	0.0135478	0.00018945	0.000181389	3.74139																	GOTERM_BP_DIRECT	GO:0048007~antigen processing and presentation, exogenous lipid antigen via MHC class Ib	5	0.458295	0.000146697	ENSG00000158481, ENSG00000158473, ENSG00000158485, ENSG00000158488, ENSG00000158477	921	7	19734	15.3048	0.418124	0.00496617	0.00475487
GOTERM_BP_DIRECT	GO:0006909~phagocytosis	15	1.37489	4.17654e-06	ENSG00000179348, ENSG00000072694, ENSG00000140968, ENSG00000005844, ENSG00000116701, ENSG00000174697, ENSG00000261371, ENSG00000171631, ENSG00000092929, ENSG00000102879, ENSG00000160255, ENSG00000166428, ENSG00000100365, ENSG00000117090, ENSG00000105376	921	71	19734	4.52677	0.0152933	0.000211116	0.000202133	3.69436																	KEGG_PATHWAY	hsa04530:Tight junction	9	0.824931	0.722546	ENSG00000156299, ENSG00000180353, ENSG00000015285, ENSG00000158481, ENSG00000158473, ENSG00000013297, ENSG00000158485, ENSG00000158488, ENSG00000158477	486	170	8840	0.962963	1	1	0.777778
GOTERM_BP_DIRECT	GO:0008360~regulation of cell shape	21	1.92484	6.31663e-06	ENSG00000146192, ENSG00000127084, ENSG00000128340, ENSG00000181374, ENSG00000075884, ENSG00000004399, ENSG00000023902, ENSG00000115414, ENSG00000136040, ENSG00000161791, ENSG00000168421, ENSG00000102879, ENSG00000101336, ENSG00000000938, ENSG00000160255, ENSG00000221866, ENSG00000108691, ENSG00000010810, ENSG00000184922, ENSG00000182578, ENSG00000106178	921	138	19734	3.26059	0.0230389	0.000314978	0.000301576	3.5206
GOTERM_BP_DIRECT	GO:0043029~T cell homeostasis	11	1.00825	6.62859e-06	ENSG00000049768, ENSG00000141682, ENSG00000137078, ENSG00000125735, ENSG00000168685, ENSG00000102879, ENSG00000123338, ENSG00000105329, ENSG00000105639, ENSG00000100079, ENSG00000147138	921	38	19734	6.20247	0.0241629	0.000326127	0.000312251	3.5055																	Annotation Cluster 7	Enrichment Score: 2.502154910862181
GOTERM_BP_DIRECT	GO:0045591~positive regulation of regulatory T cell differentiation	8	0.733272	9.47211e-06	ENSG00000203710, ENSG00000186818, ENSG00000049768, ENSG00000104951, ENSG00000105329, ENSG00000204632, ENSG00000131042, ENSG00000185338	921	18	19734	9.52298	0.0343485	0.000459896	0.000440328	3.35622																	Category	Term	Count	%	PValue	Genes	List Total	Pop Hits	Pop Total	Fold Enrichment	Bonferroni	Benjamini	FDR
GOTERM_BP_DIRECT	GO:0030335~positive regulation of cell migration	32	2.93309	1.2676e-05	ENSG00000108700, ENSG00000108821, ENSG00000167680, ENSG00000159753, ENSG00000138795, ENSG00000037280, ENSG00000172724, ENSG00000125845, ENSG00000121966, ENSG00000163823, ENSG00000102962, ENSG00000122691, ENSG00000172061, ENSG00000150594, ENSG00000133216, ENSG00000156299, ENSG00000181374, ENSG00000149781, ENSG00000105329, ENSG00000261371, ENSG00000170961, ENSG00000275302, ENSG00000125538, ENSG0000…	921	287	19734	2.38904	0.0456977	0.000607461	0.000581615	3.23536																	GOTERM_BP_DIRECT	GO:0045730~respiratory burst	8	0.733272	3.69658e-06	ENSG00000165178, ENSG00000158517, ENSG00000165168, ENSG00000128340, ENSG00000169442, ENSG00000116701, ENSG00000100365, ENSG00000051523	921	16	19734	10.7134	0.0135514	0.00018945	0.000181389
GOTERM_BP_DIRECT	GO:0045059~positive thymic T cell selection	7	0.641613	1.30711e-05	ENSG00000134516, ENSG00000019582, ENSG00000115085, ENSG00000198851, ENSG00000167286, ENSG00000081237, ENSG00000160654	921	13	19734	11.5375	0.0470881	0.000618365	0.000592055	3.22764																	GOTERM_BP_DIRECT	GO:0042554~superoxide anion generation	6	0.549954	0.00632777	ENSG00000165178, ENSG00000158517, ENSG00000165168, ENSG00000116701, ENSG00000100365, ENSG00000051523	921	26	19734	4.94463	1	0.108099	0.1035
GOTERM_BP_DIRECT	GO:0002456~T cell mediated immunity	8	0.733272	1.43945e-05	ENSG00000203710, ENSG00000117322, ENSG00000153563, ENSG00000049768, ENSG00000186470, ENSG00000136286, ENSG00000111801, ENSG00000197721	921	19	19734	9.02177	0.0517301	0.000672351	0.000643744	3.19129																	GOTERM_BP_DIRECT	GO:0006801~superoxide metabolic process	5	0.458295	0.012507	ENSG00000158517, ENSG00000165168, ENSG00000124126, ENSG00000116701, ENSG00000051523	921	20	19734	5.35668	1	0.17844	0.170848
GOTERM_BP_DIRECT	GO:0030183~B cell differentiation	16	1.46654	1.65063e-05	ENSG00000198286, ENSG00000095585, ENSG00000105369, ENSG00000161405, ENSG00000105639, ENSG00000156738, ENSG00000081237, ENSG00000007312, ENSG00000197943, ENSG00000117322, ENSG00000115232, ENSG00000171608, ENSG00000235568, ENSG00000102245, ENSG00000122025, ENSG00000196092	921	90	19734	3.80919	0.0590908	0.000761352	0.000728958	3.1373																	KEGG_PATHWAY	hsa05415:Diabetic cardiomyopathy	14	1.28323	0.335101	ENSG00000158517, ENSG00000267855, ENSG00000108821, ENSG00000128340, ENSG00000105329, ENSG00000116701, ENSG00000188130, ENSG00000165168, ENSG00000100985, ENSG00000171608, ENSG00000164867, ENSG00000100365, ENSG00000166501, ENSG00000051523	486	205	8840	1.2422	1	0.896705	0.695024
GOTERM_BP_DIRECT	GO:0048247~lymphocyte chemotaxis	10	0.91659	1.82832e-05	ENSG00000275302, ENSG00000172724, ENSG00000108700, ENSG00000137077, ENSG00000181374, ENSG00000108691, ENSG00000102962, ENSG00000275385, ENSG00000151651, ENSG00000106178	921	34	19734	6.30197	0.0652402	0.000832901	0.000797464	3.09829
GOTERM_BP_DIRECT	GO:0048006~antigen processing and presentation, endogenous lipid antigen via MHC class Ib	5	0.458295	2.26006e-05	ENSG00000158481, ENSG00000158473, ENSG00000158485, ENSG00000158488, ENSG00000158477	921	5	19734	21.4267	0.0800142	0.00101703	0.000973754	3.01155																	Annotation Cluster 8	Enrichment Score: 2.371263067799237
GOTERM_BP_DIRECT	GO:0045766~positive regulation of angiogenesis	22	2.0165	2.37765e-05	ENSG00000179348, ENSG00000132205, ENSG00000100292, ENSG00000006638, ENSG00000173198, ENSG00000134817, ENSG00000133048, ENSG00000156427, ENSG00000165168, ENSG00000125538, ENSG00000164362, ENSG00000171608, ENSG00000164867, ENSG00000160255, ENSG00000138080, ENSG00000186810, ENSG00000140678, ENSG00000122691, ENSG00000166501, ENSG00000125730, ENSG00000106178, ENSG00000145423	921	163	19734	2.89195	0.0839976	0.00105705	0.00101208	2.99479																	Category	Term	Count	%	PValue	Genes	List Total	Pop Hits	Pop Total	Fold Enrichment	Bonferroni	Benjamini	FDR
GOTERM_BP_DIRECT	GO:0032496~response to lipopolysaccharide	20	1.83318	2.49432e-05	ENSG00000131203, ENSG00000007908, ENSG00000049768, ENSG00000126353, ENSG00000125384, ENSG00000110324, ENSG00000174175, ENSG00000153283, ENSG00000081985, ENSG00000134242, ENSG00000118432, ENSG00000166278, ENSG00000013725, ENSG00000168961, ENSG00000010671, ENSG00000125538, ENSG00000164867, ENSG00000188822, ENSG00000100368, ENSG00000129038	921	139	19734	3.08298	0.0879329	0.00109572	0.0010491	2.97918																	GOTERM_BP_DIRECT	GO:0034695~response to prostaglandin E	5	0.458295	0.000786283	ENSG00000168356, ENSG00000126353, ENSG00000172724, ENSG00000137077, ENSG00000108819	921	10	19734	10.7134	0.945159	0.0210245	0.02013
GOTERM_BP_DIRECT	GO:0042832~defense response to protozoan	9	0.824931	2.92251e-05	ENSG00000156127, ENSG00000137265, ENSG00000140968, ENSG00000064201, ENSG00000168062, ENSG00000117228, ENSG00000168071, ENSG00000105374, ENSG00000162654	921	28	19734	6.88716	0.102231	0.00126871	0.00121473	2.91552																	GOTERM_BP_DIRECT	GO:0090023~positive regulation of neutrophil chemotaxis	7	0.641613	0.00128725	ENSG00000111913, ENSG00000019582, ENSG00000126353, ENSG00000172724, ENSG00000128340, ENSG00000137077, ENSG00000123338	921	27	19734	5.55507	0.991385	0.0316663	0.030319
GOTERM_BP_DIRECT	GO:0051897~positive regulation of phosphatidylinositol 3-kinase/protein kinase B signal transduction	24	2.19982	3.24408e-05	ENSG00000105851, ENSG00000135439, ENSG00000177455, ENSG00000126353, ENSG00000158517, ENSG00000126264, ENSG00000130513, ENSG00000180353, ENSG00000178562, ENSG00000105329, ENSG00000174175, ENSG00000141506, ENSG00000111679, ENSG00000174697, ENSG00000115414, ENSG00000133048, ENSG00000151651, ENSG00000150782, ENSG00000172724, ENSG00000137077, ENSG00000232810, ENSG00000000938, ENSG00000122025, ENSG0000…	921	192	19734	2.67834	0.112821	0.00139194	0.00133272	2.87526																	GOTERM_BP_DIRECT	GO:0002606~positive regulation of dendritic cell antigen processing and presentation	4	0.366636	0.00306921	ENSG00000019582, ENSG00000126353, ENSG00000172724, ENSG00000137077	921	7	19734	12.2438	0.999988	0.0639852	0.0612628
GOTERM_BP_DIRECT	GO:0045071~negative regulation of viral genome replication	11	1.00825	4.07302e-05	ENSG00000187608, ENSG00000130303, ENSG00000239713, ENSG00000232810, ENSG00000185201, ENSG00000111335, ENSG00000185885, ENSG00000012223, ENSG00000111331, ENSG00000157601, ENSG00000135114	921	46	19734	5.12378	0.139548	0.00172752	0.00165402	2.78146																	GOTERM_BP_DIRECT	GO:2000147~positive regulation of cell motility	6	0.549954	0.00441579	ENSG00000107742, ENSG00000126353, ENSG00000172724, ENSG00000137077, ENSG00000122691, ENSG00000182578	921	24	19734	5.35668	1	0.086069	0.082407
GOTERM_BP_DIRECT	GO:0072540~T-helper 17 cell lineage commitment	6	0.549954	4.51192e-05	ENSG00000156127, ENSG00000160712, ENSG00000137265, ENSG00000162739, ENSG00000184557, ENSG00000122224	921	10	19734	12.856	0.153372	0.00187067	0.00179108	2.74689																	GOTERM_BP_DIRECT	GO:0001768~establishment of T cell polarity	4	0.366636	0.0068669	ENSG00000134516, ENSG00000126353, ENSG00000172724, ENSG00000137077	921	9	19734	9.52298	1	0.115177	0.110276
GOTERM_BP_DIRECT	GO:0044419~biological process involved in interspecies interaction between organisms	6	0.549954	4.51192e-05	ENSG00000132514, ENSG00000161944, ENSG00000152672, ENSG00000116031, ENSG00000090659, ENSG00000187912	921	10	19734	12.856	0.153372	0.00187067	0.00179108	2.74689																	GOTERM_BP_DIRECT	GO:2000669~negative regulation of dendritic cell apoptotic process	3	0.274977	0.0628614	ENSG00000126353, ENSG00000172724, ENSG00000137077	921	9	19734	7.14224	1	0.567136	0.543006
GOTERM_BP_DIRECT	GO:0032689~negative regulation of type II interferon production	11	1.00825	4.95966e-05	ENSG00000203710, ENSG00000117586, ENSG00000186818, ENSG00000049768, ENSG00000168961, ENSG00000153283, ENSG00000174885, ENSG00000196126, ENSG00000117090, ENSG00000197646, ENSG00000162511	921	47	19734	5.01476	0.167245	0.00202127	0.00193527	2.71326
GOTERM_BP_DIRECT	GO:0050729~positive regulation of inflammatory response	17	1.5582	4.9847e-05	ENSG00000177464, ENSG00000091592, ENSG00000213654, ENSG00000104415, ENSG00000105329, ENSG00000121807, ENSG00000196664, ENSG00000174885, ENSG00000150782, ENSG00000117586, ENSG00000125538, ENSG00000232810, ENSG00000091106, ENSG00000100079, ENSG00000105374, ENSG00000106178, ENSG00000124256	921	110	19734	3.3114	0.168014	0.00202127	0.00193527	2.71326																	Annotation Cluster 9	Enrichment Score: 2.2305520592090535
GOTERM_BP_DIRECT	GO:0032703~negative regulation of interleukin-2 production	9	0.824931	5.06508e-05	ENSG00000203710, ENSG00000186818, ENSG00000049768, ENSG00000073861, ENSG00000081237, ENSG00000117228, ENSG00000147138, ENSG00000162511, ENSG00000089692	921	30	19734	6.42801	0.170478	0.00203154	0.0019451	2.71106																	Category	Term	Count	%	PValue	Genes	List Total	Pop Hits	Pop Total	Fold Enrichment	Bonferroni	Benjamini	FDR
GOTERM_BP_DIRECT	GO:0032715~negative regulation of interleukin-6 production	13	1.19157	6.40367e-05	ENSG00000066294, ENSG00000186818, ENSG00000049768, ENSG00000153064, ENSG00000104998, ENSG00000111679, ENSG00000134242, ENSG00000167984, ENSG00000127528, ENSG00000123338, ENSG00000232810, ENSG00000132718, ENSG00000117090	921	68	19734	4.09628	0.210459	0.00250948	0.00240271	2.6193																	GOTERM_BP_DIRECT	GO:0006569~tryptophan catabolic process	5	0.458295	6.52874e-05	ENSG00000131203, ENSG00000115919, ENSG00000104951, ENSG00000117009, ENSG00000162882	921	6	19734	17.8556	0.214146	0.00250948	0.00240271
GOTERM_BP_DIRECT	GO:0034354~'de novo' NAD biosynthetic process from tryptophan	5	0.458295	6.52874e-05	ENSG00000131203, ENSG00000115919, ENSG00000188676, ENSG00000117009, ENSG00000162882	921	6	19734	17.8556	0.214094	0.00250948	0.00240271	2.6193																	GOTERM_BP_DIRECT	GO:0034354~'de novo' NAD biosynthetic process from tryptophan	5	0.458295	6.52874e-05	ENSG00000131203, ENSG00000115919, ENSG00000188676, ENSG00000117009, ENSG00000162882	921	6	19734	17.8556	0.214146	0.00250948	0.00240271
GOTERM_BP_DIRECT	GO:0006569~tryptophan catabolic process	5	0.458295	6.52874e-05	ENSG00000131203, ENSG00000115919, ENSG00000104951, ENSG00000117009, ENSG00000162882	921	6	19734	17.8556	0.214094	0.00250948	0.00240271	2.6193																	GOTERM_BP_DIRECT	GO:0043420~anthranilate metabolic process	3	0.274977	0.00631151	ENSG00000115919, ENSG00000117009, ENSG00000162882	921	3	19734	21.4267	1	0.108099	0.1035
GOTERM_BP_DIRECT	GO:0042270~protection from natural killer cell mediated cytotoxicity	5	0.458295	6.52874e-05	ENSG00000206503, ENSG00000234745, ENSG00000204632, ENSG00000170542, ENSG00000204592	921	6	19734	17.8556	0.214094	0.00250948	0.00240271	2.6193																	GOTERM_BP_DIRECT	GO:0019805~quinolinate biosynthetic process	3	0.274977	0.00631151	ENSG00000115919, ENSG00000117009, ENSG00000162882	921	3	19734	21.4267	1	0.108099	0.1035
GOTERM_BP_DIRECT	GO:0001525~angiogenesis	28	2.56645	7.29557e-05	ENSG00000105851, ENSG00000108700, ENSG00000120093, ENSG00000134817, ENSG00000004399, ENSG00000174697, ENSG00000115414, ENSG00000150782, ENSG00000151651, ENSG00000156427, ENSG00000037280, ENSG00000118257, ENSG00000203883, ENSG00000125968, ENSG00000185215, ENSG00000027869, ENSG00000133216, ENSG00000100292, ENSG00000154096, ENSG00000025708, ENSG00000161791, ENSG00000128805, ENSG00000163273, ENSG0000…	921	257	19734	2.33443	0.236022	0.00277532	0.00265724	2.57557																	GOTERM_BP_DIRECT	GO:0019441~tryptophan catabolic process to kynurenine	3	0.274977	0.0197611	ENSG00000131203, ENSG00000115919, ENSG00000188676	921	5	19734	12.856	1	0.25496	0.244112
GOTERM_BP_DIRECT	GO:0071347~cellular response to interleukin-1	14	1.28323	7.82978e-05	ENSG00000108700, ENSG00000181374, ENSG00000117009, ENSG00000117228, ENSG00000170961, ENSG00000117226, ENSG00000275302, ENSG00000172724, ENSG00000127528, ENSG00000137077, ENSG00000108691, ENSG00000102962, ENSG00000275385, ENSG00000106178	921	80	19734	3.74967	0.250936	0.00293501	0.00281013	2.55127																	KEGG_PATHWAY	hsa00380:Tryptophan metabolism	6	0.549954	0.0781179	ENSG00000131203, ENSG00000115919, ENSG00000104951, ENSG00000188676, ENSG00000117009, ENSG00000162882	486	42	8840	2.59847	1	0.285773	0.221499
GOTERM_BP_DIRECT	GO:0033089~positive regulation of T cell differentiation in thymus	6	0.549954	7.95395e-05	ENSG00000135426, ENSG00000196839, ENSG00000168685, ENSG00000172575, ENSG00000151651, ENSG00000112299	921	11	19734	11.6873	0.25436	0.00293501	0.00281013	2.55127																	KEGG_PATHWAY	hsa01240:Biosynthesis of cofactors	6	0.549954	0.928216	ENSG00000131203, ENSG00000115919, ENSG00000188676, ENSG00000117009, ENSG00000162882, ENSG00000103485	486	153	8840	0.713306	1	1	0.928216
GOTERM_BP_DIRECT	GO:0046629~gamma-delta T cell activation	6	0.549954	7.95395e-05	ENSG00000113263, ENSG00000211829, ENSG00000160593, ENSG00000198851, ENSG00000198821, ENSG00000160654	921	11	19734	11.6873	0.25436	0.00293501	0.00281013	2.55127
GOTERM_BP_DIRECT	GO:0032693~negative regulation of interleukin-10 production	8	0.733272	8.05665e-05	ENSG00000131203, ENSG00000011600, ENSG00000186818, ENSG00000049768, ENSG00000010671, ENSG00000072694, ENSG00000105639, ENSG00000197646	921	24	19734	7.14224	0.25718	0.00294347	0.00281823	2.55002																	Annotation Cluster 10	Enrichment Score: 1.9420145930777089
GOTERM_BP_DIRECT	GO:0033627~cell adhesion mediated by integrin	10	0.91659	9.106e-05	ENSG00000156886, ENSG00000115232, ENSG00000132205, ENSG00000169896, ENSG00000160255, ENSG00000138080, ENSG00000005844, ENSG00000139626, ENSG00000140678, ENSG00000090339	921	41	19734	5.22603	0.285396	0.00329423	0.00315407	2.50113																	Category	Term	Count	%	PValue	Genes	List Total	Pop Hits	Pop Total	Fold Enrichment	Bonferroni	Benjamini	FDR
GOTERM_BP_DIRECT	GO:0043303~mast cell degranulation	8	0.733272	0.000107418	ENSG00000105851, ENSG00000168356, ENSG00000211891, ENSG00000271605, ENSG00000086730, ENSG00000107317, ENSG00000171608, ENSG00000172575	921	25	19734	6.85655	0.327258	0.00384827	0.00368453	2.43362																	GOTERM_BP_DIRECT	GO:0034341~response to type II interferon	7	0.641613	0.00157447	ENSG00000115919, ENSG00000019582, ENSG00000130303, ENSG00000179583, ENSG00000115415, ENSG00000185201, ENSG00000185885	921	28	19734	5.35668	0.99702	0.0382224	0.0365961
GOTERM_BP_DIRECT	GO:0050731~positive regulation of peptidyl-tyrosine phosphorylation	14	1.28323	0.000130946	ENSG00000019582, ENSG00000160712, ENSG00000153064, ENSG00000180353, ENSG00000198851, ENSG00000105329, ENSG00000153162, ENSG00000136960, ENSG00000081237, ENSG00000261371, ENSG00000197943, ENSG00000157193, ENSG00000121594, ENSG00000010610	921	84	19734	3.57112	0.383208	0.0046079	0.00441185	2.35538																	GOTERM_BP_DIRECT	GO:0035456~response to interferon-beta	5	0.458295	0.00171965	ENSG00000130303, ENSG00000115415, ENSG00000185201, ENSG00000185885, ENSG00000132530	921	12	19734	8.9278	0.998258	0.0406762	0.0389456
GOTERM_BP_DIRECT	GO:0001771~immunological synapse formation	6	0.549954	0.000131119	ENSG00000134516, ENSG00000172724, ENSG00000013725, ENSG00000137077, ENSG00000107099, ENSG00000180644	921	12	19734	10.7134	0.383602	0.0046079	0.00441185	2.35538																	GOTERM_BP_DIRECT	GO:0035455~response to interferon-alpha	4	0.366636	0.0161987	ENSG00000130303, ENSG00000185201, ENSG00000183486, ENSG00000185885	921	12	19734	7.14224	1	0.223869	0.214344
GOTERM_BP_DIRECT	GO:0035556~intracellular signal transduction	39	3.5747	0.000140504	ENSG00000095585, ENSG00000180353, ENSG00000121281, ENSG00000111679, ENSG00000115956, ENSG00000043462, ENSG00000141968, ENSG00000065675, ENSG00000105639, ENSG00000174697, ENSG00000136573, ENSG00000170214, ENSG00000167984, ENSG00000086730, ENSG00000100721, ENSG00000124257, ENSG00000101336, ENSG00000185338, ENSG00000182866, ENSG00000152495, ENSG00000160999, ENSG00000100292, ENSG00000104814, ENSG0000…	921	432	19734	1.93436	0.404584	0.00486637	0.00465932	2.33168																	GOTERM_BP_DIRECT	GO:0060337~type I interferon-mediated signaling pathway	4	0.366636	0.388945	ENSG00000115415, ENSG00000185201, ENSG00000111335, ENSG00000185885	921	48	19734	1.78556	1	1	0.957712
GOTERM_BP_DIRECT	GO:0050900~leukocyte migration	8	0.733272	0.000141112	ENSG00000182866, ENSG00000196839, ENSG00000110876, ENSG00000188404, ENSG00000075340, ENSG00000139626, ENSG00000010810, ENSG00000090339	921	26	19734	6.59283	0.405919	0.00486637	0.00465932	2.33168
GOTERM_BP_DIRECT	GO:0070106~interleukin-27-mediated signaling pathway	5	0.458295	0.000146697	ENSG00000104998, ENSG00000115415, ENSG00000111335, ENSG00000157601, ENSG00000135114	921	7	19734	15.3048	0.418039	0.00496617	0.00475487	2.32286																	Annotation Cluster 11	Enrichment Score: 1.9397241919415922
GOTERM_BP_DIRECT	GO:0048007~antigen processing and presentation, exogenous lipid antigen via MHC class Ib	5	0.458295	0.000146697	ENSG00000158481, ENSG00000158473, ENSG00000158485, ENSG00000158488, ENSG00000158477	921	7	19734	15.3048	0.418039	0.00496617	0.00475487	2.32286																	Category	Term	Count	%	PValue	Genes	List Total	Pop Hits	Pop Total	Fold Enrichment	Bonferroni	Benjamini	FDR
GOTERM_BP_DIRECT	GO:0042127~regulation of cell population proliferation	19	1.74152	0.000171407	ENSG00000132205, ENSG00000125384, ENSG00000049249, ENSG00000105329, ENSG00000167261, ENSG00000108819, ENSG00000115415, ENSG00000138755, ENSG00000171223, ENSG00000171310, ENSG00000170476, ENSG00000141068, ENSG00000169248, ENSG00000120885, ENSG00000169245, ENSG00000138080, ENSG00000057657, ENSG00000182685, ENSG00000162783	921	147	19734	2.76944	0.468763	0.00574993	0.00550529	2.25922																	GOTERM_BP_DIRECT	GO:0006911~phagocytosis, engulfment	7	0.641613	0.000659602	ENSG00000110934, ENSG00000169896, ENSG00000072694, ENSG00000019169, ENSG00000100092, ENSG00000160255, ENSG00000163219	921	24	19734	6.24946	0.912437	0.0185796	0.0177891
GOTERM_BP_DIRECT	GO:0043408~regulation of MAPK cascade	10	0.91659	0.000194856	ENSG00000182866, ENSG00000113263, ENSG00000101082, ENSG00000155926, ENSG00000000938, ENSG00000010810, ENSG00000037280, ENSG00000182578, ENSG00000154016, ENSG00000100351	921	45	19734	4.76149	0.512804	0.00647765	0.00620204	2.20747																	GOTERM_BP_DIRECT	GO:0097242~amyloid-beta clearance	4	0.366636	0.0203404	ENSG00000169896, ENSG00000019169, ENSG00000160255, ENSG00000125730	921	13	19734	6.59283	1	0.257826	0.246856
GOTERM_BP_DIRECT	GO:1903238~positive regulation of leukocyte tethering or rolling	6	0.549954	0.000204899	ENSG00000007908, ENSG00000115232, ENSG00000174175, ENSG00000121807, ENSG00000185245, ENSG00000180549	921	13	19734	9.88925	0.530532	0.00669096	0.00640628	2.19339																	GOTERM_BP_DIRECT	GO:0006898~receptor-mediated endocytosis	7	0.641613	0.113028	ENSG00000130203, ENSG00000169896, ENSG00000157193, ENSG00000072694, ENSG00000019169, ENSG00000160255, ENSG00000010327	921	71	19734	2.11249	1	0.814596	0.779937
GOTERM_BP_DIRECT	GO:0010818~T cell chemotaxis	6	0.549954	0.000204899	ENSG00000105851, ENSG00000169248, ENSG00000125735, ENSG00000169245, ENSG00000171608, ENSG00000169508	921	13	19734	9.88925	0.530532	0.00669096	0.00640628	2.19339
GOTERM_BP_DIRECT	GO:0071260~cellular response to mechanical stimulus	13	1.19157	0.000220024	ENSG00000111913, ENSG00000108821, ENSG00000105329, ENSG00000153162, ENSG00000120949, ENSG00000196664, ENSG00000026103, ENSG00000154864, ENSG00000125538, ENSG00000125735, ENSG00000260428, ENSG00000085741, ENSG00000125347	921	77	19734	3.6175	0.556021	0.00712183	0.00681881	2.16629																	Annotation Cluster 12	Enrichment Score: 1.8647805393376955
GOTERM_BP_DIRECT	GO:0050860~negative regulation of T cell receptor signaling pathway	8	0.733272	0.000234104	ENSG00000186818, ENSG00000101082, ENSG00000154096, ENSG00000111679, ENSG00000183918, ENSG00000117228, ENSG00000134242, ENSG00000162511	921	28	19734	6.12192	0.578505	0.0075117	0.0071921	2.14314																	Category	Term	Count	%	PValue	Genes	List Total	Pop Hits	Pop Total	Fold Enrichment	Bonferroni	Benjamini	FDR
GOTERM_BP_DIRECT	GO:0050869~negative regulation of B cell activation	5	0.458295	0.000282549	ENSG00000153064, ENSG00000072694, ENSG00000175463, ENSG00000155307, ENSG00000162511	921	8	19734	13.3917	0.647517	0.00891115	0.008532	2.06895																	GOTERM_BP_DIRECT	GO:0051044~positive regulation of membrane protein ectodomain proteolysis	6	0.549954	0.000842949	ENSG00000150594, ENSG00000130203, ENSG00000125538, ENSG00000232810, ENSG00000028137, ENSG00000151651	921	17	19734	7.56237	0.955517	0.0220602	0.0211216
GOTERM_BP_DIRECT	GO:2000556~positive regulation of T-helper 1 cell cytokine production	5	0.458295	0.000282549	ENSG00000125538, ENSG00000073861, ENSG00000196843, ENSG00000117090, ENSG00000150782	921	8	19734	13.3917	0.647517	0.00891115	0.008532	2.06895																	GOTERM_BP_DIRECT	GO:0045429~positive regulation of nitric oxide biosynthetic process	6	0.549954	0.05278	ENSG00000130203, ENSG00000120885, ENSG00000125538, ENSG00000127528, ENSG00000232810, ENSG00000160255	921	44	19734	2.92182	1	0.505866	0.484343
GOTERM_BP_DIRECT	GO:0001819~positive regulation of cytokine production	12	1.09991	0.000285484	ENSG00000156127, ENSG00000117586, ENSG00000113263, ENSG00000105851, ENSG00000150594, ENSG00000178562, ENSG00000232810, ENSG00000171608, ENSG00000000938, ENSG00000235568, ENSG00000168071, ENSG00000150782	921	68	19734	3.78118	0.651315	0.00892742	0.00854759	2.06816																	GOTERM_BP_DIRECT	GO:0042311~vasodilation	6	0.549954	0.0571988	ENSG00000150594, ENSG00000130203, ENSG00000163794, ENSG00000127528, ENSG00000232810, ENSG00000164867	921	45	19734	2.85689	1	0.534339	0.511604
GOTERM_BP_DIRECT	GO:0050868~negative regulation of T cell activation	7	0.641613	0.000299783	ENSG00000163154, ENSG00000104951, ENSG00000122188, ENSG00000105639, ENSG00000181847, ENSG00000134242, ENSG00000162511	921	21	19734	7.14224	0.669241	0.00929578	0.00890027	2.0506
GOTERM_BP_DIRECT	GO:0050850~positive regulation of calcium-mediated signaling	9	0.824931	0.00030395	ENSG00000083454, ENSG00000275302, ENSG00000196839, ENSG00000115085, ENSG00000198851, ENSG00000081237, ENSG00000171596, ENSG00000197943, ENSG00000010610	921	38	19734	5.07475	0.674289	0.00934645	0.00894879	2.04824																	Annotation Cluster 13	Enrichment Score: 1.657192796240834
GOTERM_BP_DIRECT	GO:0002523~leukocyte migration involved in inflammatory response	6	0.549954	0.000306526	ENSG00000007908, ENSG00000012779, ENSG00000232810, ENSG00000160255, ENSG00000180549, ENSG00000151651	921	14	19734	9.18288	0.677372	0.00934777	0.00895005	2.04817																	Category	Term	Count	%	PValue	Genes	List Total	Pop Hits	Pop Total	Fold Enrichment	Bonferroni	Benjamini	FDR
GOTERM_BP_DIRECT	GO:0051056~regulation of small GTPase mediated signal transduction	16	1.46654	0.000388053	ENSG00000134516, ENSG00000146192, ENSG00000156299, ENSG00000127084, ENSG00000100092, ENSG00000075884, ENSG00000141968, ENSG00000139725, ENSG00000164691, ENSG00000089820, ENSG00000128805, ENSG00000123329, ENSG00000124126, ENSG00000107099, ENSG00000180448, ENSG00000186517	921	118	19734	2.90532	0.761216	0.0116988	0.011201	1.95074																	GOTERM_BP_DIRECT	GO:0021612~facial nerve structural organization	4	0.366636	0.00947288	ENSG00000173917, ENSG00000221866, ENSG00000184613, ENSG00000118257	921	10	19734	8.57068	1	0.150021	0.143638
GOTERM_BP_DIRECT	GO:0050864~regulation of B cell activation	4	0.366636	0.000389959	ENSG00000130775, ENSG00000177455, ENSG00000160856, ENSG00000215417	921	4	19734	21.4267	0.762889	0.0116988	0.011201	1.95074																	GOTERM_BP_DIRECT	GO:0071526~semaphorin-plexin signaling pathway	7	0.641613	0.0126214	ENSG00000136040, ENSG00000100092, ENSG00000167680, ENSG00000004399, ENSG00000221866, ENSG00000184613, ENSG00000118257	921	42	19734	3.57112	1	0.17844	0.170848
GOTERM_BP_DIRECT	GO:0050830~defense response to Gram-positive bacterium	17	1.5582	0.000397486	ENSG00000106952, ENSG00000160712, ENSG00000104998, ENSG00000174885, ENSG00000150782, ENSG00000204592, ENSG00000274641, ENSG00000197629, ENSG00000169413, ENSG00000125538, ENSG00000206503, ENSG00000168685, ENSG00000232810, ENSG00000273703, ENSG00000000938, ENSG00000277224, ENSG00000162654	921	131	19734	2.78057	0.769388	0.0118284	0.0113252	1.94596																	GOTERM_BP_DIRECT	GO:0021637~trigeminal nerve structural organization	3	0.274977	0.0389989	ENSG00000221866, ENSG00000184613, ENSG00000118257	921	7	19734	9.18288	1	0.40423	0.387032
GOTERM_BP_DIRECT	GO:0071639~positive regulation of monocyte chemotactic protein-1 production	6	0.549954	0.000442202	ENSG00000066294, ENSG00000168961, ENSG00000125538, ENSG00000122691, ENSG00000153898, ENSG00000111331	921	15	19734	8.57068	0.804478	0.0129502	0.0123992	1.90661																	GOTERM_BP_DIRECT	GO:0021785~branchiomotor neuron axon guidance	3	0.274977	0.0504182	ENSG00000221866, ENSG00000184613, ENSG00000118257	921	8	19734	8.03502	1	0.484487	0.463873
GOTERM_BP_DIRECT	GO:0001913~T cell mediated cytotoxicity	6	0.549954	0.000442202	ENSG00000206503, ENSG00000168685, ENSG00000197540, ENSG00000166710, ENSG00000109861, ENSG00000180644	921	15	19734	8.57068	0.804478	0.0129502	0.0123992	1.90661
GOTERM_BP_DIRECT	GO:0030198~extracellular matrix organization	20	1.83318	0.000469047	ENSG00000107742, ENSG00000158859, ENSG00000108821, ENSG00000019169, ENSG00000077942, ENSG00000262406, ENSG00000008516, ENSG00000138316, ENSG00000169031, ENSG00000116147, ENSG00000149968, ENSG00000100767, ENSG00000142173, ENSG00000100985, ENSG00000232810, ENSG00000182871, ENSG00000134917, ENSG00000166106, ENSG00000142303, ENSG00000081052	921	173	19734	2.47708	0.822927	0.0136282	0.0130484	1.88444																	Annotation Cluster 14	Enrichment Score: 1.3571898708404764
GOTERM_BP_DIRECT	GO:0035739~CD4-positive, alpha-beta T cell proliferation	5	0.458295	0.000489818	ENSG00000049768, ENSG00000198286, ENSG00000198851, ENSG00000178562, ENSG00000065675	921	9	19734	11.9037	0.835997	0.0141205	0.0135197	1.86903																	Category	Term	Count	%	PValue	Genes	List Total	Pop Hits	Pop Total	Fold Enrichment	Bonferroni	Benjamini	FDR
GOTERM_BP_DIRECT	GO:0007160~cell-matrix adhesion	15	1.37489	0.000592418	ENSG00000156886, ENSG00000156299, ENSG00000149781, ENSG00000153283, ENSG00000138964, ENSG00000005844, ENSG00000139626, ENSG00000115414, ENSG00000088827, ENSG00000115232, ENSG00000169896, ENSG00000160255, ENSG00000138080, ENSG00000140678, ENSG00000120332	921	110	19734	2.92182	0.88771	0.0169459	0.0162249	1.78982																	GOTERM_BP_DIRECT	GO:0022617~extracellular matrix disassembly	7	0.641613	0.0192778	ENSG00000158859, ENSG00000149968, ENSG00000100985, ENSG00000262406, ENSG00000166106, ENSG00000151651, ENSG00000172236	921	46	19734	3.26059	1	0.25496	0.244112
GOTERM_BP_DIRECT	GO:0032733~positive regulation of interleukin-10 production	9	0.824931	0.000622085	ENSG00000117586, ENSG00000168961, ENSG00000187608, ENSG00000137265, ENSG00000178562, ENSG00000122122, ENSG00000181847, ENSG00000197943, ENSG00000102245	921	42	19734	4.59144	0.89936	0.0176576	0.0169064	1.77195																	GOTERM_BP_DIRECT	GO:1904645~response to amyloid-beta	4	0.366636	0.0359114	ENSG00000149968, ENSG00000100985, ENSG00000262406, ENSG00000010810	921	16	19734	5.35668	1	0.390805	0.374177
GOTERM_BP_DIRECT	GO:0006911~phagocytosis, engulfment	7	0.641613	0.000659602	ENSG00000110934, ENSG00000169896, ENSG00000072694, ENSG00000019169, ENSG00000100092, ENSG00000160255, ENSG00000163219	921	24	19734	6.24946	0.912379	0.0185796	0.0177891	1.74985																	GOTERM_BP_DIRECT	GO:0030574~collagen catabolic process	5	0.458295	0.122501	ENSG00000149968, ENSG00000100985, ENSG00000262406, ENSG00000008516, ENSG00000138316	921	41	19734	2.61301	1	0.854498	0.818142
GOTERM_BP_DIRECT	GO:0032757~positive regulation of interleukin-8 production	11	1.00825	0.000709149	ENSG00000019582, ENSG00000168961, ENSG00000125538, ENSG00000232810, ENSG00000116824, ENSG00000196664, ENSG00000174697, ENSG00000085265, ENSG00000133048, ENSG00000172458, ENSG00000122223	921	64	19734	3.68272	0.927029	0.0198239	0.0189805	1.72169
GOTERM_BP_DIRECT	GO:0032722~positive regulation of chemokine production	9	0.824931	0.000733462	ENSG00000117586, ENSG00000104432, ENSG00000019582, ENSG00000160712, ENSG00000100292, ENSG00000232810, ENSG00000196664, ENSG00000150782, ENSG00000182578	921	43	19734	4.48466	0.933295	0.0203494	0.0194836	1.71033																	Annotation Cluster 15	Enrichment Score: 1.3060137504601008
GOTERM_BP_DIRECT	GO:2000563~positive regulation of CD4-positive, alpha-beta T cell proliferation	5	0.458295	0.000786283	ENSG00000198286, ENSG00000168961, ENSG00000198851, ENSG00000178562, ENSG00000065675	921	10	19734	10.7134	0.945116	0.0210245	0.02013	1.69616																	Category	Term	Count	%	PValue	Genes	List Total	Pop Hits	Pop Total	Fold Enrichment	Bonferroni	Benjamini	FDR
GOTERM_BP_DIRECT	GO:0070233~negative regulation of T cell apoptotic process	5	0.458295	0.000786283	ENSG00000131203, ENSG00000168685, ENSG00000065675, ENSG00000107099, ENSG00000139193	921	10	19734	10.7134	0.945116	0.0210245	0.02013	1.69616																	GOTERM_BP_DIRECT	GO:0007162~negative regulation of cell adhesion	8	0.733272	0.00904353	ENSG00000111913, ENSG00000136040, ENSG00000197471, ENSG00000133216, ENSG00000077942, ENSG00000004399, ENSG00000221866, ENSG00000134028	921	51	19734	3.36105	1	0.147007	0.140752
GOTERM_BP_DIRECT	GO:0034695~response to prostaglandin E	5	0.458295	0.000786283	ENSG00000168356, ENSG00000126353, ENSG00000172724, ENSG00000137077, ENSG00000108819	921	10	19734	10.7134	0.945116	0.0210245	0.02013	1.69616																	GOTERM_BP_DIRECT	GO:0043087~regulation of GTPase activity	8	0.733272	0.0248042	ENSG00000136040, ENSG00000146192, ENSG00000127084, ENSG00000141968, ENSG00000075884, ENSG00000123329, ENSG00000004399, ENSG00000221866	921	62	19734	2.76474	1	0.303546	0.290631
GOTERM_BP_DIRECT	GO:0002467~germinal center formation	5	0.458295	0.000786283	ENSG00000156234, ENSG00000196839, ENSG00000092929, ENSG00000102524, ENSG00000172578	921	10	19734	10.7134	0.945116	0.0210245	0.02013	1.69616																	GOTERM_BP_DIRECT	GO:1902287~semaphorin-plexin signaling pathway involved in axon guidance	3	0.274977	0.152896	ENSG00000136040, ENSG00000004399, ENSG00000221866	921	15	19734	4.28534	1	0.953015	0.912467
GOTERM_BP_DIRECT	GO:0002819~regulation of adaptive immune response	5	0.458295	0.000786283	ENSG00000117586, ENSG00000104951, ENSG00000072694, ENSG00000121281, ENSG00000125347	921	10	19734	10.7134	0.945116	0.0210245	0.02013	1.69616																	GOTERM_BP_DIRECT	GO:0050772~positive regulation of axonogenesis	4	0.366636	0.174055	ENSG00000136040, ENSG00000156299, ENSG00000004399, ENSG00000221866	921	31	19734	2.76474	1	0.964361	0.92333
GOTERM_BP_DIRECT	GO:0002376~immune system process	10	0.91659	0.000803683	ENSG00000167850, ENSG00000167851, ENSG00000137265, ENSG00000188676, ENSG00000118308, ENSG00000140968, ENSG00000183918, ENSG00000125347, ENSG00000234883, ENSG00000240065	921	54	19734	3.96791	0.948531	0.0213352	0.0204274	1.68979
GOTERM_BP_DIRECT	GO:0030101~natural killer cell activation	7	0.641613	0.000833976	ENSG00000131019, ENSG00000171608, ENSG00000116824, ENSG00000172575, ENSG00000026751, ENSG00000103522, ENSG00000150782	921	25	19734	5.99948	0.953979	0.0219812	0.021046	1.67683																	Annotation Cluster 16	Enrichment Score: 1.1956791753861244
GOTERM_BP_DIRECT	GO:0051044~positive regulation of membrane protein ectodomain proteolysis	6	0.549954	0.000842949	ENSG00000150594, ENSG00000130203, ENSG00000125538, ENSG00000232810, ENSG00000028137, ENSG00000151651	921	17	19734	7.56237	0.955479	0.0220602	0.0211216	1.67527																	Category	Term	Count	%	PValue	Genes	List Total	Pop Hits	Pop Total	Fold Enrichment	Bonferroni	Benjamini	FDR
GOTERM_BP_DIRECT	GO:0046330~positive regulation of JNK cascade	14	1.28323	0.000993419	ENSG00000075702, ENSG00000126353, ENSG00000158517, ENSG00000072694, ENSG00000166839, ENSG00000172575, ENSG00000037280, ENSG00000172724, ENSG00000125538, ENSG00000137077, ENSG00000232810, ENSG00000139193, ENSG00000117090, ENSG00000101265	921	103	19734	2.91237	0.974461	0.0258127	0.0247144	1.60705																	GOTERM_BP_DIRECT	GO:0046598~positive regulation of viral entry into host cell	4	0.366636	0.0301994	ENSG00000019582, ENSG00000168961, ENSG00000196126, ENSG00000010610	921	15	19734	5.71379	1	0.34419	0.329546
GOTERM_BP_DIRECT	GO:0050776~regulation of immune response	8	0.733272	0.00100033	ENSG00000197471, ENSG00000126264, ENSG00000072694, ENSG00000101082, ENSG00000183918, ENSG00000012124, ENSG00000172116, ENSG00000089692	921	35	19734	4.89753	0.975104	0.0258127	0.0247144	1.60705																	GOTERM_BP_DIRECT	GO:0045657~positive regulation of monocyte differentiation	3	0.274977	0.0762085	ENSG00000019582, ENSG00000196126, ENSG00000010610	921	10	19734	6.42801	1	0.644976	0.617534
GOTERM_BP_DIRECT	GO:0042531~positive regulation of tyrosine phosphorylation of STAT protein	11	1.00825	0.00102386	ENSG00000138496, ENSG00000173193, ENSG00000160712, ENSG00000180353, ENSG00000186891, ENSG00000232810, ENSG00000174697, ENSG00000010810, ENSG00000150782, ENSG00000122025, ENSG00000182578	921	67	19734	3.51782	0.977177	0.0262364	0.0251201	1.59998																	GOTERM_BP_DIRECT	GO:0033674~positive regulation of kinase activity	6	0.549954	0.11245	ENSG00000019582, ENSG00000196126, ENSG00000122025, ENSG00000037280, ENSG00000010610, ENSG00000182578	921	55	19734	2.33746	1	0.812018	0.777469
GOTERM_BP_DIRECT	GO:0048245~eosinophil chemotaxis	7	0.641613	0.00104184	ENSG00000275302, ENSG00000108700, ENSG00000181374, ENSG00000108691, ENSG00000102962, ENSG00000275385, ENSG00000106178	921	26	19734	5.76873	0.978643	0.0265129	0.0253849	1.59543
GOTERM_BP_DIRECT	GO:0010718~positive regulation of epithelial to mesenchymal transition	10	0.91659	0.00105366	ENSG00000108821, ENSG00000125538, ENSG00000156299, ENSG00000130558, ENSG00000125845, ENSG00000105329, ENSG00000122691, ENSG00000138795, ENSG00000151651, ENSG00000148204	921	56	19734	3.8262	0.979556	0.0266301	0.0254971	1.59351																	Annotation Cluster 17	Enrichment Score: 1.0880238784391463
GOTERM_BP_DIRECT	GO:0030889~negative regulation of B cell proliferation	6	0.549954	0.00112268	ENSG00000011600, ENSG00000147889, ENSG00000167851, ENSG00000010671, ENSG00000072694, ENSG00000240505	921	18	19734	7.14224	0.984157	0.0279911	0.0268002	1.57186																	Category	Term	Count	%	PValue	Genes	List Total	Pop Hits	Pop Total	Fold Enrichment	Bonferroni	Benjamini	FDR
GOTERM_BP_DIRECT	GO:0045579~positive regulation of B cell differentiation	6	0.549954	0.00112268	ENSG00000104432, ENSG00000010671, ENSG00000123338, ENSG00000183918, ENSG00000066336, ENSG00000139193	921	18	19734	7.14224	0.984157	0.0279911	0.0268002	1.57186																	GOTERM_BP_DIRECT	GO:0001938~positive regulation of endothelial cell proliferation	8	0.733272	0.0501286	ENSG00000171608, ENSG00000153162, ENSG00000198435, ENSG00000101445, ENSG00000037280, ENSG00000106178, ENSG00000184613, ENSG00000118257	921	72	19734	2.38075	1	0.484487	0.463873
GOTERM_BP_DIRECT	GO:0090023~positive regulation of neutrophil chemotaxis	7	0.641613	0.00128725	ENSG00000111913, ENSG00000019582, ENSG00000126353, ENSG00000172724, ENSG00000128340, ENSG00000137077, ENSG00000123338	921	27	19734	5.55507	0.991374	0.0316663	0.030319	1.51828																	GOTERM_BP_DIRECT	GO:0038084~vascular endothelial growth factor signaling pathway	4	0.366636	0.0560772	ENSG00000171608, ENSG00000122025, ENSG00000037280, ENSG00000118257	921	19	19734	4.51089	1	0.52787	0.50541
GOTERM_BP_DIRECT	GO:0032740~positive regulation of interleukin-17 production	7	0.641613	0.00128725	ENSG00000131378, ENSG00000105329, ENSG00000162739, ENSG00000065675, ENSG00000196843, ENSG00000150782, ENSG00000122224	921	27	19734	5.55507	0.991374	0.0316663	0.030319	1.51828																	GOTERM_BP_DIRECT	GO:0010595~positive regulation of endothelial cell migration	6	0.549954	0.193667	ENSG00000105851, ENSG00000176692, ENSG00000171608, ENSG00000037280, ENSG00000184613, ENSG00000118257	921	66	19734	1.94788	1	1	0.957712
GOTERM_BP_DIRECT	GO:0007163~establishment or maintenance of cell polarity	9	0.824931	0.00134951	ENSG00000275302, ENSG00000197471, ENSG00000128340, ENSG00000168421, ENSG00000138964, ENSG00000186765, ENSG00000188677, ENSG00000159753, ENSG00000160654	921	47	19734	4.10299	0.993147	0.0329781	0.031575	1.50066
GOTERM_BP_DIRECT	GO:0034341~response to type II interferon	7	0.641613	0.00157447	ENSG00000115919, ENSG00000019582, ENSG00000130303, ENSG00000179583, ENSG00000115415, ENSG00000185201, ENSG00000185885	921	28	19734	5.35668	0.997016	0.0382224	0.0365961	1.43657																	Annotation Cluster 18	Enrichment Score: 1.0738232515707986
GOTERM_BP_DIRECT	GO:0001934~positive regulation of protein phosphorylation	21	1.92484	0.00159138	ENSG00000019582, ENSG00000197471, ENSG00000019169, ENSG00000172575, ENSG00000174697, ENSG00000196126, ENSG00000026103, ENSG00000261371, ENSG00000156427, ENSG00000037280, ENSG00000183160, ENSG00000013725, ENSG00000125538, ENSG00000125845, ENSG00000100985, ENSG00000232810, ENSG00000105270, ENSG00000125730, ENSG00000010610, ENSG00000182578, ENSG00000124762	921	206	19734	2.18428	0.997196	0.0383804	0.0367474	1.43477																	Category	Term	Count	%	PValue	Genes	List Total	Pop Hits	Pop Total	Fold Enrichment	Bonferroni	Benjamini	FDR
GOTERM_BP_DIRECT	GO:0007186~G protein-coupled receptor signaling pathway	65	5.95784	0.00164375	ENSG00000159618, ENSG00000108700, ENSG00000006638, ENSG00000111679, ENSG00000141968, ENSG00000138755, ENSG00000167083, ENSG00000171700, ENSG00000170214, ENSG00000170128, ENSG00000171657, ENSG00000159496, ENSG00000121966, ENSG00000102962, ENSG00000085265, ENSG00000169508, ENSG00000125245, ENSG00000150594, ENSG00000130203, ENSG00000198851, ENSG00000171596, ENSG00000135898, ENSG00000171631, ENSG0000…	921	943	19734	1.47692	0.99769	0.0393859	0.0377101	1.42354																	GOTERM_BP_DIRECT	GO:0150078~positive regulation of neuroinflammatory response	4	0.366636	0.0125789	ENSG00000125538, ENSG00000232810, ENSG00000197943, ENSG00000150782	921	11	19734	7.79153	1	0.17844	0.170848
GOTERM_BP_DIRECT	GO:0035456~response to interferon-beta	5	0.458295	0.00171965	ENSG00000130303, ENSG00000115415, ENSG00000185201, ENSG00000185885, ENSG00000132530	921	12	19734	8.9278	0.998255	0.0406762	0.0389456	1.40954																	GOTERM_BP_DIRECT	GO:0043122~regulation of canonical NF-kappaB signal transduction	4	0.366636	0.174055	ENSG00000125538, ENSG00000232810, ENSG00000056558, ENSG00000197943	921	31	19734	2.76474	1	0.964361	0.92333
GOTERM_BP_DIRECT	GO:0016045~detection of bacterium	5	0.458295	0.00171965	ENSG00000206503, ENSG00000158473, ENSG00000234745, ENSG00000196126, ENSG00000091106	921	12	19734	8.9278	0.998255	0.0406762	0.0389456	1.40954																	GOTERM_BP_DIRECT	GO:0051091~positive regulation of DNA-binding transcription factor activity	7	0.641613	0.274283	ENSG00000125538, ENSG00000125845, ENSG00000232810, ENSG00000140009, ENSG00000235568, ENSG00000132274, ENSG00000197943	921	94	19734	1.59561	1	1	0.957712
GOTERM_BP_DIRECT	GO:0072672~neutrophil extravasation	4	0.366636	0.0018167	ENSG00000105851, ENSG00000160593, ENSG00000171608, ENSG00000261371	921	6	19734	14.2845	0.998781	0.0411266	0.0393768	1.40476
GOTERM_BP_DIRECT	GO:0033004~negative regulation of mast cell activation	4	0.366636	0.0018167	ENSG00000066294, ENSG00000271605, ENSG00000188822, ENSG00000118432	921	6	19734	14.2845	0.998781	0.0411266	0.0393768	1.40476																	Annotation Cluster 19	Enrichment Score: 1.0349921286792525
GOTERM_BP_DIRECT	GO:0050849~negative regulation of calcium-mediated signaling	4	0.366636	0.0018167	ENSG00000101082, ENSG00000115956, ENSG00000140090, ENSG00000012124	921	6	19734	14.2845	0.998781	0.0411266	0.0393768	1.40476																	Category	Term	Count	%	PValue	Genes	List Total	Pop Hits	Pop Total	Fold Enrichment	Bonferroni	Benjamini	FDR
GOTERM_BP_DIRECT	GO:0046641~positive regulation of alpha-beta T cell proliferation	4	0.366636	0.0018167	ENSG00000117586, ENSG00000115085, ENSG00000121807, ENSG00000081237	921	6	19734	14.2845	0.998781	0.0411266	0.0393768	1.40476																	GOTERM_BP_DIRECT	GO:0098703~calcium ion import across plasma membrane	6	0.549954	0.0087557	ENSG00000142185, ENSG00000100678, ENSG00000100346, ENSG00000140090, ENSG00000187688, ENSG00000167723	921	28	19734	4.59144	1	0.142958	0.136876
GOTERM_BP_DIRECT	GO:2001199~negative regulation of dendritic cell differentiation	4	0.366636	0.0018167	ENSG00000002933, ENSG00000106565, ENSG00000072694, ENSG00000204632	921	6	19734	14.2845	0.998781	0.0411266	0.0393768	1.40476																	GOTERM_BP_DIRECT	GO:0070588~calcium ion transmembrane transport	10	0.91659	0.129709	ENSG00000083454, ENSG00000108405, ENSG00000168356, ENSG00000142185, ENSG00000198785, ENSG00000100678, ENSG00000140090, ENSG00000187688, ENSG00000153898, ENSG00000167723	921	125	19734	1.71414	1	0.862385	0.825693
GOTERM_BP_DIRECT	GO:0050851~antigen receptor-mediated signaling pathway	4	0.366636	0.0018167	ENSG00000177455, ENSG00000160999, ENSG00000101082, ENSG00000122188	921	6	19734	14.2845	0.998781	0.0411266	0.0393768	1.40476																	GOTERM_BP_DIRECT	GO:0035725~sodium ion transmembrane transport	6	0.549954	0.691455	ENSG00000168356, ENSG00000105711, ENSG00000142185, ENSG00000100678, ENSG00000140090, ENSG00000070915	921	124	19734	1.03678	1	1	0.957712
GOTERM_BP_DIRECT	GO:0043372~positive regulation of CD4-positive, alpha-beta T cell differentiation	4	0.366636	0.0018167	ENSG00000117586, ENSG00000123338, ENSG00000122122, ENSG00000185338	921	6	19734	14.2845	0.998781	0.0411266	0.0393768	1.40476
GOTERM_BP_DIRECT	GO:2000406~positive regulation of T cell migration	6	0.549954	0.00187989	ENSG00000115232, ENSG00000197471, ENSG00000169245, ENSG00000137077, ENSG00000102879, ENSG00000107099	921	20	19734	6.42801	0.999035	0.0420413	0.0402525	1.39521																	Annotation Cluster 20	Enrichment Score: 0.8658267270934298
GOTERM_BP_DIRECT	GO:0043011~myeloid dendritic cell differentiation	6	0.549954	0.00187989	ENSG00000156127, ENSG00000152495, ENSG00000137265, ENSG00000104856, ENSG00000123685, ENSG00000168062	921	20	19734	6.42801	0.999035	0.0420413	0.0402525	1.39521																	Category	Term	Count	%	PValue	Genes	List Total	Pop Hits	Pop Total	Fold Enrichment	Bonferroni	Benjamini	FDR
GOTERM_BP_DIRECT	GO:0033209~tumor necrosis factor-mediated signaling pathway	10	0.91659	0.00196037	ENSG00000159958, ENSG00000186827, ENSG00000186891, ENSG00000232810, ENSG00000215788, ENSG00000102524, ENSG00000056558, ENSG00000115415, ENSG00000026103, ENSG00000028137	921	61	19734	3.51258	0.999283	0.0435768	0.0417227	1.37963																	GOTERM_BP_DIRECT	GO:0045937~positive regulation of phosphate metabolic process	3	0.274977	0.0389989	ENSG00000122025, ENSG00000037280, ENSG00000182578	921	7	19734	9.18288	1	0.40423	0.387032
GOTERM_BP_DIRECT	GO:0030833~regulation of actin filament polymerization	8	0.733272	0.00226555	ENSG00000103187, ENSG00000055163, ENSG00000180353, ENSG00000102879, ENSG00000124126, ENSG00000010810, ENSG00000140368, ENSG00000090924	921	40	19734	4.28534	0.999768	0.0500592	0.0479293	1.3194																	GOTERM_BP_DIRECT	GO:0033674~positive regulation of kinase activity	6	0.549954	0.11245	ENSG00000019582, ENSG00000196126, ENSG00000122025, ENSG00000037280, ENSG00000010610, ENSG00000182578	921	55	19734	2.33746	1	0.812018	0.777469
GOTERM_BP_DIRECT	GO:0051209~release of sequestered calcium ion into cytosol	9	0.824931	0.00231962	ENSG00000182866, ENSG00000126353, ENSG00000172724, ENSG00000142185, ENSG00000137077, ENSG00000185245, ENSG00000081237, ENSG00000197943, ENSG00000173578	921	51	19734	3.78118	0.99981	0.0509489	0.0487811	1.31175																	GOTERM_BP_DIRECT	GO:0031401~positive regulation of protein modification process	3	0.274977	0.120603	ENSG00000122025, ENSG00000037280, ENSG00000182578	921	13	19734	4.94463	1	0.844453	0.808524
GOTERM_BP_DIRECT	GO:0045088~regulation of innate immune response	6	0.549954	0.00237368	ENSG00000130203, ENSG00000157193, ENSG00000072694, ENSG00000125347, ENSG00000000938, ENSG00000134242	921	21	19734	6.12192	0.999845	0.0518277	0.0496225	1.30432																	GOTERM_BP_DIRECT	GO:0048584~positive regulation of response to stimulus	3	0.274977	0.120603	ENSG00000122025, ENSG00000037280, ENSG00000182578	921	13	19734	4.94463	1	0.844453	0.808524
																														GOTERM_BP_DIRECT	GO:0007275~multicellular organism development	4	0.366636	0.73474	ENSG00000107736, ENSG00000122025, ENSG00000037280, ENSG00000182578	921	81	19734	1.05811	1	1	0.957712
																														Annotation Cluster 21	Enrichment Score: 0.6889474274636793
																														Category	Term	Count	%	PValue	Genes	List Total	Pop Hits	Pop Total	Fold Enrichment	Bonferroni	Benjamini	FDR
																														GOTERM_BP_DIRECT	GO:0035335~peptidyl-tyrosine dephosphorylation	5	0.458295	0.0543848	ENSG00000158050, ENSG00000138166, ENSG00000151490, ENSG00000167065, ENSG00000111679	921	31	19734	3.45592	1	0.517216	0.49521
																														GOTERM_BP_DIRECT	GO:0043409~negative regulation of MAPK cascade	5	0.458295	0.165627	ENSG00000186818, ENSG00000158050, ENSG00000138166, ENSG00000111679, ENSG00000122188	921	46	19734	2.32899	1	0.964361	0.92333
																														GOTERM_BP_DIRECT	GO:0000165~MAPK cascade	9	0.824931	0.234681	ENSG00000141068, ENSG00000138166, ENSG00000188130, ENSG00000153064, ENSG00000160791, ENSG00000111679, ENSG00000081237, ENSG00000146674, ENSG00000143851	921	126	19734	1.53048	1	1	0.957712
																														GOTERM_BP_DIRECT	GO:0016311~dephosphorylation	7	0.641613	0.365089	ENSG00000138166, ENSG00000151490, ENSG00000167065, ENSG00000111679, ENSG00000081237, ENSG00000134242, ENSG00000143851	921	105	19734	1.42845	1	1	0.957712
																														GOTERM_BP_DIRECT	GO:0006470~protein dephosphorylation	7	0.641613	0.465347	ENSG00000158050, ENSG00000138166, ENSG00000151490, ENSG00000111679, ENSG00000081237, ENSG00000134242, ENSG00000143851	921	117	19734	1.28194	1	1	0.957712
																														Annotation Cluster 22	Enrichment Score: 0.5491075103820071
																														Category	Term	Count	%	PValue	Genes	List Total	Pop Hits	Pop Total	Fold Enrichment	Bonferroni	Benjamini	FDR
																														GOTERM_BP_DIRECT	GO:0001574~ganglioside biosynthetic process	3	0.274977	0.0903484	ENSG00000160408, ENSG00000136840, ENSG00000140557, ENSG00000257524	921	11	19734	5.84365	1	0.691449	0.66203
																														GOTERM_BP_DIRECT	GO:0009311~oligosaccharide metabolic process	3	0.274977	0.291383	ENSG00000160408, ENSG00000136840, ENSG00000140557, ENSG00000257524	921	23	19734	2.79479	1	1	0.957712
																														GOTERM_BP_DIRECT	GO:0006486~protein glycosylation	4	0.366636	0.855642	ENSG00000160408, ENSG00000136840, ENSG00000140557, ENSG00000180549, ENSG00000257524	921	101	19734	0.848583	1	1	0.957712
																														Annotation Cluster 23	Enrichment Score: 0.4561853174292304
																														Category	Term	Count	%	PValue	Genes	List Total	Pop Hits	Pop Total	Fold Enrichment	Bonferroni	Benjamini	FDR
																														KEGG_PATHWAY	hsa05214:Glioma	8	0.733272	0.122285	ENSG00000152495, ENSG00000147889, ENSG00000169885, ENSG00000171608, ENSG00000197943, ENSG00000112242, ENSG00000166501, ENSG00000124762	486	76	8840	1.91466	1	0.420717	0.326092
																														KEGG_PATHWAY	hsa05219:Bladder cancer	5	0.458295	0.185715	ENSG00000147889, ENSG00000100985, ENSG00000025708, ENSG00000112242, ENSG00000124762	486	41	8840	2.21821	1	0.596352	0.462224
																														KEGG_PATHWAY	hsa05223:Non-small cell lung cancer	7	0.641613	0.210477	ENSG00000147889, ENSG00000171608, ENSG00000105639, ENSG00000197943, ENSG00000112242, ENSG00000166501, ENSG00000124762	486	73	8840	1.74418	1	0.654061	0.506954
																														KEGG_PATHWAY	hsa05212:Pancreatic cancer	7	0.641613	0.246578	ENSG00000147889, ENSG00000128340, ENSG00000105329, ENSG00000171608, ENSG00000115415, ENSG00000112242, ENSG00000124762	486	77	8840	1.65357	1	0.724903	0.561863
																														KEGG_PATHWAY	hsa05161:Hepatitis B	12	1.09991	0.282412	ENSG00000188130, ENSG00000100985, ENSG00000105329, ENSG00000232810, ENSG00000171608, ENSG00000115415, ENSG00000105639, ENSG00000026103, ENSG00000112242, ENSG00000166501, ENSG00000124762, ENSG00000003400	486	163	8840	1.33909	1	0.805608	0.624416
																														KEGG_PATHWAY	hsa01522:Endocrine resistance	8	0.733272	0.300099	ENSG00000147889, ENSG00000188130, ENSG00000121281, ENSG00000100985, ENSG00000171608, ENSG00000140009, ENSG00000112242, ENSG00000124762	486	99	8840	1.46984	1	0.818194	0.634171
																														KEGG_PATHWAY	hsa05225:Hepatocellular carcinoma	12	1.09991	0.330125	ENSG00000147889, ENSG00000100292, ENSG00000081059, ENSG00000085741, ENSG00000105329, ENSG00000164362, ENSG00000171608, ENSG00000197943, ENSG00000138795, ENSG00000112242, ENSG00000166501, ENSG00000124762	486	170	8840	1.28395	1	0.891646	0.691103
																														KEGG_PATHWAY	hsa05222:Small cell lung cancer	7	0.641613	0.402509	ENSG00000171608, ENSG00000056558, ENSG00000169031, ENSG00000115414, ENSG00000112242, ENSG00000081052, ENSG00000124762	486	93	8840	1.36909	1	1	0.777778
																														KEGG_PATHWAY	hsa05215:Prostate cancer	7	0.641613	0.451978	ENSG00000149968, ENSG00000081059, ENSG00000100985, ENSG00000171608, ENSG00000138795, ENSG00000112242, ENSG00000124762	486	98	8840	1.29924	1	1	0.777778
																														KEGG_PATHWAY	hsa05218:Melanoma	5	0.458295	0.573861	ENSG00000147889, ENSG00000171608, ENSG00000112242, ENSG00000156427, ENSG00000124762	486	73	8840	1.24584	1	1	0.777778
																														KEGG_PATHWAY	hsa01524:Platinum drug resistance	5	0.458295	0.595493	ENSG00000147889, ENSG00000141682, ENSG00000171608, ENSG00000026103, ENSG00000124762	486	75	8840	1.21262	1	1	0.777778
																														KEGG_PATHWAY	hsa05220:Chronic myeloid leukemia	5	0.458295	0.616459	ENSG00000147889, ENSG00000105329, ENSG00000171608, ENSG00000112242, ENSG00000124762	486	77	8840	1.18112	1	1	0.777778
																														KEGG_PATHWAY	hsa05206:MicroRNAs in cancer	13	1.19157	0.928771	ENSG00000100292, ENSG00000112242, ENSG00000197943, ENSG00000116147, ENSG00000147889, ENSG00000137193, ENSG00000100985, ENSG00000171608, ENSG00000101224, ENSG00000185338, ENSG00000120332, ENSG00000166501, ENSG00000124762	486	312	8840	0.757888	1	1	0.928771
																														Annotation Cluster 24	Enrichment Score: 0.423294984608245
																														Category	Term	Count	%	PValue	Genes	List Total	Pop Hits	Pop Total	Fold Enrichment	Bonferroni	Benjamini	FDR
																														GOTERM_BP_DIRECT	GO:1902895~positive regulation of miRNA transcription	6	0.549954	0.147051	ENSG00000179348, ENSG00000125845, ENSG00000105329, ENSG00000232810, ENSG00000164362, ENSG00000066336	921	60	19734	2.14267	1	0.92755	0.888085
																														GOTERM_BP_DIRECT	GO:0045599~negative regulation of fat cell differentiation	4	0.366636	0.511703	ENSG00000125845, ENSG00000104415, ENSG00000105329, ENSG00000232810	921	58	19734	1.4777	1	1	0.957712
																														KEGG_PATHWAY	hsa04350:TGF-beta signaling pathway	6	0.549954	0.713889	ENSG00000125845, ENSG00000105329, ENSG00000232810, ENSG00000125968, ENSG00000153162, ENSG00000174004	486	108	8840	1.01052	1	1	0.777778
																														Annotation Cluster 25	Enrichment Score: 0.4004168148511432
																														Category	Term	Count	%	PValue	Genes	List Total	Pop Hits	Pop Total	Fold Enrichment	Bonferroni	Benjamini	FDR
																														GOTERM_BP_DIRECT	GO:0040029~epigenetic regulation of gene expression	5	0.458295	0.165627	ENSG00000100429, ENSG00000127528, ENSG00000278828, ENSG00000287080, ENSG00000273983	921	46	19734	2.32899	1	0.964361	0.92333
																														GOTERM_BP_DIRECT	GO:0032200~telomere organization	3	0.274977	0.360723	ENSG00000278828, ENSG00000287080, ENSG00000273983	921	27	19734	2.38075	1	1	0.957712
																														GOTERM_BP_DIRECT	GO:0006334~nucleosome assembly	9	0.824931	0.478259	ENSG00000274641, ENSG00000278828, ENSG00000273703, ENSG00000184357, ENSG00000183598, ENSG00000277224, ENSG00000287080, ENSG00000273983, ENSG00000124575	921	161	19734	1.19777	1	1	0.957712
																														GOTERM_BP_DIRECT	GO:0006325~chromatin organization	8	0.733272	0.875717	ENSG00000100429, ENSG00000278828, ENSG00000184357, ENSG00000173894, ENSG00000183598, ENSG00000185811, ENSG00000287080, ENSG00000273983	921	214	19734	0.800999	1	1	0.957712
																														Annotation Cluster 26	Enrichment Score: 0.3941177748610813
																														Category	Term	Count	%	PValue	Genes	List Total	Pop Hits	Pop Total	Fold Enrichment	Bonferroni	Benjamini	FDR
																														KEGG_PATHWAY	hsa04370:VEGF signaling pathway	7	0.641613	0.109593	ENSG00000027869, ENSG00000188130, ENSG00000128340, ENSG00000171608, ENSG00000164867, ENSG00000197943, ENSG00000166501	486	60	8840	2.12209	1	0.381593	0.295768
																														KEGG_PATHWAY	hsa05214:Glioma	8	0.733272	0.122285	ENSG00000152495, ENSG00000147889, ENSG00000169885, ENSG00000171608, ENSG00000197943, ENSG00000112242, ENSG00000166501, ENSG00000124762	486	76	8840	1.91466	1	0.420717	0.326092
																														KEGG_PATHWAY	hsa05223:Non-small cell lung cancer	7	0.641613	0.210477	ENSG00000147889, ENSG00000171608, ENSG00000105639, ENSG00000197943, ENSG00000112242, ENSG00000166501, ENSG00000124762	486	73	8840	1.74418	1	0.654061	0.506954
																														KEGG_PATHWAY	hsa04066:HIF-1 signaling pathway	9	0.824931	0.248323	ENSG00000165168, ENSG00000160712, ENSG00000100292, ENSG00000171608, ENSG00000111674, ENSG00000164867, ENSG00000197943, ENSG00000166501, ENSG00000124762	486	109	8840	1.50187	1	0.724903	0.561863
																														KEGG_PATHWAY	hsa04722:Neurotrophin signaling pathway	7	0.641613	0.650925	ENSG00000007264, ENSG00000152495, ENSG00000160999, ENSG00000188130, ENSG00000169885, ENSG00000171608, ENSG00000197943	486	120	8840	1.06104	1	1	0.777778
																														KEGG_PATHWAY	hsa01521:EGFR tyrosine kinase inhibitor resistance	4	0.366636	0.822826	ENSG00000160712, ENSG00000171608, ENSG00000197943, ENSG00000166501	486	80	8840	0.909465	1	1	0.822826
																														KEGG_PATHWAY	hsa04012:ErbB signaling pathway	4	0.366636	0.858352	ENSG00000171608, ENSG00000197943, ENSG00000166501, ENSG00000124762	486	86	8840	0.846014	1	1	0.858352
																														KEGG_PATHWAY	hsa04070:Phosphatidylinositol signaling system	4	0.366636	0.91115	ENSG00000169885, ENSG00000171608, ENSG00000197943, ENSG00000166501	486	98	8840	0.74242	1	1	0.91115
																														KEGG_PATHWAY	hsa04919:Thyroid hormone signaling pathway	4	0.366636	0.967102	ENSG00000171608, ENSG00000115415, ENSG00000197943, ENSG00000166501	486	122	8840	0.596371	1	1	0.967102
																														Annotation Cluster 27	Enrichment Score: 0.34237367288692055
																														Category	Term	Count	%	PValue	Genes	List Total	Pop Hits	Pop Total	Fold Enrichment	Bonferroni	Benjamini	FDR
																														GOTERM_BP_DIRECT	GO:0001837~epithelial to mesenchymal transition	5	0.458295	0.243461	ENSG00000125845, ENSG00000085741, ENSG00000105329, ENSG00000106948, ENSG00000138795	921	54	19734	1.98395	1	1	0.957712
																														KEGG_PATHWAY	hsa05217:Basal cell carcinoma	5	0.458295	0.457043	ENSG00000081059, ENSG00000125845, ENSG00000085741, ENSG00000138795, ENSG00000124762	486	63	8840	1.4436	1	1	0.777778
																														GOTERM_BP_DIRECT	GO:0060070~canonical Wnt signaling pathway	6	0.549954	0.602928	ENSG00000157193, ENSG00000081059, ENSG00000085741, ENSG00000105329, ENSG00000138795, ENSG00000145423	921	112	19734	1.14786	1	1	0.957712
																														KEGG_PATHWAY	hsa04390:Hippo signaling pathway	9	0.824931	0.63658	ENSG00000081059, ENSG00000125845, ENSG00000085741, ENSG00000105329, ENSG00000125968, ENSG00000153162, ENSG00000160255, ENSG00000138795, ENSG00000148204	486	157	8840	1.0427	1	1	0.777778
																														Annotation Cluster 28	Enrichment Score: 0.323948792623624
																														Category	Term	Count	%	PValue	Genes	List Total	Pop Hits	Pop Total	Fold Enrichment	Bonferroni	Benjamini	FDR
																														KEGG_PATHWAY	hsa05214:Glioma	8	0.733272	0.122285	ENSG00000152495, ENSG00000147889, ENSG00000169885, ENSG00000171608, ENSG00000197943, ENSG00000112242, ENSG00000166501, ENSG00000124762	486	76	8840	1.91466	1	0.420717	0.326092
																														KEGG_PATHWAY	hsa04925:Aldosterone synthesis and secretion	6	0.549954	0.630437	ENSG00000152495, ENSG00000169885, ENSG00000121281, ENSG00000079435, ENSG00000100346, ENSG00000166501	486	98	8840	1.11363	1	1	0.777778
																														KEGG_PATHWAY	hsa05031:Amphetamine addiction	4	0.366636	0.738066	ENSG00000152495, ENSG00000169885, ENSG00000198785, ENSG00000166501	486	69	8840	1.05445	1	1	0.777778
																														KEGG_PATHWAY	hsa04720:Long-term potentiation	3	0.274977	0.889399	ENSG00000152495, ENSG00000169885, ENSG00000166501	486	67	8840	0.814446	1	1	0.889399
																														Annotation Cluster 29	Enrichment Score: 0.2782697873279445
																														Category	Term	Count	%	PValue	Genes	List Total	Pop Hits	Pop Total	Fold Enrichment	Bonferroni	Benjamini	FDR
																														KEGG_PATHWAY	hsa05212:Pancreatic cancer	7	0.641613	0.246578	ENSG00000147889, ENSG00000128340, ENSG00000105329, ENSG00000171608, ENSG00000115415, ENSG00000112242, ENSG00000124762	486	77	8840	1.65357	1	0.724903	0.561863
																														KEGG_PATHWAY	hsa05225:Hepatocellular carcinoma	12	1.09991	0.330125	ENSG00000147889, ENSG00000100292, ENSG00000081059, ENSG00000085741, ENSG00000105329, ENSG00000164362, ENSG00000171608, ENSG00000197943, ENSG00000138795, ENSG00000112242, ENSG00000166501, ENSG00000124762	486	170	8840	1.28395	1	0.891646	0.691103
																														KEGG_PATHWAY	hsa05210:Colorectal cancer	7	0.641613	0.342878	ENSG00000141682, ENSG00000081059, ENSG00000128340, ENSG00000105329, ENSG00000171608, ENSG00000138795, ENSG00000124762	486	87	8840	1.46351	1	0.900835	0.698225
																														KEGG_PATHWAY	hsa05215:Prostate cancer	7	0.641613	0.451978	ENSG00000149968, ENSG00000081059, ENSG00000100985, ENSG00000171608, ENSG00000138795, ENSG00000112242, ENSG00000124762	486	98	8840	1.29924	1	1	0.777778
																														KEGG_PATHWAY	hsa05217:Basal cell carcinoma	5	0.458295	0.457043	ENSG00000081059, ENSG00000125845, ENSG00000085741, ENSG00000138795, ENSG00000124762	486	63	8840	1.4436	1	1	0.777778
																														KEGG_PATHWAY	hsa05224:Breast cancer	9	0.824931	0.569279	ENSG00000081059, ENSG00000085741, ENSG00000171608, ENSG00000140009, ENSG00000138795, ENSG00000112242, ENSG00000156427, ENSG00000037280, ENSG00000124762	486	148	8840	1.10611	1	1	0.777778
																														KEGG_PATHWAY	hsa05226:Gastric cancer	9	0.824931	0.58472	ENSG00000081059, ENSG00000085741, ENSG00000105329, ENSG00000164362, ENSG00000171608, ENSG00000138795, ENSG00000112242, ENSG00000156427, ENSG00000124762	486	150	8840	1.09136	1	1	0.777778
																														KEGG_PATHWAY	hsa05216:Thyroid cancer	3	0.274977	0.610354	ENSG00000081059, ENSG00000138795, ENSG00000124762	486	37	8840	1.47481	1	1	0.777778
																														KEGG_PATHWAY	hsa05220:Chronic myeloid leukemia	5	0.458295	0.616459	ENSG00000147889, ENSG00000105329, ENSG00000171608, ENSG00000112242, ENSG00000124762	486	77	8840	1.18112	1	1	0.777778
																														KEGG_PATHWAY	hsa05213:Endometrial cancer	4	0.366636	0.635788	ENSG00000081059, ENSG00000171608, ENSG00000138795, ENSG00000124762	486	59	8840	1.23317	1	1	0.777778
																														KEGG_PATHWAY	hsa04934:Cushing syndrome	8	0.733272	0.754103	ENSG00000147889, ENSG00000081059, ENSG00000121281, ENSG00000085741, ENSG00000100346, ENSG00000138795, ENSG00000112242, ENSG00000124762	486	155	8840	0.938803	1	1	0.777778
																														KEGG_PATHWAY	hsa04110:Cell cycle	8	0.733272	0.771376	ENSG00000147889, ENSG00000105329, ENSG00000101224, ENSG00000140534, ENSG00000112242, ENSG00000250254, ENSG00000178999, ENSG00000124762	486	158	8840	0.920977	1	1	0.777778
																														KEGG_PATHWAY	hsa05211:Renal cell carcinoma	3	0.274977	0.903393	ENSG00000105329, ENSG00000171608, ENSG00000124762	486	70	8840	0.779541	1	1	0.903393
																														Annotation Cluster 30	Enrichment Score: 0.2731199668523069
																														Category	Term	Count	%	PValue	Genes	List Total	Pop Hits	Pop Total	Fold Enrichment	Bonferroni	Benjamini	FDR
																														KEGG_PATHWAY	hsa05415:Diabetic cardiomyopathy	14	1.28323	0.335101	ENSG00000158517, ENSG00000267855, ENSG00000108821, ENSG00000128340, ENSG00000105329, ENSG00000116701, ENSG00000188130, ENSG00000165168, ENSG00000100985, ENSG00000171608, ENSG00000164867, ENSG00000100365, ENSG00000166501, ENSG00000051523	486	205	8840	1.2422	1	0.896705	0.695024
																														KEGG_PATHWAY	hsa05020:Prion disease	17	1.5582	0.458274	ENSG00000158517, ENSG00000267855, ENSG00000128340, ENSG00000173372, ENSG00000198785, ENSG00000159189, ENSG00000116701, ENSG00000173369, ENSG00000176919, ENSG00000188130, ENSG00000165168, ENSG00000125538, ENSG00000171608, ENSG00000232810, ENSG00000100365, ENSG00000010810, ENSG00000051523	486	278	8840	1.1123	1	1	0.777778
																														KEGG_PATHWAY	hsa05208:Chemical carcinogenesis - reactive oxygen species	7	0.641613	0.98705	ENSG00000158517, ENSG00000188130, ENSG00000100292, ENSG00000267855, ENSG00000171608, ENSG00000116701, ENSG00000051523	486	226	8840	0.563385	1	1	0.98705
																														Annotation Cluster 31	Enrichment Score: 0.27093825700511637
																														Category	Term	Count	%	PValue	Genes	List Total	Pop Hits	Pop Total	Fold Enrichment	Bonferroni	Benjamini	FDR
																														KEGG_PATHWAY	hsa04725:Cholinergic synapse	10	0.91659	0.179497	ENSG00000152495, ENSG00000105851, ENSG00000121281, ENSG00000168243, ENSG00000141506, ENSG00000171608, ENSG00000186469, ENSG00000167083, ENSG00000010810, ENSG00000166501	486	115	8840	1.58168	1	0.582861	0.451768
																														KEGG_PATHWAY	hsa04713:Circadian entrainment	7	0.641613	0.442141	ENSG00000169885, ENSG00000121281, ENSG00000168243, ENSG00000186469, ENSG00000100346, ENSG00000167083, ENSG00000166501	486	97	8840	1.31263	1	1	0.777778
																														KEGG_PATHWAY	hsa04724:Glutamatergic synapse	8	0.733272	0.444906	ENSG00000121281, ENSG00000198785, ENSG00000168243, ENSG00000196277, ENSG00000079215, ENSG00000186469, ENSG00000167083, ENSG00000166501	486	115	8840	1.26534	1	1	0.777778
																														KEGG_PATHWAY	hsa05032:Morphine addiction	6	0.549954	0.564029	ENSG00000123360, ENSG00000121281, ENSG00000168243, ENSG00000186469, ENSG00000167083, ENSG00000166501	486	91	8840	1.19929	1	1	0.777778
																														KEGG_PATHWAY	hsa04723:Retrograde endocannabinoid signaling	8	0.733272	0.716822	ENSG00000188130, ENSG00000267855, ENSG00000121281, ENSG00000168243, ENSG00000186469, ENSG00000167083, ENSG00000166501, ENSG00000118432	486	149	8840	0.976607	1	1	0.777778
																														KEGG_PATHWAY	hsa04727:GABAergic synapse	5	0.458295	0.727337	ENSG00000121281, ENSG00000168243, ENSG00000186469, ENSG00000167083, ENSG00000166501	486	89	8840	1.02187	1	1	0.777778
																														KEGG_PATHWAY	hsa04726:Serotonergic synapse	6	0.549954	0.763832	ENSG00000012779, ENSG00000148680, ENSG00000168243, ENSG00000186469, ENSG00000167083, ENSG00000166501	486	115	8840	0.949007	1	1	0.777778
																														KEGG_PATHWAY	hsa04728:Dopaminergic synapse	6	0.549954	0.857357	ENSG00000188130, ENSG00000169885, ENSG00000168243, ENSG00000186469, ENSG00000167083, ENSG00000166501	486	132	8840	0.826786	1	1	0.857357
																														Annotation Cluster 32	Enrichment Score: 0.20110034373256355
																														Category	Term	Count	%	PValue	Genes	List Total	Pop Hits	Pop Total	Fold Enrichment	Bonferroni	Benjamini	FDR
																														GOTERM_BP_DIRECT	GO:0060391~positive regulation of SMAD protein signal transduction	3	0.274977	0.548549	ENSG00000125845, ENSG00000105329, ENSG00000153162	921	39	19734	1.64821	1	1	0.957712
																														KEGG_PATHWAY	hsa04390:Hippo signaling pathway	9	0.824931	0.63658	ENSG00000081059, ENSG00000125845, ENSG00000085741, ENSG00000105329, ENSG00000125968, ENSG00000153162, ENSG00000160255, ENSG00000138795, ENSG00000148204	486	157	8840	1.0427	1	1	0.777778
																														KEGG_PATHWAY	hsa04350:TGF-beta signaling pathway	6	0.549954	0.713889	ENSG00000125845, ENSG00000105329, ENSG00000232810, ENSG00000125968, ENSG00000153162, ENSG00000174004	486	108	8840	1.01052	1	1	0.777778
																														Annotation Cluster 33	Enrichment Score: 0.15783102197274362
																														Category	Term	Count	%	PValue	Genes	List Total	Pop Hits	Pop Total	Fold Enrichment	Bonferroni	Benjamini	FDR
																														GOTERM_BP_DIRECT	GO:0060070~canonical Wnt signaling pathway	6	0.549954	0.602928	ENSG00000157193, ENSG00000081059, ENSG00000085741, ENSG00000105329, ENSG00000138795, ENSG00000145423	921	112	19734	1.14786	1	1	0.957712
																														KEGG_PATHWAY	hsa04916:Melanogenesis	6	0.549954	0.656942	ENSG00000169885, ENSG00000081059, ENSG00000121281, ENSG00000085741, ENSG00000138795, ENSG00000166501	486	101	8840	1.08055	1	1	0.777778
																														KEGG_PATHWAY	hsa04310:Wnt signaling pathway	8	0.733272	0.848622	ENSG00000081059, ENSG00000128340, ENSG00000104415, ENSG00000085741, ENSG00000138795, ENSG00000132386, ENSG00000166501, ENSG00000145423	486	174	8840	0.83629	1	1	0.848622
																														Annotation Cluster 34	Enrichment Score: 0.1545477402252006
																														Category	Term	Count	%	PValue	Genes	List Total	Pop Hits	Pop Total	Fold Enrichment	Bonferroni	Benjamini	FDR
																														KEGG_PATHWAY	hsa04970:Salivary secretion	7	0.641613	0.442141	ENSG00000043591, ENSG00000126550, ENSG00000169885, ENSG00000121281, ENSG00000166501, ENSG00000004468, ENSG00000170214	486	97	8840	1.31263	1	1	0.777778
																														KEGG_PATHWAY	hsa04925:Aldosterone synthesis and secretion	6	0.549954	0.630437	ENSG00000152495, ENSG00000169885, ENSG00000121281, ENSG00000079435, ENSG00000100346, ENSG00000166501	486	98	8840	1.11363	1	1	0.777778
																														KEGG_PATHWAY	hsa04270:Vascular smooth muscle contraction	7	0.641613	0.75161	ENSG00000169885, ENSG00000121281, ENSG00000163273, ENSG00000065675, ENSG00000117215, ENSG00000166501, ENSG00000170214	486	134	8840	0.950187	1	1	0.777778
																														KEGG_PATHWAY	hsa04912:GnRH signaling pathway	5	0.458295	0.758496	ENSG00000188130, ENSG00000169885, ENSG00000121281, ENSG00000125787, ENSG00000166501	486	93	8840	0.977919	1	1	0.777778
																														KEGG_PATHWAY	hsa04971:Gastric acid secretion	4	0.366636	0.795131	ENSG00000169885, ENSG00000121281, ENSG00000177807, ENSG00000166501	486	76	8840	0.957332	1	1	0.795131
																														KEGG_PATHWAY	hsa04972:Pancreatic secretion	4	0.366636	0.935679	ENSG00000121281, ENSG00000117215, ENSG00000166501, ENSG00000004468	486	106	8840	0.686389	1	1	0.935679
																														Annotation Cluster 35	Enrichment Score: 0.1464375804676043
																														Category	Term	Count	%	PValue	Genes	List Total	Pop Hits	Pop Total	Fold Enrichment	Bonferroni	Benjamini	FDR
																														KEGG_PATHWAY	hsa04071:Sphingolipid signaling pathway	8	0.733272	0.507424	ENSG00000188130, ENSG00000128340, ENSG00000232810, ENSG00000171608, ENSG00000164867, ENSG00000125910, ENSG00000010810, ENSG00000166501	486	122	8840	1.19274	1	1	0.777778
																														KEGG_PATHWAY	hsa04931:Insulin resistance	6	0.549954	0.721453	ENSG00000232810, ENSG00000171608, ENSG00000065675, ENSG00000164867, ENSG00000184557, ENSG00000166501	486	109	8840	1.00125	1	1	0.777778
																														KEGG_PATHWAY	hsa04150:mTOR signaling pathway	4	0.366636	0.993363	ENSG00000085741, ENSG00000232810, ENSG00000171608, ENSG00000166501	486	158	8840	0.460489	1	1	0.993363

## Sheet: 6M IL14 vs WT DEGs
Gene stable ID	baseMean	log2FoldChange	Absolute Log2FC	lfcSE	stat	pvalue	padj	Gene name	Gene type	Chromosome	Strand	Gene description
ENSMUSG00000096326	118.088	10.4932	10.4932	2.45407	4.27584	1.90417e-05	0.00366152	Ighv1-78	IG_V_gene	12	-1	immunoglobulin heavy variable 1-78 [Source:MGI Symbol;Acc:MGI:4439736]
ENSMUSG00000096336	250.353	8.03263	8.03263	1.87753	4.2783	1.88326e-05	0.00366152	Igkv1-135	IG_V_gene	6	1	immunoglobulin kappa variable 1-135 [Source:MGI Symbol;Acc:MGI:3819952]
ENSMUSG00000076577	50.2473	6.08648	6.08648	0.718984	8.4654	2.55283e-17	6.21784e-14	Igkv8-30	IG_V_gene	6	-1	immunoglobulin kappa chain variable 8-30 [Source:MGI Symbol;Acc:MGI:3642250]
ENSMUSG00000101316	24.2008	3.01682	3.01682	0.510048	5.91478	3.32318e-09	3.03531e-06	Gm12663	processed_pseudogene	11	-1	predicted gene 12663 [Source:MGI Symbol;Acc:MGI:3652168]
ENSMUSG00000081111	20.9573	2.89757	2.89757	0.533129	5.43503	5.47859e-08	2.96534e-05	Gm5913	processed_pseudogene	8	-1	predicted gene 5913 [Source:MGI Symbol;Acc:MGI:3648292]
ENSMUSG00000035299	174.506	2.2698	2.2698	0.530291	4.28029	1.86651e-05	0.00366152	Mid1	protein_coding	X	1	midline 1 [Source:MGI Symbol;Acc:MGI:1100537]
ENSMUSG00000099759	23.3539	1.73789	1.73789	0.511656	3.39659	0.000682303	0.0461628	1700030C10Rik	lncRNA	12	-1	RIKEN cDNA 1700030C10 gene [Source:MGI Symbol;Acc:MGI:1916763]
ENSMUSG00000032226	129.299	1.57166	1.57166	0.225126	6.98125	2.92563e-12	4.27552e-09	Gcnt3	protein_coding	9	-1	glucosaminyl (N-acetyl) transferase 3, mucin type [Source:MGI Symbol;Acc:MGI:1919327]
ENSMUSG00000020268	261.26	1.47062	1.47062	0.146048	10.0694	7.54023e-24	2.75482e-20	Lyrm7	protein_coding	11	-1	LYR motif containing 7 [Source:MGI Symbol;Acc:MGI:1922780]
ENSMUSG00000015519	29962.5	1.2551	1.2551	0.104996	11.9538	6.20553e-33	4.53438e-29	2310057J18Rik	protein_coding	10	-1	RIKEN cDNA 2310057J18 gene [Source:MGI Symbol;Acc:MGI:1914969]
ENSMUSG00000116305	50.8937	1.19433	1.19433	0.324364	3.68206	0.000231356	0.0236436	Lncppara	lncRNA	15	1	long noncoding RNA near Ppara [Source:MGI Symbol;Acc:MGI:5568843]
ENSMUSG00000083494	1484.1	1.19103	1.19103	0.2906	4.0985	4.15828e-05	0.0066254	Gm12873	unprocessed_pseudogene	4	-1	predicted gene 12873 [Source:MGI Symbol;Acc:MGI:3651900]
ENSMUSG00000026828	134.408	1.17665	1.17665	0.225638	5.21478	1.84033e-07	7.91019e-05	Galnt5	protein_coding	2	1	polypeptide N-acetylgalactosaminyltransferase 5 [Source:MGI Symbol;Acc:MGI:2179403]
ENSMUSG00000026764	1143.14	1.02071	1.02071	0.108011	9.45006	3.38638e-21	9.8977e-18	Kif5c	protein_coding	2	1	kinesin family member 5C [Source:MGI Symbol;Acc:MGI:1098269]
ENSMUSG00000104737	62.9865	-1.01487	1.01487	0.277703	-3.65451	0.000257677	0.025617	Gm42937	lncRNA	3	-1	predicted gene 42937 [Source:MGI Symbol;Acc:MGI:5663074]
ENSMUSG00000029380	68.6011	-1.19316	1.19316	0.353657	-3.37378	0.000741436	0.0481571	Cxcl1	protein_coding	5	1	chemokine (C-X-C motif) ligand 1 [Source:MGI Symbol;Acc:MGI:108068]
ENSMUSG00000032656	55.6203	-1.26157	1.26157	0.306219	-4.11983	3.79146e-05	0.00622566	Marchf3	protein_coding	18	-1	membrane associated ring-CH-type finger 3 [Source:MGI Symbol;Acc:MGI:2443667]
ENSMUSG00000020366	3573.76	-1.30195	1.30195	0.0828003	-15.724	1.03516e-55	1.51279e-51	Mapk9	protein_coding	11	1	mitogen-activated protein kinase 9 [Source:MGI Symbol;Acc:MGI:1346862]
ENSMUSG00000002266	31.6088	-1.54121	1.54121	0.399983	-3.8532	0.000116586	0.0139655	Zim1	protein_coding	7	-1	zinc finger, imprinted 1 [Source:MGI Symbol;Acc:MGI:1341879]
ENSMUSG00000009185	36.1751	-1.63772	1.63772	0.464704	-3.52423	0.000424716	0.0337326	Ccl8	protein_coding	11	1	chemokine (C-C motif) ligand 8 [Source:MGI Symbol;Acc:MGI:101878]
ENSMUSG00000040856	21.3194	-1.91414	1.91414	0.49328	-3.88043	0.000104272	0.0130809	Dlk1	protein_coding	12	1	delta like non-canonical Notch ligand 1 [Source:MGI Symbol;Acc:MGI:94900]
ENSMUSG00000041681	26.4298	-1.98755	1.98755	0.532955	-3.7293	0.000192014	0.020633	Iapp	protein_coding	6	1	islet amyloid polypeptide [Source:MGI Symbol;Acc:MGI:96382]
ENSMUSG00000078921	72.5291	-2.25785	2.25785	0.66676	-3.38631	0.000708405	0.0472723	Tgtp2	protein_coding	11	-1	T cell specific GTPase 2 [Source:MGI Symbol;Acc:MGI:3710083]
ENSMUSG00000066677	13.5056	-2.64563	2.64563	0.660622	-4.00476	6.20796e-05	0.00916395	Ifi208	protein_coding	1	1	interferon activated gene 208 [Source:MGI Symbol;Acc:MGI:2442822]
ENSMUSG00000069892	26.3811	-6.13598	6.13598	1.08027	-5.68002	1.34677e-08	1.03588e-05	9930111J21Rik2	protein_coding	11	-1	RIKEN cDNA 9930111J21 gene 2 [Source:MGI Symbol;Acc:MGI:3711310]
Bold genes are also DEGs in 12 mo IL-14TG vs WT

## Sheet: 6M IL14vWT DEGs DAVID
6M IL14TG vs WT upregulated DEGs																																										6M IL14TG vs WT downregulated DEGs
GOTERM_BP_DIRECT Chart														KEGG_Pathway chart														GOTERM_BP_DIRECT and KEGG_Pathway Functional Annotation Clustering														GOTERM_BP_DIRECT Chart
0 significant GO TERM BP														0 significant KEGG pathways														0 clusters														Category	Term	Count	%	PValue	Genes	List Total	Pop Hits
																																										GOTERM_BP_DIRECT	GO:0035458~cellular response to interferon-beta	3	30	0.000203918	ENSMUSG00000069892, ENSMUSG00000078921, ENSMUSG00000066677	10	72
																																										GOTERM_BP_DIRECT	GO:0006952~defense response	3	30	0.000714539	ENSMUSG00000069892, ENSMUSG00000029380, ENSMUSG00000078921	10	135
[truncated: 7 more columns]

## Sheet: 12M IL14TG vs WT DEGs
Gene stable ID	baseMean	log2FoldChange	Absolute Log2FC	lfcSE	stat	pvalue	padj	Gene name	Gene type	Chromosome	Strand	Gene description
ENSMUSG00000095497	1804.76	11.8246	11.8246	2.25202	5.25067	1.51545e-07	8.26322e-05	Igkv1-122	IG_V_gene	6	1	immunoglobulin kappa chain variable 1-122 [Source:MGI Symbol;Acc:MGI:4439722]
ENSMUSG00000094102	50.3216	8.13801	8.13801	1.26894	6.41323	1.42468e-10	1.66464e-07	Ighv9-2	IG_V_gene	12	-1	immunoglobulin heavy variable V9-2 [Source:MGI Symbol;Acc:MGI:3643816]
ENSMUSG00000094094	34.0446	7.57325	7.57325	2.05153	3.69152	0.00022292	0.0134611	Igkv5-45	IG_V_gene	6	-1	immunoglobulin kappa chain variable 5-45 [Source:MGI Symbol;Acc:MGI:4439774]
ENSMUSG00000095633	325.108	6.80907	6.80907	1.86595	3.64911	0.000263151	0.0149695	Igkv4-58	IG_V_gene	6	-1	immunoglobulin kappa variable 4-58 [Source:MGI Symbol;Acc:MGI:2685923]
ENSMUSG00000076543	354.342	6.45285	6.45285	0.661526	9.75449	1.76482e-22	7.21724e-19	Igkv4-74	IG_V_gene	6	-1	immunoglobulin kappa variable 4-74 [Source:MGI Symbol;Acc:MGI:3779447]
ENSMUSG00000076655	508.959	5.23936	5.23936	1.41203	3.71052	0.00020683	0.0127917	Ighv4-1	IG_V_gene	12	-1	immunoglobulin heavy variable 4-1 [Source:MGI Symbol;Acc:MGI:4439536]
ENSMUSG00000076550	64.0481	4.84125	4.84125	1.21034	3.99992	6.33637e-05	0.00611341	Igkv4-63	IG_V_gene	6	-1	immunoglobulin kappa variable 4-63 [Source:MGI Symbol;Acc:MGI:3645235]
ENSMUSG00000076580	388.983	4.77604	4.77604	1.38879	3.43898	0.000583903	0.0244283	Igkv8-27	IG_V_gene	6	-1	immunoglobulin kappa chain variable 8-27 [Source:MGI Symbol;Acc:MGI:4439868]
ENSMUSG00000095889	63.0627	4.70505	4.70505	0.698447	6.73645	1.623e-11	2.04223e-08	Ighv1-58	IG_V_gene	12	-1	immunoglobulin heavy variable 1-58 [Source:MGI Symbol;Acc:MGI:4439557]
ENSMUSG00000076545	439.812	4.49787	4.49787	0.880136	5.11043	3.21429e-07	0.000134819	Igkv4-72	IG_V_gene	6	-1	immunoglobulin kappa chain variable 4-72 [Source:MGI Symbol;Acc:MGI:2686345]
ENSMUSG00000096577	11.3695	4.43908	4.43908	1.30441	3.40314	0.000666158	0.0265166	Ighv1-71	IG_V_gene	12	-1	immunoglobulin heavy variable 1-71 [Source:MGI Symbol;Acc:MGI:3643033]
ENSMUSG00000095700	54.0907	4.37063	4.37063	0.624257	7.00134	2.53524e-12	3.77014e-09	Ighv10-3	IG_V_gene	12	-1	immunoglobulin heavy variable V10-3 [Source:MGI Symbol;Acc:MGI:3648785]
ENSMUSG00000095771	794.156	4.14705	4.14705	0.478364	8.66925	4.3498e-18	1.1859e-14	Igkv14-111	IG_V_gene	6	1	immunoglobulin kappa variable 14-111 [Source:MGI Symbol;Acc:MGI:4439863]
ENSMUSG00000076523	678.358	4.11759	4.11759	1.06928	3.85082	0.000117725	0.00879333	Igkv15-103	IG_V_gene	6	1	immunoglobulin kappa chain variable 15-103 [Source:MGI Symbol;Acc:MGI:96513]
ENSMUSG00000022491	416.962	3.8731	3.8731	0.326035	11.8794	1.51452e-32	8.25819e-29	Glycam1	protein_coding	15	-1	glycosylation dependent cell adhesion molecule 1 [Source:MGI Symbol;Acc:MGI:95759]
ENSMUSG00000094006	505.316	3.84874	3.84874	0.695546	5.53341	3.14064e-08	2.14061e-05	Igkv4-59	IG_V_gene	6	-1	immunoglobulin kappa variable 4-59 [Source:MGI Symbol;Acc:MGI:3646808]
ENSMUSG00000095630	736.618	3.81142	3.81142	0.730651	5.21647	1.82363e-07	9.62288e-05	Igkv6-23	IG_V_gene	6	-1	immunoglobulin kappa variable 6-23 [Source:MGI Symbol;Acc:MGI:3711980]
ENSMUSG00000093955	34.3999	3.7326	3.7326	0.747239	4.99519	5.87772e-07	0.000228923	Ighv1-34	IG_V_gene	12	-1	immunoglobulin heavy variable 1-34 [Source:MGI Symbol;Acc:MGI:4439659]
ENSMUSG00000094433	275.495	3.73008	3.73008	0.83508	4.46673	7.94226e-06	0.00164455	Igkv5-43	IG_V_gene	6	-1	immunoglobulin kappa chain variable 5-43 [Source:MGI Symbol;Acc:MGI:4943320]
ENSMUSG00000095442	41.4394	3.69672	3.69672	0.700818	5.27486	1.32861e-07	7.49428e-05	Ighv1-4	IG_V_gene	12	-1	immunoglobulin heavy variable 1-4 [Source:MGI Symbol;Acc:MGI:4439618]
ENSMUSG00000035299	689.836	3.48108	3.48108	0.210482	16.5386	1.93502e-61	3.1653e-57	Mid1	protein_coding	X	1	midline 1 [Source:MGI Symbol;Acc:MGI:1100537]
ENSMUSG00000101316	25.3526	3.43118	3.43118	0.555225	6.1798	6.4181e-10	6.17572e-07	Gm12663	processed_pseudogene	11	-1	predicted gene 12663 [Source:MGI Symbol;Acc:MGI:3652168]
ENSMUSG00000094694	900.806	3.38407	3.38407	0.979072	3.4564	0.000547432	0.0232615	Ighv1-9	IG_V_gene	12	-1	immunoglobulin heavy variable V1-9 [Source:MGI Symbol;Acc:MGI:4439621]
ENSMUSG00000096326	403.75	3.29671	3.29671	0.936447	3.52044	0.000430825	0.0200782	Ighv1-78	IG_V_gene	12	-1	immunoglobulin heavy variable 1-78 [Source:MGI Symbol;Acc:MGI:4439736]
ENSMUSG00000076564	1432.89	3.25947	3.25947	1.03672	3.14402	0.00166641	0.0483209	Igkv12-46	IG_V_gene	6	-1	immunoglobulin kappa variable 12-46 [Source:MGI Symbol;Acc:MGI:4439773]
ENSMUSG00000051590	27.1856	3.14167	3.14167	0.810343	3.87696	0.000105768	0.00843978	Map3k19	protein_coding	1	-1	mitogen-activated protein kinase kinase kinase 19 [Source:MGI Symbol;Acc:MGI:1203481]
ENSMUSG00000094420	2507.32	3.12712	3.12712	0.97344	3.21245	0.0013161	0.041322	Igkv10-96	IG_V_gene	6	-1	immunoglobulin kappa variable 10-96 [Source:MGI Symbol;Acc:MGI:4439561]
ENSMUSG00000096490	509.781	3.0394	3.0394	0.971749	3.12776	0.00176144	0.0493383	Igkv10-94	IG_V_gene	6	-1	immunoglobulin kappa variable 10-94 [Source:MGI Symbol;Acc:MGI:3646140]
ENSMUSG00000076612	13722.1	2.9842	2.9842	0.885308	3.3708	0.000749502	0.0285539	Ighg2c	IG_C_gene	12	-1	immunoglobulin heavy constant gamma 2C [Source:MGI Symbol;Acc:MGI:2686979]
ENSMUSG00000052749	76.512	2.96702	2.96702	0.866377	3.42463	0.000615632	0.0251763	Trim30b	protein_coding	7	-1	tripartite motif-containing 30B [Source:MGI Symbol;Acc:MGI:4821256]
ENSMUSG00000062007	61.5787	2.81258	2.81258	0.509496	5.52032	3.38377e-08	2.21407e-05	Hsh2d	protein_coding	8	1	hematopoietic SH2 domain containing [Source:MGI Symbol;Acc:MGI:2676364]
ENSMUSG00000022586	20.387	2.79422	2.79422	0.858126	3.25619	0.00112917	0.037016	Ly6i	protein_coding	15	-1	lymphocyte antigen 6 complex, locus I [Source:MGI Symbol;Acc:MGI:1888480]
ENSMUSG00000055546	67.6757	2.78865	2.78865	0.511794	5.44878	5.07155e-08	3.19078e-05	Timd4	protein_coding	11	1	T cell immunoglobulin and mucin domain containing 4 [Source:MGI Symbol;Acc:MGI:2445125]
ENSMUSG00000095210	34.8954	2.75662	2.75662	0.688034	4.00652	6.16191e-05	0.00603572	Ighv5-9-1	IG_V_gene	12	-1	immunoglobulin heavy variable 5-9-1 [Source:MGI Symbol;Acc:MGI:4439810]
ENSMUSG00000044453	217.46	2.69505	2.69505	0.659298	4.08776	4.35555e-05	0.00483983	Ffar1	protein_coding	7	-1	free fatty acid receptor 1 [Source:MGI Symbol;Acc:MGI:2684079]
ENSMUSG00000079845	32.7868	2.66337	2.66337	0.603573	4.41267	1.02104e-05	0.00198185	Xlr4a	protein_coding	X	-1	X-linked lymphocyte-regulated 4A [Source:MGI Symbol;Acc:MGI:3574098]
ENSMUSG00000076591	15.6264	2.65379	2.65379	0.781467	3.39591	0.000684011	0.0270921	Igkv8-16	IG_V_gene	6	-1	immunoglobulin kappa variable 8-16 [Source:MGI Symbol;Acc:MGI:1330843]
ENSMUSG00000076577	464.41	2.6472	2.6472	0.301051	8.79318	1.45388e-18	4.7565e-15	Igkv8-30	IG_V_gene	6	-1	immunoglobulin kappa chain variable 8-30 [Source:MGI Symbol;Acc:MGI:3642250]
ENSMUSG00000070501	47.3317	2.64646	2.64646	0.572914	4.6193	3.85034e-06	0.0009543	Ifi214	protein_coding	1	-1	interferon activated gene 214 [Source:MGI Symbol;Acc:MGI:3584522]
[truncated: 367 more rows]

## Sheet: 12M IL14vWT DEGs DAVID
12M IL14TG vs WT upregulated DEGs																																												12M IL14TG vs WT downregulated DEGs
[truncated: 164 more rows]

## Sheet: IL14TG 12M vs 6M DEGs
Gene stable ID	baseMean	log2FoldChange	Absolute Log2FC	lfcSE	stat	pvalue	padj	Gene name	Gene type	Chromosome	Strand	Gene description
[truncated: 1,653 more rows]

[truncated: 9 more sheets: IL14TG 12Mv6M DEGs DAVID, WT 12M vs 6M DEGs, WT 12Mv6M DEGs DAVID, 6M12M IL14TG vs WT DEGs, Compare IL-14TG DEGs v WT DEGs, Unique IL-14TG DEGs, Unique IL-14 DAVID, KEGG Pathway comparison, BP Comparison]
