# Supplementary material for: Salivary gland transcriptomic analysis and immunophenotyping in the IL-14α transgenic mouse model of Sjögren's disease
Source: Front Dent Med. 2025 Jul 8;6:1612522. doi: 10.3389/fdmed.2025.1612522 (PMC12279800; doi:10.3389/fdmed.2025.1612522)
Supplement: Supplementary file 3 [file Table2.xlsx]

## Sheet: Annotation
Gene stable ID	Chromosome	Strand	Gene name	Gene type	Gene description
ENSMUSG00000064336	MT	1	mt-Tf	Mt_tRNA	mitochondrially encoded tRNA phenylalanine [Source:MGI Symbol;Acc:MGI:102487]
ENSMUSG00000064337	MT	1	mt-Rnr1	Mt_rRNA	mitochondrially encoded 12S rRNA [Source:MGI Symbol;Acc:MGI:102493]
ENSMUSG00000064338	MT	1	mt-Tv	Mt_tRNA	mitochondrially encoded tRNA valine [Source:MGI Symbol;Acc:MGI:102472]
ENSMUSG00000064339	MT	1	mt-Rnr2	Mt_rRNA	mitochondrially encoded 16S rRNA [Source:MGI Symbol;Acc:MGI:102492]
ENSMUSG00000064340	MT	1	mt-Tl1	Mt_tRNA	mitochondrially encoded tRNA leucine 1 [Source:MGI Symbol;Acc:MGI:102482]
ENSMUSG00000064341	MT	1	mt-Nd1	protein_coding	mitochondrially encoded NADH dehydrogenase 1 [Source:MGI Symbol;Acc:MGI:101787]
ENSMUSG00000064342	MT	1	mt-Ti	Mt_tRNA	mitochondrially encoded tRNA isoleucine [Source:MGI Symbol;Acc:MGI:102484]
ENSMUSG00000064343	MT	-1	mt-Tq	Mt_tRNA	mitochondrially encoded tRNA glutamine [Source:MGI Symbol;Acc:MGI:102477]
ENSMUSG00000064344	MT	1	mt-Tm	Mt_tRNA	mitochondrially encoded tRNA methionine [Source:MGI Symbol;Acc:MGI:102480]
ENSMUSG00000064345	MT	1	mt-Nd2	protein_coding	mitochondrially encoded NADH dehydrogenase 2 [Source:MGI Symbol;Acc:MGI:102500]
ENSMUSG00000064346	MT	1	mt-Tw	Mt_tRNA	mitochondrially encoded tRNA tryptophan [Source:MGI Symbol;Acc:MGI:102471]
ENSMUSG00000064347	MT	-1	mt-Ta	Mt_tRNA	mitochondrially encoded tRNA alanine [Source:MGI Symbol;Acc:MGI:102491]
ENSMUSG00000064348	MT	-1	mt-Tn	Mt_tRNA	mitochondrially encoded tRNA asparagine [Source:MGI Symbol;Acc:MGI:102479]
ENSMUSG00000064349	MT	-1	mt-Tc	Mt_tRNA	mitochondrially encoded tRNA cysteine [Source:MGI Symbol;Acc:MGI:102490]
ENSMUSG00000064350	MT	-1	mt-Ty	Mt_tRNA	mitochondrially encoded tRNA tyrosine [Source:MGI Symbol;Acc:MGI:102470]
ENSMUSG00000064351	MT	1	mt-Co1	protein_coding	mitochondrially encoded cytochrome c oxidase I [Source:MGI Symbol;Acc:MGI:102504]
ENSMUSG00000064352	MT	-1	mt-Ts1	Mt_tRNA	mitochondrially encoded tRNA serine 1 [Source:MGI Symbol;Acc:MGI:102475]
ENSMUSG00000064353	MT	1	mt-Td	Mt_tRNA	mitochondrially encoded tRNA aspartic acid [Source:MGI Symbol;Acc:MGI:102489]
ENSMUSG00000064354	MT	1	mt-Co2	protein_coding	mitochondrially encoded cytochrome c oxidase II [Source:MGI Symbol;Acc:MGI:102503]
ENSMUSG00000064355	MT	1	mt-Tk	Mt_tRNA	mitochondrially encoded tRNA lysine [Source:MGI Symbol;Acc:MGI:102483]
ENSMUSG00000064356	MT	1	mt-Atp8	protein_coding	mitochondrially encoded ATP synthase 8 [Source:MGI Symbol;Acc:MGI:99926]
ENSMUSG00000064357	MT	1	mt-Atp6	protein_coding	mitochondrially encoded ATP synthase 6 [Source:MGI Symbol;Acc:MGI:99927]
ENSMUSG00000064358	MT	1	mt-Co3	protein_coding	mitochondrially encoded cytochrome c oxidase III [Source:MGI Symbol;Acc:MGI:102502]
ENSMUSG00000064359	MT	1	mt-Tg	Mt_tRNA	mitochondrially encoded tRNA glycine [Source:MGI Symbol;Acc:MGI:102486]
ENSMUSG00000064360	MT	1	mt-Nd3	protein_coding	mitochondrially encoded NADH dehydrogenase 3 [Source:MGI Symbol;Acc:MGI:102499]
ENSMUSG00000064361	MT	1	mt-Tr	Mt_tRNA	mitochondrially encoded tRNA arginine [Source:MGI Symbol;Acc:MGI:102476]
ENSMUSG00000065947	MT	1	mt-Nd4l	protein_coding	mitochondrially encoded NADH dehydrogenase 4L [Source:MGI Symbol;Acc:MGI:102497]
ENSMUSG00000064363	MT	1	mt-Nd4	protein_coding	mitochondrially encoded NADH dehydrogenase 4 [Source:MGI Symbol;Acc:MGI:102498]
ENSMUSG00000064364	MT	1	mt-Th	Mt_tRNA	mitochondrially encoded tRNA histidine [Source:MGI Symbol;Acc:MGI:102485]
ENSMUSG00000064365	MT	1	mt-Ts2	Mt_tRNA	mitochondrially encoded tRNA serine 2 [Source:MGI Symbol;Acc:MGI:102474]
ENSMUSG00000064366	MT	1	mt-Tl2	Mt_tRNA	mitochondrially encoded tRNA leucine 2 [Source:MGI Symbol;Acc:MGI:102481]
ENSMUSG00000064367	MT	1	mt-Nd5	protein_coding	mitochondrially encoded NADH dehydrogenase 5 [Source:MGI Symbol;Acc:MGI:102496]
ENSMUSG00000064368	MT	-1	mt-Nd6	protein_coding	mitochondrially encoded NADH dehydrogenase 6 [Source:MGI Symbol;Acc:MGI:102495]
ENSMUSG00000064369	MT	-1	mt-Te	Mt_tRNA	mitochondrially encoded tRNA glutamic acid [Source:MGI Symbol;Acc:MGI:102488]
ENSMUSG00000064370	MT	1	mt-Cytb	protein_coding	mitochondrially encoded cytochrome b [Source:MGI Symbol;Acc:MGI:102501]
ENSMUSG00000064371	MT	1	mt-Tt	Mt_tRNA	mitochondrially encoded tRNA threonine [Source:MGI Symbol;Acc:MGI:102473]
ENSMUSG00000064372	MT	-1	mt-Tp	Mt_tRNA	mitochondrially encoded tRNA proline [Source:MGI Symbol;Acc:MGI:102478]
ENSMUSG00002074970	GL456385.1	1		miRNA
ENSMUSG00002075400	GL456239.1	1		miRNA
ENSMUSG00002076890	GL456381.1	-1		miRNA
ENSMUSG00000095019	JH584303.1	1		protein_coding
ENSMUSG00000094915	GL456212.1	-1		protein_coding
ENSMUSG00000095041	JH584304.1	-1		protein_coding
ENSMUSG00000095666	JH584296.1	-1		protein_coding
ENSMUSG00000094741	GL456354.1	1	Pramel39	protein_coding	PRAME like 39 [Source:NCBI gene (formerly Entrezgene);Acc:331195]
ENSMUSG00000095742	JH584295.1	-1		protein_coding
ENSMUSG00000094303	JH584297.1	-1		protein_coding
ENSMUSG00000079222	GL456221.1	-1		protein_coding
ENSMUSG00000095250	GL456211.1	-1		protein_coding
ENSMUSG00000094836	JH584299.1	1		protein_coding
ENSMUSG00002075729	GL456385.1	1		miRNA
ENSMUSG00000079808	GL456212.1	-1		protein_coding
ENSMUSG00000074720	GL456354.1	-1		protein_coding
ENSMUSG00000095787	GL456211.1	-1		protein_coding
ENSMUSG00000096236	JH584297.1	1		protein_coding
ENSMUSG00000096100	GL456211.1	1		protein_coding
ENSMUSG00000096680	JH584296.1	-1		protein_coding
ENSMUSG00000094874	GL456221.1	-1		protein_coding
ENSMUSG00000094337	GL456354.1	-1		protein_coding
ENSMUSG00000094383	JH584299.1	1		protein_coding
ENSMUSG00000096756	JH584297.1	-1		protein_coding
ENSMUSG00000094054	GL456211.1	1		processed_pseudogene
ENSMUSG00000095672	GL456211.1	-1		protein_coding
ENSMUSG00000095500	GL456221.1	1		protein_coding
ENSMUSG00000095505	JH584296.1	-1	AA792892	protein_coding	expressed sequence AA792892 [Source:NCBI gene (formerly Entrezgene);Acc:100554]
ENSMUSG00000079190	GL456211.1	1		protein_coding
ENSMUSG00000095450	GL456221.1	-1		protein_coding
ENSMUSG00000094474	JH584299.1	1		protein_coding
ENSMUSG00000095570	GL456354.1	-1		protein_coding
ENSMUSG00000094728	GL456221.1	1		protein_coding
ENSMUSG00000094514	GL456211.1	-1		protein_coding
ENSMUSG00000062783	GL456221.1	-1	Csprs	protein_coding	component of Sp100-rs [Source:NCBI gene (formerly Entrezgene);Acc:114564]
ENSMUSG00000094791	JH584299.1	1		protein_coding
ENSMUSG00000096728	GL456354.1	1		protein_coding
ENSMUSG00000096550	JH584299.1	1	Gm16367	protein_coding	predicted gene 16367 [Source:NCBI gene (formerly Entrezgene);Acc:545762]
ENSMUSG00000096808	GL456221.1	1		protein_coding
ENSMUSG00000094172	JH584299.1	1		protein_coding
ENSMUSG00000094887	JH584299.1	1		protein_coding
ENSMUSG00000091585	JH584299.1	1		protein_coding
ENSMUSG00000095763	JH584299.1	1		protein_coding
ENSMUSG00000095523	JH584299.1	1		protein_coding
ENSMUSG00000095475	JH584299.1	-1		protein_coding
ENSMUSG00000094855	JH584299.1	1		protein_coding
ENSMUSG00000094722	JH584298.1	1		protein_coding
ENSMUSG00000095728	JH584298.1	-1		protein_coding
ENSMUSG00000095076	JH584298.1	1		protein_coding
ENSMUSG00000079800	GL456210.1	-1		protein_coding
ENSMUSG00000095092	GL456210.1	-1		protein_coding
ENSMUSG00000079192	GL456210.1	1		protein_coding
ENSMUSG00000079794	GL456210.1	-1		protein_coding
ENSMUSG00000094799	GL456210.1	1		protein_coding
ENSMUSG00002074899	GL456372.1	-1		miRNA
ENSMUSG00000096776	GL456219.1	-1	Vmn1r186	protein_coding	vomeronasal 1 receptor Vmn1r186 [Source:NCBI gene (formerly Entrezgene);Acc:100039479]
ENSMUSG00000096244	GL456219.1	-1		protein_coding	vomeronasal 1 receptor Vmn1r187 [Source:NCBI gene (formerly Entrezgene);Acc:100039499]
ENSMUSG00000100384	Y	1	Gm28489	unprocessed_pseudogene	predicted gene 28489 [Source:MGI Symbol;Acc:MGI:5579195]
ENSMUSG00000100216	Y	1	Gm21867	unprocessed_pseudogene	predicted gene, 21867 [Source:MGI Symbol;Acc:MGI:5434031]
ENSMUSG00000099641	Y	1	Gm29448	unprocessed_pseudogene	predicted gene 29448 [Source:MGI Symbol;Acc:MGI:5580154]
ENSMUSG00000100271	Y	1	Gm21127	unprocessed_pseudogene	predicted gene, 21127 [Source:MGI Symbol;Acc:MGI:5434482]
ENSMUSG00000095634	Y	1	Gm20816	protein_coding	predicted gene, 20816 [Source:MGI Symbol;Acc:MGI:5434172]
ENSMUSG00000101393	Y	-1	Gm29447	lncRNA	predicted gene 29447 [Source:MGI Symbol;Acc:MGI:5580153]
ENSMUSG00000100885	Y	1	Gm29446	lncRNA	predicted gene 29446 [Source:MGI Symbol;Acc:MGI:5580152]
ENSMUSG00000101120	Y	1	Gm29452	processed_pseudogene	predicted gene 29452 [Source:MGI Symbol;Acc:MGI:5580158]
ENSMUSG00000101216	Y	1	Gm29451	unprocessed_pseudogene	predicted gene 29451 [Source:MGI Symbol;Acc:MGI:5580157]
ENSMUSG00000100032	Y	-1	Gm20817	protein_coding	predicted gene, 20817 [Source:MGI Symbol;Acc:MGI:5434173]
ENSMUSG00000101080	Y	-1	Gm28633	lncRNA	predicted gene 28633 [Source:MGI Symbol;Acc:MGI:5579339]
ENSMUSG00000094444	Y	-1	Gm21562	lncRNA	predicted gene, 21562 [Source:MGI Symbol;Acc:MGI:5434917]
ENSMUSG00000100308	Y	1	Gm29410	unprocessed_pseudogene	predicted gene 29410 [Source:MGI Symbol;Acc:MGI:5580116]
ENSMUSG00000101423	Y	-1	Gm28298	lncRNA	predicted gene 28298 [Source:MGI Symbol;Acc:MGI:5579004]
ENSMUSG00000095626	Y	-1	Gm21572	lncRNA	predicted gene, 21572 [Source:MGI Symbol;Acc:MGI:5434927]
ENSMUSG00000101761	Y	-1	Gm28297	lncRNA	predicted gene 28297 [Source:MGI Symbol;Acc:MGI:5579003]
ENSMUSG00000099493	Y	-1	Gm21753	unprocessed_pseudogene	predicted gene, 21753 [Source:MGI Symbol;Acc:MGI:5433917]
ENSMUSG00000096777	Y	1	Gm21723	lncRNA	predicted gene, 21723 [Source:MGI Symbol;Acc:MGI:5433887]
ENSMUSG00000102119	Y	-1	Gm28462	lncRNA	predicted gene 28462 [Source:MGI Symbol;Acc:MGI:5579168]
ENSMUSG00000101147	Y	1	Gm20818	unprocessed_pseudogene	predicted gene, 20818 [Source:MGI Symbol;Acc:MGI:5434174]
ENSMUSG00000100739	Y	1	Gm28296	lncRNA	predicted gene 28296 [Source:MGI Symbol;Acc:MGI:5579002]
ENSMUSG00000095345	Y	1	Gm21821	lncRNA	predicted gene, 21821 [Source:MGI Symbol;Acc:MGI:5433985]
ENSMUSG00000100709	Y	1	Gm28295	lncRNA	predicted gene 28295 [Source:MGI Symbol;Acc:MGI:5579001]
ENSMUSG00000095968	Y	1	Gm21842	lncRNA	predicted gene, 21842 [Source:MGI Symbol;Acc:MGI:5434006]
ENSMUSG00000101779	Y	1	Gm28170	lncRNA	predicted gene 28170 [Source:MGI Symbol;Acc:MGI:5578876]
ENSMUSG00000094529	Y	1	Gm21744	unprocessed_pseudogene	predicted gene, 21744 [Source:MGI Symbol;Acc:MGI:5433908]
ENSMUSG00000101745	Y	-1	Gm28764	lncRNA	predicted gene 28764 [Source:MGI Symbol;Acc:MGI:5579470]
ENSMUSG00000101254	Y	-1	Gm20932	unprocessed_pseudogene	predicted gene, 20932 [Source:MGI Symbol;Acc:MGI:5434288]
ENSMUSG00000100957	Y	-1	Gm28762	lncRNA	predicted gene 28762 [Source:MGI Symbol;Acc:MGI:5579468]
ENSMUSG00000100976	Y	1	Gm29134	unprocessed_pseudogene	predicted gene 29134 [Source:MGI Symbol;Acc:MGI:5579840]
ENSMUSG00000099756	Y	-1	Gm28763	lncRNA	predicted gene 28763 [Source:MGI Symbol;Acc:MGI:5579469]
ENSMUSG00000100489	Y	-1	Gm28303	unprocessed_pseudogene	predicted gene 28303 [Source:MGI Symbol;Acc:MGI:5579009]
ENSMUSG00000101239	Y	-1	Gm28304	processed_pseudogene	predicted gene 28304 [Source:MGI Symbol;Acc:MGI:5579010]
ENSMUSG00000100971	Y	-1	Gm28824	lncRNA	predicted gene 28824 [Source:MGI Symbol;Acc:MGI:5579530]
ENSMUSG00000099555	Y	1	Gm28081	lncRNA	predicted gene 28081 [Source:MGI Symbol;Acc:MGI:5578787]
ENSMUSG00000101369	Y	-1	Gm28080	unprocessed_pseudogene	predicted gene 28080 [Source:MGI Symbol;Acc:MGI:5578786]
ENSMUSG00000101096	Y	-1	Gm21524	unprocessed_pseudogene	predicted gene, 21524 [Source:MGI Symbol;Acc:MGI:5434879]
ENSMUSG00000095263	Y	-1	Gm21094	protein_coding	predicted gene, 21094 [Source:MGI Symbol;Acc:MGI:5434449]
ENSMUSG00000096272	Y	-1	Gm21588	lncRNA	predicted gene, 21588 [Source:MGI Symbol;Acc:MGI:5434943]
ENSMUSG00000099426	Y	-1	Gm28761	lncRNA	predicted gene 28761 [Source:MGI Symbol;Acc:MGI:5579467]
ENSMUSG00000096711	Y	-1	Gm21599	lncRNA	predicted gene, 21599 [Source:MGI Symbol;Acc:MGI:5434954]
ENSMUSG00000101728	Y	-1	Gm28765	lncRNA	predicted gene 28765 [Source:MGI Symbol;Acc:MGI:5579471]
ENSMUSG00000100509	Y	-1	Gm21810	unprocessed_pseudogene	predicted gene, 21810 [Source:MGI Symbol;Acc:MGI:5433974]
ENSMUSG00000095553	Y	1	Gm21916	lncRNA	predicted gene, 21916 [Source:MGI Symbol;Acc:MGI:5434080]
ENSMUSG00000099550	Y	-1	Gm28079	protein_coding	predicted gene 28079 [Source:MGI Symbol;Acc:MGI:5578785]
ENSMUSG00000102065	Y	-1	Gm28302	unprocessed_pseudogene	predicted gene 28302 [Source:MGI Symbol;Acc:MGI:5579008]
ENSMUSG00000101099	Y	1	Gm29191	lncRNA	predicted gene 29191 [Source:MGI Symbol;Acc:MGI:5579897]
ENSMUSG00000095049	Y	1	Gm21756	unprocessed_pseudogene	predicted gene, 21756 [Source:MGI Symbol;Acc:MGI:5433920]
ENSMUSG00000101601	Y	1	Gm28210	lncRNA	predicted gene 28210 [Source:MGI Symbol;Acc:MGI:5578916]
ENSMUSG00000101516	Y	1	Gm29074	lncRNA	predicted gene 29074 [Source:MGI Symbol;Acc:MGI:5579780]
ENSMUSG00000101359	Y	1	Gm28211	unprocessed_pseudogene	predicted gene 28211 [Source:MGI Symbol;Acc:MGI:5578917]
ENSMUSG00000100790	Y	-1	Gm28518	lncRNA	predicted gene 28518 [Source:MGI Symbol;Acc:MGI:5579224]
ENSMUSG00000101302	Y	-1	Gm28519	lncRNA	predicted gene 28519 [Source:MGI Symbol;Acc:MGI:5579225]
ENSMUSG00000102125	Y	-1	Gm28520	lncRNA	predicted gene 28520 [Source:MGI Symbol;Acc:MGI:5579226]
ENSMUSG00000094064	Y	-1	Gm21626	lncRNA	predicted gene, 21626 [Source:MGI Symbol;Acc:MGI:5434981]
ENSMUSG00000101421	Y	-1	Gm28433	processed_pseudogene	predicted gene 28433 [Source:MGI Symbol;Acc:MGI:5579139]
ENSMUSG00000099461	Y	-1	Gm28521	lncRNA	predicted gene 28521 [Source:MGI Symbol;Acc:MGI:5579227]
ENSMUSG00000101706	Y	-1	Gm28431	lncRNA	predicted gene 28431 [Source:MGI Symbol;Acc:MGI:5579137]
ENSMUSG00000096532	Y	-1	Gm21633	lncRNA	predicted gene, 21633 [Source:MGI Symbol;Acc:MGI:5434988]
ENSMUSG00000101627	Y	1	Gm28432	lncRNA	predicted gene 28432 [Source:MGI Symbol;Acc:MGI:5579138]
ENSMUSG00000101852	Y	-1	Gm20886	unprocessed_pseudogene	predicted gene, 20886 [Source:MGI Symbol;Acc:MGI:5434242]
ENSMUSG00000101681	Y	-1	Gm28522	lncRNA	predicted gene 28522 [Source:MGI Symbol;Acc:MGI:5579228]
ENSMUSG00000099438	Y	-1	Gm21808	unprocessed_pseudogene	predicted gene, 21808 [Source:MGI Symbol;Acc:MGI:5433972]
ENSMUSG00000101870	Y	-1	Gm21745	unprocessed_pseudogene	predicted gene, 21745 [Source:MGI Symbol;Acc:MGI:5433909]
ENSMUSG00000101472	Y	1	Gm28517	lncRNA	predicted gene 28517 [Source:MGI Symbol;Acc:MGI:5579223]
ENSMUSG00000101407	Y	1	Gm29532	lncRNA	predicted gene 29532 [Source:MGI Symbol;Acc:MGI:5580238]
ENSMUSG00000099500	Y	1	Gm29531	lncRNA	predicted gene 29531 [Source:MGI Symbol;Acc:MGI:5580237]
ENSMUSG00000100097	Y	1	Gm28464	lncRNA	predicted gene 28464 [Source:MGI Symbol;Acc:MGI:5579170]
ENSMUSG00000099806	Y	-1	Gm28841	unprocessed_pseudogene	predicted gene 28841 [Source:MGI Symbol;Acc:MGI:5579547]
ENSMUSG00000101474	Y	1	Gm29656	lncRNA	predicted gene 29656 [Source:MGI Symbol;Acc:MGI:5580362]
ENSMUSG00000099704	Y	1	Gm28842	lncRNA	predicted gene 28842 [Source:MGI Symbol;Acc:MGI:5579548]
ENSMUSG00000101383	Y	1	Gm28843	unprocessed_pseudogene	predicted gene 28843 [Source:MGI Symbol;Acc:MGI:5579549]
ENSMUSG00000099737	Y	1	Gm29655	lncRNA	predicted gene 29655 [Source:MGI Symbol;Acc:MGI:5580361]
ENSMUSG00000099914	Y	-1	Gm28837	unprocessed_pseudogene	predicted gene 28837 [Source:MGI Symbol;Acc:MGI:5579543]
ENSMUSG00000101417	Y	1	Gm21647	unprocessed_pseudogene	predicted gene, 21647 [Source:MGI Symbol;Acc:MGI:5435002]
ENSMUSG00000101654	Y	1	Gm29653	lncRNA	predicted gene 29653 [Source:MGI Symbol;Acc:MGI:5580359]
ENSMUSG00000099369	Y	-1	Gm28838	processed_pseudogene	predicted gene 28838 [Source:MGI Symbol;Acc:MGI:5579544]
ENSMUSG00000101808	Y	1	Gm29654	lncRNA	predicted gene 29654 [Source:MGI Symbol;Acc:MGI:5580360]
ENSMUSG00000101893	Y	-1	Gm28839	lncRNA	predicted gene 28839 [Source:MGI Symbol;Acc:MGI:5579545]
ENSMUSG00000099910	Y	1	Gm29651	unprocessed_pseudogene	predicted gene 29651 [Source:MGI Symbol;Acc:MGI:5580357]
ENSMUSG00000100442	Y	-1	Gm20866	unprocessed_pseudogene	predicted gene, 20866 [Source:MGI Symbol;Acc:MGI:5434222]
ENSMUSG00000101518	Y	-1	Gm20868	unprocessed_pseudogene	predicted gene, 20868 [Source:MGI Symbol;Acc:MGI:5434224]
ENSMUSG00000099818	Y	1	Gm29652	unprocessed_pseudogene	predicted gene 29652 [Source:MGI Symbol;Acc:MGI:5580358]
ENSMUSG00000100500	Y	-1	Gm29080	lncRNA	predicted gene 29080 [Source:MGI Symbol;Acc:MGI:5579786]
ENSMUSG00000100677	Y	1	Gm21184	unprocessed_pseudogene	predicted gene, 21184 [Source:MGI Symbol;Acc:MGI:5434539]
ENSMUSG00000100171	Y	1	Gm21201	unprocessed_pseudogene	predicted gene, 21201 [Source:MGI Symbol;Acc:MGI:5434556]
ENSMUSG00000101374	Y	-1	Gm28844	transcribed_processed_pseudogene	predicted gene 28844 [Source:MGI Symbol;Acc:MGI:5579550]
ENSMUSG00000101255	Y	-1	Gm21841	unprocessed_pseudogene	predicted gene, 21841 [Source:MGI Symbol;Acc:MGI:5434005]
ENSMUSG00000099463	Y	-1	Gm29081	lncRNA	predicted gene 29081 [Source:MGI Symbol;Acc:MGI:5579787]
ENSMUSG00000100745	Y	1	Gm29077	lncRNA	predicted gene 29077 [Source:MGI Symbol;Acc:MGI:5579783]
ENSMUSG00000101341	Y	1	Gm29076	unprocessed_pseudogene	predicted gene 29076 [Source:MGI Symbol;Acc:MGI:5579782]
ENSMUSG00000100193	Y	1	Gm29079	unprocessed_pseudogene	predicted gene 29079 [Source:MGI Symbol;Acc:MGI:5579785]
ENSMUSG00000099651	Y	-1	Gm29078	lncRNA	predicted gene 29078 [Source:MGI Symbol;Acc:MGI:5579784]
ENSMUSG00000101787	Y	1	Gm20853	unprocessed_pseudogene	predicted gene, 20853 [Source:MGI Symbol;Acc:MGI:5434209]
ENSMUSG00000101043	Y	1	Gm29075	unprocessed_pseudogene	predicted gene 29075 [Source:MGI Symbol;Acc:MGI:5579781]
ENSMUSG00000100535	Y	1	Gm20870	protein_coding	predicted gene, 20870 [Source:MGI Symbol;Acc:MGI:5434226]
ENSMUSG00000099390	Y	-1	Gm29225	lncRNA	predicted gene 29225 [Source:MGI Symbol;Acc:MGI:5579931]
ENSMUSG00000099738	Y	-1	Gm28483	unprocessed_pseudogene	predicted gene 28483 [Source:MGI Symbol;Acc:MGI:5579189]
ENSMUSG00000100422	Y	1	Gm29226	lncRNA	predicted gene 29226 [Source:MGI Symbol;Acc:MGI:5579932]
ENSMUSG00000101988	Y	-1	Gm28484	unprocessed_pseudogene	predicted gene 28484 [Source:MGI Symbol;Acc:MGI:5579190]
ENSMUSG00000100385	Y	1	Gm29227	processed_pseudogene	predicted gene 29227 [Source:MGI Symbol;Acc:MGI:5579933]
ENSMUSG00000101336	Y	-1	Gm28480	unprocessed_pseudogene	predicted gene 28480 [Source:MGI Symbol;Acc:MGI:5579186]
ENSMUSG00000101593	Y	-1	Gm20842	unprocessed_pseudogene	predicted gene, 20842 [Source:MGI Symbol;Acc:MGI:5434198]
ENSMUSG00000099733	Y	-1	Gm21880	unprocessed_pseudogene	predicted gene, 21880 [Source:MGI Symbol;Acc:MGI:5434044]
ENSMUSG00000101626	Y	-1	Gm29386	lncRNA	predicted gene 29386 [Source:MGI Symbol;Acc:MGI:5580092]
ENSMUSG00000101091	Y	1	Gm29384	lncRNA	predicted gene 29384 [Source:MGI Symbol;Acc:MGI:5580090]
ENSMUSG00000100229	Y	1	Gm21896	unprocessed_pseudogene	predicted gene, 21896 [Source:MGI Symbol;Acc:MGI:5434060]
ENSMUSG00000101691	Y	1	Gm29280	unprocessed_pseudogene	predicted gene 29280 [Source:MGI Symbol;Acc:MGI:5579986]
ENSMUSG00000100540	Y	1	Gm20799	unprocessed_pseudogene	predicted gene, 20799 [Source:MGI Symbol;Acc:MGI:5434155]
ENSMUSG00000100244	Y	1	Gm29279	unprocessed_pseudogene	predicted gene 29279 [Source:MGI Symbol;Acc:MGI:5579985]
ENSMUSG00000100694	Y	1	Gm29182	lncRNA	predicted gene 29182 [Source:MGI Symbol;Acc:MGI:5579888]
ENSMUSG00000099799	Y	-1	Gm28260	lncRNA	predicted gene 28260 [Source:MGI Symbol;Acc:MGI:5578966]
ENSMUSG00000099999	Y	1	Gm21795	unprocessed_pseudogene	predicted gene, 21795 [Source:MGI Symbol;Acc:MGI:5433959]
ENSMUSG00000101844	Y	-1	Gm20844	unprocessed_pseudogene	predicted gene, 20844 [Source:MGI Symbol;Acc:MGI:5434200]
ENSMUSG00000101806	Y	1	Gm28261	unprocessed_pseudogene	predicted gene 28261 [Source:MGI Symbol;Acc:MGI:5578967]
ENSMUSG00000101632	Y	-1	Gm28264	lncRNA	predicted gene 28264 [Source:MGI Symbol;Acc:MGI:5578970]
ENSMUSG00000099525	Y	1	Gm21872	unprocessed_pseudogene	predicted gene, 21872 [Source:MGI Symbol;Acc:MGI:5434036]
ENSMUSG00000100749	Y	1	Gm20798	unprocessed_pseudogene	predicted gene, 20798 [Source:MGI Symbol;Acc:MGI:5434154]
ENSMUSG00000099963	Y	-1	Gm28463	lncRNA	predicted gene 28463 [Source:MGI Symbol;Acc:MGI:5579169]
ENSMUSG00000101857	Y	-1	Gm21757	unprocessed_pseudogene	predicted gene, 21757 [Source:MGI Symbol;Acc:MGI:5433921]
ENSMUSG00000101836	Y	-1	Gm28968	unprocessed_pseudogene	predicted gene 28968 [Source:MGI Symbol;Acc:MGI:5579674]
ENSMUSG00000102008	Y	-1	Gm28495	processed_pseudogene	predicted gene 28495 [Source:MGI Symbol;Acc:MGI:5579201]
ENSMUSG00000100869	Y	-1	Gm20846	unprocessed_pseudogene	predicted gene, 20846 [Source:MGI Symbol;Acc:MGI:5434202]
ENSMUSG00000101277	Y	-1	Gm20847	unprocessed_pseudogene	predicted gene, 20847 [Source:MGI Symbol;Acc:MGI:5434203]
ENSMUSG00000099371	Y	-1	Gm20848	unprocessed_pseudogene	predicted gene, 20848 [Source:MGI Symbol;Acc:MGI:5434204]
ENSMUSG00000100359	Y	-1	Gm21766	unprocessed_pseudogene	predicted gene, 21766 [Source:MGI Symbol;Acc:MGI:5433930]
ENSMUSG00000099495	Y	-1	Gm20800	unprocessed_pseudogene	predicted gene, 20800 [Source:MGI Symbol;Acc:MGI:5434156]
ENSMUSG00000101747	Y	-1	Gm21683	unprocessed_pseudogene	predicted gene, 21683 [Source:MGI Symbol;Acc:MGI:5435038]
ENSMUSG00000100263	Y	1	Gm28468	unprocessed_pseudogene	predicted gene 28468 [Source:MGI Symbol;Acc:MGI:5579174]
ENSMUSG00000101575	Y	1	Gm20898	unprocessed_pseudogene	predicted gene, 20898 [Source:MGI Symbol;Acc:MGI:5434254]
ENSMUSG00000101715	Y	-1	Gm21855	unprocessed_pseudogene	predicted gene, 21855 [Source:MGI Symbol;Acc:MGI:5434019]
ENSMUSG00000100785	Y	1	Gm29333	unprocessed_pseudogene	predicted gene 29333 [Source:MGI Symbol;Acc:MGI:5580039]
ENSMUSG00000101425	Y	1	Gm29255	lncRNA	predicted gene 29255 [Source:MGI Symbol;Acc:MGI:5579961]
ENSMUSG00000100698	Y	-1	Gm20902	unprocessed_pseudogene	predicted gene, 20902 [Source:MGI Symbol;Acc:MGI:5434258]
ENSMUSG00000099822	Y	-1	Gm28332	lncRNA	predicted gene 28332 [Source:MGI Symbol;Acc:MGI:5579038]
ENSMUSG00000099547	Y	-1	Gm28678	unprocessed_pseudogene	predicted gene 28678 [Source:MGI Symbol;Acc:MGI:5579384]
ENSMUSG00000101781	Y	1	Gm28333	lncRNA	predicted gene 28333 [Source:MGI Symbol;Acc:MGI:5579039]
ENSMUSG00000101271	Y	1	Gm28334	unprocessed_pseudogene	predicted gene 28334 [Source:MGI Symbol;Acc:MGI:5579040]
ENSMUSG00000099504	Y	1	Gm28335	unprocessed_pseudogene	predicted gene 28335 [Source:MGI Symbol;Acc:MGI:5579041]
ENSMUSG00000099782	Y	1	Gm20903	protein_coding	predicted gene, 20903 [Source:MGI Symbol;Acc:MGI:5434259]
ENSMUSG00000101377	Y	-1	Gm28336	lncRNA	predicted gene 28336 [Source:MGI Symbol;Acc:MGI:5579042]
ENSMUSG00000101038	Y	-1	Gm28272	unprocessed_pseudogene	predicted gene 28272 [Source:MGI Symbol;Acc:MGI:5578978]
ENSMUSG00000101709	Y	-1	Gm28337	unprocessed_pseudogene	predicted gene 28337 [Source:MGI Symbol;Acc:MGI:5579043]
ENSMUSG00000100604	Y	-1	Gm29256	processed_pseudogene	predicted gene 29256 [Source:MGI Symbol;Acc:MGI:5579962]
ENSMUSG00000099554	Y	1	Gm28259	lncRNA	predicted gene 28259 [Source:MGI Symbol;Acc:MGI:5578965]
ENSMUSG00000099814	Y	-1	Gm28338	lncRNA	predicted gene 28338 [Source:MGI Symbol;Acc:MGI:5579044]
ENSMUSG00000101757	Y	-1	Gm28273	unprocessed_pseudogene	predicted gene 28273 [Source:MGI Symbol;Acc:MGI:5578979]
ENSMUSG00000100179	Y	-1	Gm21715	unprocessed_pseudogene	predicted gene, 21715 [Source:MGI Symbol;Acc:MGI:5435070]
ENSMUSG00000101815	Y	1	Gm29028	lncRNA	predicted gene 29028 [Source:MGI Symbol;Acc:MGI:5579734]
ENSMUSG00000101538	Y	1	Gm29029	unprocessed_pseudogene	predicted gene 29029 [Source:MGI Symbol;Acc:MGI:5579735]
ENSMUSG00000100251	Y	-1	Gm29615	unprocessed_pseudogene	predicted gene 29615 [Source:MGI Symbol;Acc:MGI:5580321]
ENSMUSG00000100983	Y	1	Gm29030	unprocessed_pseudogene	predicted gene 29030 [Source:MGI Symbol;Acc:MGI:5579736]
ENSMUSG00000101774	Y	1	Gm29616	lncRNA	predicted gene 29616 [Source:MGI Symbol;Acc:MGI:5580322]
ENSMUSG00000101820	Y	-1	Gm29023	lncRNA	predicted gene 29023 [Source:MGI Symbol;Acc:MGI:5579729]
ENSMUSG00000100283	Y	1	Gm29024	unprocessed_pseudogene	predicted gene 29024 [Source:MGI Symbol;Acc:MGI:5579730]
ENSMUSG00000099883	Y	-1	Gm21784	unprocessed_pseudogene	predicted gene, 21784 [Source:MGI Symbol;Acc:MGI:5433948]
ENSMUSG00000099832	Y	1	Gm29025	lncRNA	predicted gene 29025 [Source:MGI Symbol;Acc:MGI:5579731]
ENSMUSG00000100363	Y	-1	Gm20805	unprocessed_pseudogene	predicted gene, 20805 [Source:MGI Symbol;Acc:MGI:5434161]
ENSMUSG00000101246	Y	1	Gm29026	unprocessed_pseudogene	predicted gene 29026 [Source:MGI Symbol;Acc:MGI:5579732]
ENSMUSG00000100276	Y	-1	Gm29618	unprocessed_pseudogene	predicted gene 29618 [Source:MGI Symbol;Acc:MGI:5580324]
ENSMUSG00000101382	Y	1	Gm28213	unprocessed_pseudogene	predicted gene 28213 [Source:MGI Symbol;Acc:MGI:5578919]
ENSMUSG00000101318	Y	-1	Gm29109	unprocessed_pseudogene	predicted gene 29109 [Source:MGI Symbol;Acc:MGI:5579815]
ENSMUSG00000099967	Y	-1	Gm28212	lncRNA	predicted gene 28212 [Source:MGI Symbol;Acc:MGI:5578918]
ENSMUSG00000100805	Y	1	Gm29108	lncRNA	predicted gene 29108 [Source:MGI Symbol;Acc:MGI:5579814]
ENSMUSG00000101161	Y	1	Gm21799	unprocessed_pseudogene	predicted gene, 21799 [Source:MGI Symbol;Acc:MGI:5433963]
ENSMUSG00000100705	Y	1	Gm28227	unprocessed_pseudogene	predicted gene 28227 [Source:MGI Symbol;Acc:MGI:5578933]
ENSMUSG00000099661	Y	-1	Gm28781	unprocessed_pseudogene	predicted gene 28781 [Source:MGI Symbol;Acc:MGI:5579487]
ENSMUSG00000101157	Y	-1	Gm20905	protein_coding	predicted gene, 20905 [Source:MGI Symbol;Acc:MGI:5434261]
ENSMUSG00000099712	Y	1	Gm29411	unprocessed_pseudogene	predicted gene 29411 [Source:MGI Symbol;Acc:MGI:5580117]
ENSMUSG00000094507	Y	1	Gm21913	protein_coding	predicted gene, 21913 [Source:MGI Symbol;Acc:MGI:5434077]
ENSMUSG00000100115	Y	1	Gm28174	lncRNA	predicted gene 28174 [Source:MGI Symbol;Acc:MGI:5578880]
ENSMUSG00000099586	Y	1	Gm28222	unprocessed_pseudogene	predicted gene 28222 [Source:MGI Symbol;Acc:MGI:5578928]
ENSMUSG00002075716	Y	-1	Gm54339	rRNA	predicted gene, 54339 [Source:MGI Symbol;Acc:MGI:6845158]
ENSMUSG00000100066	Y	1	Gm21835	unprocessed_pseudogene	predicted gene, 21835 [Source:MGI Symbol;Acc:MGI:5433999]
ENSMUSG00000101881	Y	-1	Gm21076	unprocessed_pseudogene	predicted gene, 21076 [Source:MGI Symbol;Acc:MGI:5434431]
ENSMUSG00000101879	Y	-1	Gm28820	lncRNA	predicted gene 28820 [Source:MGI Symbol;Acc:MGI:5579526]
ENSMUSG00000101218	Y	1	Gm29416	lncRNA	predicted gene 29416 [Source:MGI Symbol;Acc:MGI:5580122]
ENSMUSG00000099412	Y	1	Gm28223	processed_pseudogene	predicted gene 28223 [Source:MGI Symbol;Acc:MGI:5578929]
ENSMUSG00002075673	Y	-1	Gm54340	rRNA	predicted gene, 54340 [Source:MGI Symbol;Acc:MGI:6845160]
ENSMUSG00000101831	Y	1	Gm29412	unprocessed_pseudogene	predicted gene 29412 [Source:MGI Symbol;Acc:MGI:5580118]
ENSMUSG00000101128	Y	-1	Gm21869	unprocessed_pseudogene	predicted gene, 21869 [Source:MGI Symbol;Acc:MGI:5434033]
ENSMUSG00000101788	Y	-1	Gm20813	unprocessed_pseudogene	predicted gene, 20813 [Source:MGI Symbol;Acc:MGI:5434169]
ENSMUSG00000100428	Y	-1	Gm29413	unprocessed_pseudogene	predicted gene 29413 [Source:MGI Symbol;Acc:MGI:5580119]
ENSMUSG00000102087	Y	-1	Gm28790	unprocessed_pseudogene	predicted gene 28790 [Source:MGI Symbol;Acc:MGI:5579496]
ENSMUSG00000099601	Y	1	Gm29671	lncRNA	predicted gene 29671 [Source:MGI Symbol;Acc:MGI:5580377]
ENSMUSG00000101704	Y	1	Gm21878	unprocessed_pseudogene	predicted gene, 21878 [Source:MGI Symbol;Acc:MGI:5434042]
ENSMUSG00000101428	Y	-1	Gm29272	unprocessed_pseudogene	predicted gene 29272 [Source:MGI Symbol;Acc:MGI:5579978]
ENSMUSG00000101349	Y	1	Gm28162	unprocessed_pseudogene	predicted gene 28162 [Source:MGI Symbol;Acc:MGI:5578868]
ENSMUSG00000100140	Y	1	Gm28789	lncRNA	predicted gene 28789 [Source:MGI Symbol;Acc:MGI:5579495]
ENSMUSG00000101710	Y	1	Gm20922	unprocessed_pseudogene	predicted gene, 20922 [Source:MGI Symbol;Acc:MGI:5434278]
ENSMUSG00000094575	Y	1	Gm20738	protein_coding	predicted gene, 20738 [Source:MGI Symbol;Acc:MGI:5434094]
ENSMUSG00000101146	Y	1	Gm20814	protein_coding	predicted gene, 20814 [Source:MGI Symbol;Acc:MGI:5434170]
ENSMUSG00000099499	Y	-1	Gm28787	unprocessed_pseudogene	predicted gene 28787 [Source:MGI Symbol;Acc:MGI:5579493]
ENSMUSG00000101213	Y	-1	Gm28788	processed_pseudogene	predicted gene 28788 [Source:MGI Symbol;Acc:MGI:5579494]
ENSMUSG00000100952	Y	-1	Gm28545	lncRNA	predicted gene 28545 [Source:MGI Symbol;Acc:MGI:5579251]
ENSMUSG00000099730	Y	1	Gm28547	lncRNA	predicted gene 28547 [Source:MGI Symbol;Acc:MGI:5579253]
ENSMUSG00000099896	Y	1	Gm29278	lncRNA	predicted gene 29278 [Source:MGI Symbol;Acc:MGI:5579984]
ENSMUSG00000101873	Y	1	Gm28546	unprocessed_pseudogene	predicted gene 28546 [Source:MGI Symbol;Acc:MGI:5579252]
ENSMUSG00000101980	Y	-1	Gm21922	unprocessed_pseudogene	predicted gene, 21922 [Source:MGI Symbol;Acc:MGI:5434086]
ENSMUSG00000100203	Y	1	Gm21924	unprocessed_pseudogene	predicted gene, 21924 [Source:MGI Symbol;Acc:MGI:5434088]
ENSMUSG00000100669	Y	-1	Gm21111	unprocessed_pseudogene	predicted gene, 21111 [Source:MGI Symbol;Acc:MGI:5434466]
ENSMUSG00000099460	Y	1	Gm21735	unprocessed_pseudogene	predicted gene, 21735 [Source:MGI Symbol;Acc:MGI:5433899]
ENSMUSG00000100260	Y	-1	Gm28608	unprocessed_pseudogene	predicted gene 28608 [Source:MGI Symbol;Acc:MGI:5579314]
ENSMUSG00000100675	Y	-1	Gm28607	unprocessed_pseudogene	predicted gene 28607 [Source:MGI Symbol;Acc:MGI:5579313]
ENSMUSG00000099807	Y	-1	Gm28771	lncRNA	predicted gene 28771 [Source:MGI Symbol;Acc:MGI:5579477]
ENSMUSG00000101435	Y	1	Gm28772	lncRNA	predicted gene 28772 [Source:MGI Symbol;Acc:MGI:5579478]
ENSMUSG00000100544	Y	1	Gm28606	lncRNA	predicted gene 28606 [Source:MGI Symbol;Acc:MGI:5579312]
ENSMUSG00000100883	Y	1	Gm28773	unprocessed_pseudogene	predicted gene 28773 [Source:MGI Symbol;Acc:MGI:5579479]
ENSMUSG00000100902	Y	1	Gm20850	protein_coding	predicted gene, 20850 [Source:MGI Symbol;Acc:MGI:5434206]
ENSMUSG00000100892	Y	-1	Gm20897	protein_coding	predicted gene, 20897 [Source:MGI Symbol;Acc:MGI:5434253]
ENSMUSG00000100673	Y	-1	Gm29574	unprocessed_pseudogene	predicted gene 29574 [Source:MGI Symbol;Acc:MGI:5580280]
ENSMUSG00000101050	Y	-1	Gm28774	lncRNA	predicted gene 28774 [Source:MGI Symbol;Acc:MGI:5579480]
ENSMUSG00000102025	Y	-1	Gm29575	processed_pseudogene	predicted gene 29575 [Source:MGI Symbol;Acc:MGI:5580281]
ENSMUSG00000099793	Y	1	Gm28775	lncRNA	predicted gene 28775 [Source:MGI Symbol;Acc:MGI:5579481]
ENSMUSG00000099944	Y	-1	Gm21875	unprocessed_pseudogene	predicted gene, 21875 [Source:MGI Symbol;Acc:MGI:5434039]
ENSMUSG00000100226	Y	-1	Gm20904	unprocessed_pseudogene	predicted gene, 20904 [Source:MGI Symbol;Acc:MGI:5434260]
ENSMUSG00000100699	Y	1	Gm21765	unprocessed_pseudogene	predicted gene, 21765 [Source:MGI Symbol;Acc:MGI:5433929]
ENSMUSG00000096438	Y	1	Gapdh-ps15	processed_pseudogene	glyceraldehyde-3-phosphate dehydrogenase, pseudogene 15 [Source:MGI Symbol;Acc:MGI:5434255]
ENSMUSG00000101957	Y	-1	Gm29576	unprocessed_pseudogene	predicted gene 29576 [Source:MGI Symbol;Acc:MGI:5580282]
ENSMUSG00000101071	Y	-1	Gm29577	unprocessed_pseudogene	predicted gene 29577 [Source:MGI Symbol;Acc:MGI:5580283]
ENSMUSG00000099351	Y	1	Gm28776	unprocessed_pseudogene	predicted gene 28776 [Source:MGI Symbol;Acc:MGI:5579482]
ENSMUSG00000099489	Y	1	Gm21787	unprocessed_pseudogene	predicted gene, 21787 [Source:MGI Symbol;Acc:MGI:5433951]
ENSMUSG00000099425	Y	1	Gm29573	unprocessed_pseudogene	predicted gene 29573 [Source:MGI Symbol;Acc:MGI:5580279]
ENSMUSG00000100845	Y	1	Gm28770	unprocessed_pseudogene	predicted gene 28770 [Source:MGI Symbol;Acc:MGI:5579476]
ENSMUSG00000101020	Y	-1	Gm28377	unprocessed_pseudogene	predicted gene 28377 [Source:MGI Symbol;Acc:MGI:5579083]
ENSMUSG00000096275	Y	-1	Gm20901	unprocessed_pseudogene	predicted gene, 20901 [Source:MGI Symbol;Acc:MGI:5434257]
ENSMUSG00000094404	Y	1	Gm21776	protein_coding	predicted gene, 21776 [Source:MGI Symbol;Acc:MGI:5433940]
ENSMUSG00000101408	Y	-1	Gm21155	unprocessed_pseudogene	predicted gene, 21155 [Source:MGI Symbol;Acc:MGI:5434510]
ENSMUSG00000101771	Y	-1	Gm28176	lncRNA	predicted gene 28176 [Source:MGI Symbol;Acc:MGI:5578882]
ENSMUSG00000100719	Y	-1	Gm28786	lncRNA	predicted gene 28786 [Source:MGI Symbol;Acc:MGI:5579492]
ENSMUSG00000100643	Y	-1	Gm21163	unprocessed_pseudogene	predicted gene, 21163 [Source:MGI Symbol;Acc:MGI:5434518]
ENSMUSG00000101898	Y	-1	Gm28122	unprocessed_pseudogene	predicted gene 28122 [Source:MGI Symbol;Acc:MGI:5578828]
ENSMUSG00000101740	Y	-1	Gm29360	lncRNA	predicted gene 29360 [Source:MGI Symbol;Acc:MGI:5580066]
ENSMUSG00000100050	Y	-1	Gm28121	unprocessed_pseudogene	predicted gene 28121 [Source:MGI Symbol;Acc:MGI:5578827]
ENSMUSG00000101292	Y	1	Gm29496	unprocessed_pseudogene	predicted gene 29496 [Source:MGI Symbol;Acc:MGI:5580202]
ENSMUSG00000100588	Y	-1	Gm29497	lncRNA	predicted gene 29497 [Source:MGI Symbol;Acc:MGI:5580203]
ENSMUSG00000102050	Y	-1	Gm29499	unprocessed_pseudogene	predicted gene 29499 [Source:MGI Symbol;Acc:MGI:5580205]
ENSMUSG00000101238	Y	-1	Gm28123	unprocessed_pseudogene	predicted gene 28123 [Source:MGI Symbol;Acc:MGI:5578829]
ENSMUSG00000100406	Y	-1	Gm28120	processed_pseudogene	predicted gene 28120 [Source:MGI Symbol;Acc:MGI:5578826]
ENSMUSG00000099526	Y	1	Gm29313	lncRNA	predicted gene 29313 [Source:MGI Symbol;Acc:MGI:5580019]
ENSMUSG00000101040	Y	1	Gm29498	lncRNA	predicted gene 29498 [Source:MGI Symbol;Acc:MGI:5580204]
ENSMUSG00000100560	Y	-1	Gm21180	unprocessed_pseudogene	predicted gene, 21180 [Source:MGI Symbol;Acc:MGI:5434535]
ENSMUSG00000101272	Y	1	Gm36782	lncRNA	predicted gene, 36782 [Source:MGI Symbol;Acc:MGI:5595941]
ENSMUSG00000101478	Y	-1	Gm20859	unprocessed_pseudogene	predicted gene, 20859 [Source:MGI Symbol;Acc:MGI:5434215]
ENSMUSG00000101633	Y	1	Gm29839	lncRNA	predicted gene, 29839 [Source:MGI Symbol;Acc:MGI:5588998]
ENSMUSG00000101283	Y	-1	Gm29314	unprocessed_pseudogene	predicted gene 29314 [Source:MGI Symbol;Acc:MGI:5580020]
ENSMUSG00000101727	Y	1	Gm29495	unprocessed_pseudogene	predicted gene 29495 [Source:MGI Symbol;Acc:MGI:5580201]
ENSMUSG00000100907	Y	-1	Gm29310	unprocessed_pseudogene	predicted gene 29310 [Source:MGI Symbol;Acc:MGI:5580016]
ENSMUSG00000101124	Y	-1	Gm28371	unprocessed_pseudogene	predicted gene 28371 [Source:MGI Symbol;Acc:MGI:5579077]
ENSMUSG00000101960	Y	1	Gm29311	lncRNA	predicted gene 29311 [Source:MGI Symbol;Acc:MGI:5580017]
ENSMUSG00000099723	Y	1	Gm28595	lncRNA	predicted gene 28595 [Source:MGI Symbol;Acc:MGI:5579301]
ENSMUSG00000095179	Y	1	Gm21638	unprocessed_pseudogene	predicted gene, 21638 [Source:MGI Symbol;Acc:MGI:5434993]
ENSMUSG00000104381	Y	1	Gm37032	TEC	predicted gene, 37032 [Source:MGI Symbol;Acc:MGI:5610260]
ENSMUSG00000101917	Y	-1	Gm29312	unprocessed_pseudogene	predicted gene 29312 [Source:MGI Symbol;Acc:MGI:5580018]
ENSMUSG00000101205	Y	-1	Gm29308	processed_pseudogene	predicted gene 29308 [Source:MGI Symbol;Acc:MGI:5580014]
ENSMUSG00000100526	Y	-1	Gm29309	lncRNA	predicted gene 29309 [Source:MGI Symbol;Acc:MGI:5580015]
ENSMUSG00000101785	Y	-1	Gm28702	lncRNA	predicted gene 28702 [Source:MGI Symbol;Acc:MGI:5579408]
ENSMUSG00000100149	Y	1	Gm28701	lncRNA	predicted gene 28701 [Source:MGI Symbol;Acc:MGI:5579407]
ENSMUSG00000101602	Y	1	Gm28700	unprocessed_pseudogene	predicted gene 28700 [Source:MGI Symbol;Acc:MGI:5579406]
ENSMUSG00000099953	Y	-1	Gm28699	unprocessed_pseudogene	predicted gene 28699 [Source:MGI Symbol;Acc:MGI:5579405]
ENSMUSG00000100043	Y	1	Gm29433	lncRNA	predicted gene 29433 [Source:MGI Symbol;Acc:MGI:5580139]
ENSMUSG00000102032	Y	-1	Gm28705	processed_pseudogene	predicted gene 28705 [Source:MGI Symbol;Acc:MGI:5579411]
ENSMUSG00000099786	Y	-1	Gm29215	lncRNA	predicted gene 29215 [Source:MGI Symbol;Acc:MGI:5579921]
ENSMUSG00000100823	Y	-1	Gm28704	lncRNA	predicted gene 28704 [Source:MGI Symbol;Acc:MGI:5579410]
ENSMUSG00000094354	Y	-1	Gm21882	protein_coding	predicted gene, 21882 [Source:MGI Symbol;Acc:MGI:5434046]
ENSMUSG00000095725	Y	-1	Gm21801	lncRNA	predicted gene, 21801 [Source:MGI Symbol;Acc:MGI:5433965]
ENSMUSG00000099416	Y	1	Gm28540	lncRNA	predicted gene 28540 [Source:MGI Symbol;Acc:MGI:5579246]
ENSMUSG00000100900	Y	-1	Gm28850	lncRNA	predicted gene 28850 [Source:MGI Symbol;Acc:MGI:5579556]
ENSMUSG00000095433	Y	-1	Gm21914	lncRNA	predicted gene, 21914 [Source:MGI Symbol;Acc:MGI:5434078]
ENSMUSG00000100508	Y	-1	Gm28617	lncRNA	predicted gene 28617 [Source:MGI Symbol;Acc:MGI:5579323]
ENSMUSG00000100771	Y	1	Gm28618	processed_pseudogene	predicted gene 28618 [Source:MGI Symbol;Acc:MGI:5579324]
ENSMUSG00000101090	Y	-1	Gm28619	lncRNA	predicted gene 28619 [Source:MGI Symbol;Acc:MGI:5579325]
ENSMUSG00000099606	Y	-1	Gm28537	processed_pseudogene	predicted gene 28537 [Source:MGI Symbol;Acc:MGI:5579243]
ENSMUSG00000100063	Y	-1	Gm28538	lncRNA	predicted gene 28538 [Source:MGI Symbol;Acc:MGI:5579244]
ENSMUSG00000100644	Y	1	Gm20793	unprocessed_pseudogene	predicted gene, 20793 [Source:MGI Symbol;Acc:MGI:5434149]
ENSMUSG00002075449	Y	1	Gm54341	miRNA	predicted gene, 54341 [Source:MGI Symbol;Acc:MGI:6845162]
ENSMUSG00002074974	Y	1	Gm54342	miRNA	predicted gene, 54342 [Source:MGI Symbol;Acc:MGI:6845164]
ENSMUSG00000100722	Y	1	Gm29569	lncRNA	predicted gene 29569 [Source:MGI Symbol;Acc:MGI:5580275]
ENSMUSG00000096898	Y	-1	Gm20867	protein_coding	predicted gene, 20867 [Source:MGI Symbol;Acc:MGI:5434223]
ENSMUSG00000099379	Y	-1	Gm28993	lncRNA	predicted gene 28993 [Source:MGI Symbol;Acc:MGI:5579699]
ENSMUSG00000101017	Y	-1	Gm21658	unprocessed_pseudogene	predicted gene, 21658 [Source:MGI Symbol;Acc:MGI:5435013]
ENSMUSG00000100070	Y	-1	Gm28994	lncRNA	predicted gene 28994 [Source:MGI Symbol;Acc:MGI:5579700]
ENSMUSG00000100366	Y	1	Gm29568	lncRNA	predicted gene 29568 [Source:MGI Symbol;Acc:MGI:5580274]
ENSMUSG00000096885	Y	-1	Gm21797	protein_coding	predicted gene, 21797 [Source:MGI Symbol;Acc:MGI:5433961]
ENSMUSG00000100888	Y	-1	Gm29567	unprocessed_pseudogene	predicted gene 29567 [Source:MGI Symbol;Acc:MGI:5580273]
ENSMUSG00000100433	Y	-1	Gm21198	unprocessed_pseudogene	predicted gene, 21198 [Source:MGI Symbol;Acc:MGI:5434553]
ENSMUSG00000102111	Y	-1	Gm29566	lncRNA	predicted gene 29566 [Source:MGI Symbol;Acc:MGI:5580272]
ENSMUSG00000101060	Y	1	Gm29565	lncRNA	predicted gene 29565 [Source:MGI Symbol;Acc:MGI:5580271]
ENSMUSG00000099497	Y	-1	Gm29147	unprocessed_pseudogene	predicted gene 29147 [Source:MGI Symbol;Acc:MGI:5579853]
ENSMUSG00000099479	Y	-1	Gm29146	lncRNA	predicted gene 29146 [Source:MGI Symbol;Acc:MGI:5579852]
ENSMUSG00000101115	Y	-1	Gm28664	lncRNA	predicted gene 28664 [Source:MGI Symbol;Acc:MGI:5579370]
ENSMUSG00000100849	Y	1	Gm28663	lncRNA	predicted gene 28663 [Source:MGI Symbol;Acc:MGI:5579369]
ENSMUSG00000095452	Y	1	Gm20795	protein_coding	predicted gene, 20795 [Source:MGI Symbol;Acc:MGI:5434151]
ENSMUSG00000101194	Y	-1	Gm29149	unprocessed_pseudogene	predicted gene 29149 [Source:MGI Symbol;Acc:MGI:5579855]
ENSMUSG00000100797	Y	1	Gm28596	unprocessed_pseudogene	predicted gene 28596 [Source:MGI Symbol;Acc:MGI:5579302]
ENSMUSG00000099742	Y	-1	Gm29148	processed_pseudogene	predicted gene 29148 [Source:MGI Symbol;Acc:MGI:5579854]
ENSMUSG00000099645	Y	-1	Gm20832	unprocessed_pseudogene	predicted gene, 20832 [Source:MGI Symbol;Acc:MGI:5434188]
ENSMUSG00000100999	Y	-1	Gm29145	unprocessed_pseudogene	predicted gene 29145 [Source:MGI Symbol;Acc:MGI:5579851]
ENSMUSG00000101562	Y	-1	Gm29144	unprocessed_pseudogene	predicted gene 29144 [Source:MGI Symbol;Acc:MGI:5579850]
ENSMUSG00000100091	Y	1	Gm28597	unprocessed_pseudogene	predicted gene 28597 [Source:MGI Symbol;Acc:MGI:5579303]
ENSMUSG00000101321	Y	-1	Gm28817	lncRNA	predicted gene 28817 [Source:MGI Symbol;Acc:MGI:5579523]
ENSMUSG00000100649	Y	-1	Gm28428	unprocessed_pseudogene	predicted gene 28428 [Source:MGI Symbol;Acc:MGI:5579134]
ENSMUSG00000100328	Y	1	Gm28816	lncRNA	predicted gene 28816 [Source:MGI Symbol;Acc:MGI:5579522]
ENSMUSG00000100196	Y	-1	Gm20827	unprocessed_pseudogene	predicted gene, 20827 [Source:MGI Symbol;Acc:MGI:5434183]
ENSMUSG00000101098	Y	-1	Gm20808	unprocessed_pseudogene	predicted gene, 20808 [Source:MGI Symbol;Acc:MGI:5434164]
ENSMUSG00000099628	Y	-1	Gm28427	lncRNA	predicted gene 28427 [Source:MGI Symbol;Acc:MGI:5579133]
ENSMUSG00000096120	Y	1	Gm21800	protein_coding	predicted gene, 21800 [Source:MGI Symbol;Acc:MGI:5433964]
ENSMUSG00000094739	Y	-1	Gm20806	protein_coding	predicted gene, 20806 [Source:MGI Symbol;Acc:MGI:5434162]
ENSMUSG00000099897	Y	1	Gm28426	lncRNA	predicted gene 28426 [Source:MGI Symbol;Acc:MGI:5579132]
ENSMUSG00000102071	Y	-1	Gm28815	unprocessed_pseudogene	predicted gene 28815 [Source:MGI Symbol;Acc:MGI:5579521]
ENSMUSG00000100741	Y	-1	Gm28814	unprocessed_pseudogene	predicted gene 28814 [Source:MGI Symbol;Acc:MGI:5579520]
ENSMUSG00000099785	Y	1	Gm28425	lncRNA	predicted gene 28425 [Source:MGI Symbol;Acc:MGI:5579131]
ENSMUSG00000094071	Y	-1	Gm21729	unprocessed_pseudogene	predicted gene, 21729 [Source:MGI Symbol;Acc:MGI:5433893]
ENSMUSG00000101804	Y	1	Gm28813	lncRNA	predicted gene 28813 [Source:MGI Symbol;Acc:MGI:5579519]
ENSMUSG00000101536	Y	-1	Gm28834	lncRNA	predicted gene 28834 [Source:MGI Symbol;Acc:MGI:5579540]
ENSMUSG00000099652	Y	1	Gm28833	processed_pseudogene	predicted gene 28833 [Source:MGI Symbol;Acc:MGI:5579539]
ENSMUSG00000100737	Y	-1	Gm21774	unprocessed_pseudogene	predicted gene, 21774 [Source:MGI Symbol;Acc:MGI:5433938]
ENSMUSG00000099780	Y	1	Gm29537	lncRNA	predicted gene 29537 [Source:MGI Symbol;Acc:MGI:5580243]
ENSMUSG00000099849	Y	-1	Gm29274	lncRNA	predicted gene 29274 [Source:MGI Symbol;Acc:MGI:5579980]
ENSMUSG00000100822	Y	-1	Gm29275	lncRNA	predicted gene 29275 [Source:MGI Symbol;Acc:MGI:5579981]
ENSMUSG00000101471	Y	-1	Gm29276	protein_coding	predicted gene 29276 [Source:MGI Symbol;Acc:MGI:5579982]
ENSMUSG00000101455	Y	-1	Gm21805	unprocessed_pseudogene	predicted gene, 21805 [Source:MGI Symbol;Acc:MGI:5433969]
ENSMUSG00000099700	Y	1	Gm29645	lncRNA	predicted gene 29645 [Source:MGI Symbol;Acc:MGI:5580351]
ENSMUSG00000101811	Y	1	Gm28312	lncRNA	predicted gene 28312 [Source:MGI Symbol;Acc:MGI:5579018]
ENSMUSG00000099833	Y	1	Gm29165	unprocessed_pseudogene	predicted gene 29165 [Source:MGI Symbol;Acc:MGI:5579871]
ENSMUSG00000101259	Y	-1	Gm21242	unprocessed_pseudogene	predicted gene, 21242 [Source:MGI Symbol;Acc:MGI:5434597]
ENSMUSG00000101247	Y	1	Gm29042	lncRNA	predicted gene 29042 [Source:MGI Symbol;Acc:MGI:5579748]
ENSMUSG00000100610	Y	-1	Gm29031	unprocessed_pseudogene	predicted gene 29031 [Source:MGI Symbol;Acc:MGI:5579737]
ENSMUSG00000099408	Y	-1	Gm28311	lncRNA	predicted gene 28311 [Source:MGI Symbol;Acc:MGI:5579017]
ENSMUSG00000101197	Y	-1	Gm29032	unprocessed_pseudogene	predicted gene 29032 [Source:MGI Symbol;Acc:MGI:5579738]
ENSMUSG00000101207	Y	-1	Gm28310	lncRNA	predicted gene 28310 [Source:MGI Symbol;Acc:MGI:5579016]
ENSMUSG00000102016	Y	1	Gm29606	lncRNA	predicted gene 29606 [Source:MGI Symbol;Acc:MGI:5580312]
ENSMUSG00000099542	Y	-1	Gm28504	unprocessed_pseudogene	predicted gene 28504 [Source:MGI Symbol;Acc:MGI:5579210]
ENSMUSG00000101340	Y	-1	Gm29607	unprocessed_pseudogene	predicted gene 29607 [Source:MGI Symbol;Acc:MGI:5580313]
ENSMUSG00000100107	Y	1	Gm28567	unprocessed_pseudogene	predicted gene 28567 [Source:MGI Symbol;Acc:MGI:5579273]
ENSMUSG00000099972	Y	-1	Gm21248	processed_pseudogene	predicted gene, 21248 [Source:MGI Symbol;Acc:MGI:5434603]
ENSMUSG00000100051	Y	-1	Gm28568	lncRNA	predicted gene 28568 [Source:MGI Symbol;Acc:MGI:5579274]
ENSMUSG00000101733	Y	-1	Gm29189	unprocessed_pseudogene	predicted gene 29189 [Source:MGI Symbol;Acc:MGI:5579895]
ENSMUSG00000099977	Y	1	Gm29286	lncRNA	predicted gene 29286 [Source:MGI Symbol;Acc:MGI:5579992]
ENSMUSG00000099415	Y	1	Gm29285	lncRNA	predicted gene 29285 [Source:MGI Symbol;Acc:MGI:5579991]
ENSMUSG00000100953	Y	1	Gm28280	lncRNA	predicted gene 28280 [Source:MGI Symbol;Acc:MGI:5578986]
ENSMUSG00000096332	Y	1	Gm21241	unprocessed_pseudogene	predicted gene, 21241 [Source:MGI Symbol;Acc:MGI:5434596]
ENSMUSG00000099734	Y	-1	Gm28159	unprocessed_pseudogene	predicted gene 28159 [Source:MGI Symbol;Acc:MGI:5578865]
ENSMUSG00000100693	Y	-1	Gm28278	lncRNA	predicted gene 28278 [Source:MGI Symbol;Acc:MGI:5578984]
ENSMUSG00000100723	Y	-1	Gm28160	unprocessed_pseudogene	predicted gene 28160 [Source:MGI Symbol;Acc:MGI:5578866]
ENSMUSG00000101981	Y	-1	Gm28157	lncRNA	predicted gene 28157 [Source:MGI Symbol;Acc:MGI:5578863]
ENSMUSG00000100148	Y	-1	Gm28158	unprocessed_pseudogene	predicted gene 28158 [Source:MGI Symbol;Acc:MGI:5578864]
ENSMUSG00000100756	Y	-1	Gm21257	unprocessed_pseudogene	predicted gene, 21257 [Source:MGI Symbol;Acc:MGI:5434612]
ENSMUSG00000099805	Y	-1	Gm28161	unprocessed_pseudogene	predicted gene 28161 [Source:MGI Symbol;Acc:MGI:5578867]
ENSMUSG00000101070	Y	-1	Gm28695	unprocessed_pseudogene	predicted gene 28695 [Source:MGI Symbol;Acc:MGI:5579401]
ENSMUSG00000100286	Y	-1	Gm28696	lncRNA	predicted gene 28696 [Source:MGI Symbol;Acc:MGI:5579402]
ENSMUSG00000101833	Y	-1	Gm20791	unprocessed_pseudogene	predicted gene, 20791 [Source:MGI Symbol;Acc:MGI:5434147]
ENSMUSG00000102081	Y	-1	Gm28886	lncRNA	predicted gene 28886 [Source:MGI Symbol;Acc:MGI:5579592]
ENSMUSG00000101688	Y	-1	Gm20841	unprocessed_pseudogene	predicted gene, 20841 [Source:MGI Symbol;Acc:MGI:5434197]
ENSMUSG00000099679	Y	-1	Gm28899	unprocessed_pseudogene	predicted gene 28899 [Source:MGI Symbol;Acc:MGI:5579605]
ENSMUSG00000102031	Y	-1	Gm29426	lncRNA	predicted gene 29426 [Source:MGI Symbol;Acc:MGI:5580132]
ENSMUSG00000100408	Y	1	Gm28885	processed_pseudogene	predicted gene 28885 [Source:MGI Symbol;Acc:MGI:5579591]
ENSMUSG00000100991	Y	-1	Gm21856	unprocessed_pseudogene	predicted gene, 21856 [Source:MGI Symbol;Acc:MGI:5434020]
ENSMUSG00000102116	Y	-1	Gm28887	lncRNA	predicted gene 28887 [Source:MGI Symbol;Acc:MGI:5579593]
ENSMUSG00000101637	Y	-1	Gm28896	unprocessed_pseudogene	predicted gene 28896 [Source:MGI Symbol;Acc:MGI:5579602]
ENSMUSG00000101649	Y	1	Gm29444	lncRNA	predicted gene 29444 [Source:MGI Symbol;Acc:MGI:5580150]
ENSMUSG00000100245	Y	-1	Gm21282	unprocessed_pseudogene	predicted gene, 21282 [Source:MGI Symbol;Acc:MGI:5434637]
ENSMUSG00000095353	Y	-1	Gm21783	unprocessed_pseudogene	predicted gene, 21783 [Source:MGI Symbol;Acc:MGI:5433947]
ENSMUSG00000100469	Y	-1	Gm28895	unprocessed_pseudogene	predicted gene 28895 [Source:MGI Symbol;Acc:MGI:5579601]
ENSMUSG00000101802	Y	1	Gm29445	lncRNA	predicted gene 29445 [Source:MGI Symbol;Acc:MGI:5580151]
ENSMUSG00000100821	Y	-1	Gm28894	unprocessed_pseudogene	predicted gene 28894 [Source:MGI Symbol;Acc:MGI:5579600]
ENSMUSG00000101058	Y	-1	Gm21829	unprocessed_pseudogene	predicted gene, 21829 [Source:MGI Symbol;Acc:MGI:5433993]
ENSMUSG00000099790	Y	1	Gm28457	lncRNA	predicted gene 28457 [Source:MGI Symbol;Acc:MGI:5579163]
ENSMUSG00000100187	Y	1	Gm29324	lncRNA	predicted gene 29324 [Source:MGI Symbol;Acc:MGI:5580030]
ENSMUSG00000101594	Y	-1	Gm21779	unprocessed_pseudogene	predicted gene, 21779 [Source:MGI Symbol;Acc:MGI:5433943]
ENSMUSG00000101962	Y	1	Gm28741	lncRNA	predicted gene 28741 [Source:MGI Symbol;Acc:MGI:5579447]
ENSMUSG00000100978	Y	-1	Gm20912	unprocessed_pseudogene	predicted gene, 20912 [Source:MGI Symbol;Acc:MGI:5434268]
ENSMUSG00000100519	Y	-1	Gm20801	unprocessed_pseudogene	predicted gene, 20801 [Source:MGI Symbol;Acc:MGI:5434157]
ENSMUSG00000100598	Y	-1	Gm28742	unprocessed_pseudogene	predicted gene 28742 [Source:MGI Symbol;Acc:MGI:5579448]
ENSMUSG00000100011	Y	1	Gm28458	lncRNA	predicted gene 28458 [Source:MGI Symbol;Acc:MGI:5579164]
ENSMUSG00000100591	Y	-1	Gm21919	unprocessed_pseudogene	predicted gene, 21919 [Source:MGI Symbol;Acc:MGI:5434083]
ENSMUSG00000100879	Y	-1	Gm28743	lncRNA	predicted gene 28743 [Source:MGI Symbol;Acc:MGI:5579449]
ENSMUSG00000100974	Y	-1	Gm28459	unprocessed_pseudogene	predicted gene 28459 [Source:MGI Symbol;Acc:MGI:5579165]
ENSMUSG00000101675	Y	1	Gm28461	lncRNA	predicted gene 28461 [Source:MGI Symbol;Acc:MGI:5579167]
ENSMUSG00000099480	Y	1	Gm28124	lncRNA	predicted gene 28124 [Source:MGI Symbol;Acc:MGI:5578830]
ENSMUSG00000101914	Y	-1	Gm21790	unprocessed_pseudogene	predicted gene, 21790 [Source:MGI Symbol;Acc:MGI:5433954]
ENSMUSG00000099834	Y	-1	Gm21728	unprocessed_pseudogene	predicted gene, 21728 [Source:MGI Symbol;Acc:MGI:5433892]
ENSMUSG00000100499	Y	1	Gm28460	lncRNA	predicted gene 28460 [Source:MGI Symbol;Acc:MGI:5579166]
ENSMUSG00000100298	Y	1	Gm28126	lncRNA	predicted gene 28126 [Source:MGI Symbol;Acc:MGI:5578832]
ENSMUSG00000100256	Y	1	Gm28851	lncRNA	predicted gene 28851 [Source:MGI Symbol;Acc:MGI:5579557]
ENSMUSG00000101201	Y	-1	Gm28125	unprocessed_pseudogene	predicted gene 28125 [Source:MGI Symbol;Acc:MGI:5578831]
ENSMUSG00000101003	Y	1	Gm28456	lncRNA	predicted gene 28456 [Source:MGI Symbol;Acc:MGI:5579162]
ENSMUSG00000100438	Y	-1	Gm21825	unprocessed_pseudogene	predicted gene, 21825 [Source:MGI Symbol;Acc:MGI:5433989]
ENSMUSG00000100640	Y	1	Gm29073	unprocessed_pseudogene	predicted gene 29073 [Source:MGI Symbol;Acc:MGI:5579779]
ENSMUSG00000100628	Y	-1	Gm29648	lncRNA	predicted gene 29648 [Source:MGI Symbol;Acc:MGI:5580354]
ENSMUSG00000100989	Y	1	Gm29647	unprocessed_pseudogene	predicted gene 29647 [Source:MGI Symbol;Acc:MGI:5580353]
ENSMUSG00000100268	Y	-1	Gm29468	unprocessed_pseudogene	predicted gene 29468 [Source:MGI Symbol;Acc:MGI:5580174]
ENSMUSG00000100003	Y	1	Gm29646	lncRNA	predicted gene 29646 [Source:MGI Symbol;Acc:MGI:5580352]
ENSMUSG00000101343	Y	-1	Gm29469	processed_pseudogene	predicted gene 29469 [Source:MGI Symbol;Acc:MGI:5580175]
ENSMUSG00000101907	Y	-1	Gm29472	lncRNA	predicted gene 29472 [Source:MGI Symbol;Acc:MGI:5580178]
ENSMUSG00000099462	Y	1	Gm28549	lncRNA	predicted gene 28549 [Source:MGI Symbol;Acc:MGI:5579255]
ENSMUSG00000100035	Y	1	Gm29473	lncRNA	predicted gene 29473 [Source:MGI Symbol;Acc:MGI:5580179]
ENSMUSG00000101434	Y	-1	Gm29211	unprocessed_pseudogene	predicted gene 29211 [Source:MGI Symbol;Acc:MGI:5579917]
ENSMUSG00000101072	Y	-1	Gm29470	unprocessed_pseudogene	predicted gene 29470 [Source:MGI Symbol;Acc:MGI:5580176]
ENSMUSG00000100061	Y	1	Gm29212	unprocessed_pseudogene	predicted gene 29212 [Source:MGI Symbol;Acc:MGI:5579918]
ENSMUSG00000100994	Y	-1	Gm21333	unprocessed_pseudogene	predicted gene, 21333 [Source:MGI Symbol;Acc:MGI:5434688]
ENSMUSG00000100611	Y	1	Gm21247	unprocessed_pseudogene	predicted gene, 21247 [Source:MGI Symbol;Acc:MGI:5434602]
ENSMUSG00000100861	Y	-1	Gm29382	unprocessed_pseudogene	predicted gene 29382 [Source:MGI Symbol;Acc:MGI:5580088]
ENSMUSG00000100317	Y	-1	Gm28224	unprocessed_pseudogene	predicted gene 28224 [Source:MGI Symbol;Acc:MGI:5578930]
ENSMUSG00000101138	Y	-1	Gm29210	lncRNA	predicted gene 29210 [Source:MGI Symbol;Acc:MGI:5579916]
ENSMUSG00000101329	Y	-1	Gm28226	lncRNA	predicted gene 28226 [Source:MGI Symbol;Acc:MGI:5578932]
ENSMUSG00000100871	Y	-1	Gm29213	lncRNA	predicted gene 29213 [Source:MGI Symbol;Acc:MGI:5579919]
ENSMUSG00000100532	Y	1	Gm28225	lncRNA	predicted gene 28225 [Source:MGI Symbol;Acc:MGI:5578931]
ENSMUSG00000100716	Y	-1	Gm28550	lncRNA	predicted gene 28550 [Source:MGI Symbol;Acc:MGI:5579256]
ENSMUSG00000099374	Y	-1	Gm21344	unprocessed_pseudogene	predicted gene, 21344 [Source:MGI Symbol;Acc:MGI:5434699]
ENSMUSG00000100325	Y	-1	Gm28604	lncRNA	predicted gene 28604 [Source:MGI Symbol;Acc:MGI:5579310]
ENSMUSG00000100882	Y	-1	Gm20849	unprocessed_pseudogene	predicted gene, 20849 [Source:MGI Symbol;Acc:MGI:5434205]
ENSMUSG00000100048	Y	1	Gm28603	unprocessed_pseudogene	predicted gene 28603 [Source:MGI Symbol;Acc:MGI:5579309]
ENSMUSG00000101772	Y	-1	Gm28829	unprocessed_pseudogene	predicted gene 28829 [Source:MGI Symbol;Acc:MGI:5579535]
ENSMUSG00000099667	Y	-1	Gm21901	unprocessed_pseudogene	predicted gene, 21901 [Source:MGI Symbol;Acc:MGI:5434065]
ENSMUSG00000099789	Y	1	Gm28565	lncRNA	predicted gene 28565 [Source:MGI Symbol;Acc:MGI:5579271]
ENSMUSG00000099593	Y	1	Gm28566	lncRNA	predicted gene 28566 [Source:MGI Symbol;Acc:MGI:5579272]
ENSMUSG00000101109	Y	1	Gm28697	lncRNA	predicted gene 28697 [Source:MGI Symbol;Acc:MGI:5579403]
ENSMUSG00000101582	Y	-1	Gm28828	unprocessed_pseudogene	predicted gene 28828 [Source:MGI Symbol;Acc:MGI:5579534]
ENSMUSG00000101541	Y	1	Gm28554	lncRNA	predicted gene 28554 [Source:MGI Symbol;Acc:MGI:5579260]
ENSMUSG00000101273	Y	-1	Gm28831	unprocessed_pseudogene	predicted gene 28831 [Source:MGI Symbol;Acc:MGI:5579537]
ENSMUSG00000101508	Y	1	Gm28832	lncRNA	predicted gene 28832 [Source:MGI Symbol;Acc:MGI:5579538]
ENSMUSG00000100339	Y	-1	Gm21864	unprocessed_pseudogene	predicted gene, 21864 [Source:MGI Symbol;Acc:MGI:5434028]
ENSMUSG00000099546	Y	-1	Gm21802	unprocessed_pseudogene	predicted gene, 21802 [Source:MGI Symbol;Acc:MGI:5433966]
ENSMUSG00000101884	Y	-1	Gm28658	unprocessed_pseudogene	predicted gene 28658 [Source:MGI Symbol;Acc:MGI:5579364]
ENSMUSG00000100906	Y	-1	Gm29238	unprocessed_pseudogene	predicted gene 29238 [Source:MGI Symbol;Acc:MGI:5579944]
ENSMUSG00000100852	Y	1	Gm29056	lncRNA	predicted gene 29056 [Source:MGI Symbol;Acc:MGI:5579762]
ENSMUSG00000100092	Y	1	Gm21088	unprocessed_pseudogene	predicted gene, 21088 [Source:MGI Symbol;Acc:MGI:5434443]
ENSMUSG00000100284	Y	-1	Gm29239	unprocessed_pseudogene	predicted gene 29239 [Source:MGI Symbol;Acc:MGI:5579945]
ENSMUSG00000099532	Y	1	Gm29098	lncRNA	predicted gene 29098 [Source:MGI Symbol;Acc:MGI:5579804]
ENSMUSG00002075613	Y	-1	Gm54343	rRNA	predicted gene, 54343 [Source:MGI Symbol;Acc:MGI:6845166]
ENSMUSG00000118466	Y	-1	Gm21170	unprocessed_pseudogene	predicted gene, 21170 [Source:MGI Symbol;Acc:MGI:5434525]
ENSMUSG00000100986	Y	-1	Gm21741	unprocessed_pseudogene	predicted gene, 21741 [Source:MGI Symbol;Acc:MGI:5433905]
ENSMUSG00000102054	Y	-1	Gm29373	lncRNA	predicted gene 29373 [Source:MGI Symbol;Acc:MGI:5580079]
ENSMUSG00000101718	Y	-1	Gm20862	unprocessed_pseudogene	predicted gene, 20862 [Source:MGI Symbol;Acc:MGI:5434218]
ENSMUSG00002076259	Y	-1	Gm54344	rRNA	predicted gene, 54344 [Source:MGI Symbol;Acc:MGI:6845168]
ENSMUSG00000101131	Y	-1	Gm29370	lncRNA	predicted gene 29370 [Source:MGI Symbol;Acc:MGI:5580076]
ENSMUSG00000099736	Y	-1	Gm20863	unprocessed_pseudogene	predicted gene, 20863 [Source:MGI Symbol;Acc:MGI:5434219]
ENSMUSG00000099339	Y	1	Gm21751	unprocessed_pseudogene	predicted gene, 21751 [Source:MGI Symbol;Acc:MGI:5433915]
ENSMUSG00000101657	Y	-1	Gm20864	unprocessed_pseudogene	predicted gene, 20864 [Source:MGI Symbol;Acc:MGI:5434220]
ENSMUSG00000100740	Y	-1	Gm29476	unprocessed_pseudogene	predicted gene 29476 [Source:MGI Symbol;Acc:MGI:5580182]
ENSMUSG00000099674	Y	1	Gm29166	lncRNA	predicted gene 29166 [Source:MGI Symbol;Acc:MGI:5579872]
ENSMUSG00000100718	Y	-1	Gm21717	unprocessed_pseudogene	predicted gene, 21717 [Source:MGI Symbol;Acc:MGI:5433881]
ENSMUSG00000101069	Y	1	Gm28194	lncRNA	predicted gene 28194 [Source:MGI Symbol;Acc:MGI:5578900]
ENSMUSG00000100023	Y	1	Gm28753	lncRNA	predicted gene 28753 [Source:MGI Symbol;Acc:MGI:5579459]
ENSMUSG00000099915	Y	-1	Gm21191	unprocessed_pseudogene	predicted gene, 21191 [Source:MGI Symbol;Acc:MGI:5434546]
ENSMUSG00000100086	Y	-1	Gm21271	unprocessed_pseudogene	predicted gene, 21271 [Source:MGI Symbol;Acc:MGI:5434626]
ENSMUSG00000100531	Y	1	Gm28475	lncRNA	predicted gene 28475 [Source:MGI Symbol;Acc:MGI:5579181]
ENSMUSG00000099483	Y	-1	Gm28476	unprocessed_pseudogene	predicted gene 28476 [Source:MGI Symbol;Acc:MGI:5579182]
ENSMUSG00000101310	Y	-1	Gm21281	unprocessed_pseudogene	predicted gene, 21281 [Source:MGI Symbol;Acc:MGI:5434636]
ENSMUSG00000101742	Y	-1	Gm21380	unprocessed_pseudogene	predicted gene, 21380 [Source:MGI Symbol;Acc:MGI:5434735]
ENSMUSG00000100646	Y	-1	Gm28193	unprocessed_pseudogene	predicted gene 28193 [Source:MGI Symbol;Acc:MGI:5578899]
ENSMUSG00000100024	Y	-1	Gm21782	unprocessed_pseudogene	predicted gene, 21782 [Source:MGI Symbol;Acc:MGI:5433946]
ENSMUSG00000099409	Y	-1	Gm28751	unprocessed_pseudogene	predicted gene 28751 [Source:MGI Symbol;Acc:MGI:5579457]
ENSMUSG00000099522	Y	-1	Gm28752	unprocessed_pseudogene	predicted gene 28752 [Source:MGI Symbol;Acc:MGI:5579458]
ENSMUSG00000100938	Y	1	Gm28726	lncRNA	predicted gene 28726 [Source:MGI Symbol;Acc:MGI:5579432]
ENSMUSG00000101821	Y	-1	Gm21308	unprocessed_pseudogene	predicted gene, 21308 [Source:MGI Symbol;Acc:MGI:5434663]
ENSMUSG00000101950	Y	-1	Gm29267	unprocessed_pseudogene	predicted gene 29267 [Source:MGI Symbol;Acc:MGI:5579973]
ENSMUSG00000099441	Y	-1	Gm29268	unprocessed_pseudogene	predicted gene 29268 [Source:MGI Symbol;Acc:MGI:5579974]
ENSMUSG00000102079	Y	-1	Gm21879	processed_pseudogene	predicted gene, 21879 [Source:MGI Symbol;Acc:MGI:5434043]
ENSMUSG00000100411	Y	-1	Gm29269	unprocessed_pseudogene	predicted gene 29269 [Source:MGI Symbol;Acc:MGI:5579975]
ENSMUSG00000100449	Y	-1	Gm28757	unprocessed_pseudogene	predicted gene 28757 [Source:MGI Symbol;Acc:MGI:5579463]
ENSMUSG00000100970	Y	-1	Gm29270	lncRNA	predicted gene 29270 [Source:MGI Symbol;Acc:MGI:5579976]
ENSMUSG00000101990	Y	-1	Gm20856	unprocessed_pseudogene	predicted gene, 20856 [Source:MGI Symbol;Acc:MGI:5434212]
ENSMUSG00000099642	Y	1	Gm28348	lncRNA	predicted gene 28348 [Source:MGI Symbol;Acc:MGI:5579054]
ENSMUSG00000101354	Y	-1	Gm28973	unprocessed_pseudogene	predicted gene 28973 [Source:MGI Symbol;Acc:MGI:5579679]
ENSMUSG00000101204	Y	1	Gm29271	lncRNA	predicted gene 29271 [Source:MGI Symbol;Acc:MGI:5579977]
ENSMUSG00000101835	Y	-1	Gm21734	unprocessed_pseudogene	predicted gene, 21734 [Source:MGI Symbol;Acc:MGI:5433898]
ENSMUSG00000102127	Y	-1	Gm28972	lncRNA	predicted gene 28972 [Source:MGI Symbol;Acc:MGI:5579678]
ENSMUSG00000099362	Y	-1	Gm28970	lncRNA	predicted gene 28970 [Source:MGI Symbol;Acc:MGI:5579676]
ENSMUSG00000099921	Y	1	Gm28971	lncRNA	predicted gene 28971 [Source:MGI Symbol;Acc:MGI:5579677]
ENSMUSG00002076147	Y	-1	Gm54345	rRNA	predicted gene, 54345 [Source:MGI Symbol;Acc:MGI:6845170]
ENSMUSG00000100581	Y	-1	Gm21785	unprocessed_pseudogene	predicted gene, 21785 [Source:MGI Symbol;Acc:MGI:5433949]
ENSMUSG00000095650	Y	-1	Gm20854	protein_coding	predicted gene, 20854 [Source:MGI Symbol;Acc:MGI:5434210]
ENSMUSG00000099477	Y	-1	Gm28349	unprocessed_pseudogene	predicted gene 28349 [Source:MGI Symbol;Acc:MGI:5579055]
ENSMUSG00000102092	Y	-1	Gm21892	unprocessed_pseudogene	predicted gene, 21892 [Source:MGI Symbol;Acc:MGI:5434056]
ENSMUSG00000101989	Y	-1	Gm28346	lncRNA	predicted gene 28346 [Source:MGI Symbol;Acc:MGI:5579052]
ENSMUSG00000100288	Y	-1	Gm28345	lncRNA	predicted gene 28345 [Source:MGI Symbol;Acc:MGI:5579051]
ENSMUSG00000099341	Y	-1	Gm29090	lncRNA	predicted gene 29090 [Source:MGI Symbol;Acc:MGI:5579796]
ENSMUSG00000101282	Y	1	Gm28152	lncRNA	predicted gene 28152 [Source:MGI Symbol;Acc:MGI:5578858]
ENSMUSG00002075299	Y	-1	Gm54346	rRNA	predicted gene, 54346 [Source:MGI Symbol;Acc:MGI:6845172]
ENSMUSG00000101221	Y	-1	Gm21881	unprocessed_pseudogene	predicted gene, 21881 [Source:MGI Symbol;Acc:MGI:5434045]
ENSMUSG00000099992	Y	-1	Gm21435	unprocessed_pseudogene	predicted gene, 21435 [Source:MGI Symbol;Acc:MGI:5434790]
ENSMUSG00000101346	Y	-1	Gm29505	unprocessed_pseudogene	predicted gene 29505 [Source:MGI Symbol;Acc:MGI:5580211]
ENSMUSG00000101230	Y	-1	Gm21862	unprocessed_pseudogene	predicted gene, 21862 [Source:MGI Symbol;Acc:MGI:5434026]
ENSMUSG00000102061	Y	-1	Gm28823	lncRNA	predicted gene 28823 [Source:MGI Symbol;Acc:MGI:5579529]
ENSMUSG00000100541	Y	-1	Gm28871	unprocessed_pseudogene	predicted gene 28871 [Source:MGI Symbol;Acc:MGI:5579577]
ENSMUSG00000101961	Y	1	Gm28220	lncRNA	predicted gene 28220 [Source:MGI Symbol;Acc:MGI:5578926]
ENSMUSG00000099367	Y	-1	Gm29512	unprocessed_pseudogene	predicted gene 29512 [Source:MGI Symbol;Acc:MGI:5580218]
ENSMUSG00000099666	Y	1	Gm29511	lncRNA	predicted gene 29511 [Source:MGI Symbol;Acc:MGI:5580217]
ENSMUSG00000100240	Y	1	Gm20820	protein_coding	predicted gene, 20820 [Source:MGI Symbol;Acc:MGI:5434176]
ENSMUSG00000100331	Y	-1	Gm20880	unprocessed_pseudogene	predicted gene, 20880 [Source:MGI Symbol;Acc:MGI:5434236]
ENSMUSG00000101347	Y	-1	Gm28219	unprocessed_pseudogene	predicted gene 28219 [Source:MGI Symbol;Acc:MGI:5578925]
ENSMUSG00000100390	Y	-1	Gm20881	unprocessed_pseudogene	predicted gene, 20881 [Source:MGI Symbol;Acc:MGI:5434237]
ENSMUSG00000099824	Y	1	Gm28218	lncRNA	predicted gene 28218 [Source:MGI Symbol;Acc:MGI:5578924]
ENSMUSG00000101263	Y	-1	Gm29121	unprocessed_pseudogene	predicted gene 29121 [Source:MGI Symbol;Acc:MGI:5579827]
ENSMUSG00002076549	Y	-1	Gm54347	rRNA	predicted gene, 54347 [Source:MGI Symbol;Acc:MGI:6845174]
ENSMUSG00000099986	Y	-1	Gm29120	unprocessed_pseudogene	predicted gene 29120 [Source:MGI Symbol;Acc:MGI:5579826]
ENSMUSG00000100116	Y	-1	Gm20861	unprocessed_pseudogene	predicted gene, 20861 [Source:MGI Symbol;Acc:MGI:5434217]
ENSMUSG00000100118	Y	1	Gm29117	lncRNA	predicted gene 29117 [Source:MGI Symbol;Acc:MGI:5579823]
ENSMUSG00000099524	Y	-1	Gm20860	unprocessed_pseudogene	predicted gene, 20860 [Source:MGI Symbol;Acc:MGI:5434216]
ENSMUSG00000100854	Y	-1	Gm28057	unprocessed_pseudogene	predicted gene 28057 [Source:MGI Symbol;Acc:MGI:5578763]
ENSMUSG00000101092	Y	-1	Gm21796	unprocessed_pseudogene	predicted gene, 21796 [Source:MGI Symbol;Acc:MGI:5433960]
ENSMUSG00000100817	Y	-1	Gm29302	lncRNA	predicted gene 29302 [Source:MGI Symbol;Acc:MGI:5580008]
ENSMUSG00000102122	Y	1	Gm20883	protein_coding	predicted gene, 20883 [Source:MGI Symbol;Acc:MGI:5434239]
ENSMUSG00000099513	Y	-1	Gm29119	unprocessed_pseudogene	predicted gene 29119 [Source:MGI Symbol;Acc:MGI:5579825]
ENSMUSG00000101552	Y	-1	Gm29118	unprocessed_pseudogene	predicted gene 29118 [Source:MGI Symbol;Acc:MGI:5579824]
ENSMUSG00000102110	Y	1	Gm28440	lncRNA	predicted gene 28440 [Source:MGI Symbol;Acc:MGI:5579146]
ENSMUSG00000100973	Y	1	Gm29299	unprocessed_pseudogene	predicted gene 29299 [Source:MGI Symbol;Acc:MGI:5580005]
ENSMUSG00000100388	Y	1	Gm29116	lncRNA	predicted gene 29116 [Source:MGI Symbol;Acc:MGI:5579822]
ENSMUSG00000100802	Y	-1	Gm20889	unprocessed_pseudogene	predicted gene, 20889 [Source:MGI Symbol;Acc:MGI:5434245]
ENSMUSG00000099588	Y	-1	Gm29298	unprocessed_pseudogene	predicted gene 29298 [Source:MGI Symbol;Acc:MGI:5580004]
ENSMUSG00000101752	Y	-1	Gm20887	unprocessed_pseudogene	predicted gene, 20887 [Source:MGI Symbol;Acc:MGI:5434243]
ENSMUSG00000100028	Y	-1	Gm29092	processed_pseudogene	predicted gene 29092 [Source:MGI Symbol;Acc:MGI:5579798]
ENSMUSG00000100350	Y	-1	Gm29091	lncRNA	predicted gene 29091 [Source:MGI Symbol;Acc:MGI:5579797]
ENSMUSG00000099867	Y	-1	Gm29320	unprocessed_pseudogene	predicted gene 29320 [Source:MGI Symbol;Acc:MGI:5580026]
ENSMUSG00000101193	Y	-1	Gm21849	unprocessed_pseudogene	predicted gene, 21849 [Source:MGI Symbol;Acc:MGI:5434013]
ENSMUSG00000100887	Y	1	Gm29297	lncRNA	predicted gene 29297 [Source:MGI Symbol;Acc:MGI:5580003]
ENSMUSG00000100655	Y	-1	Gm21462	unprocessed_pseudogene	predicted gene, 21462 [Source:MGI Symbol;Acc:MGI:5434817]
ENSMUSG00000101670	Y	-1	Gm21470	unprocessed_pseudogene	predicted gene, 21470 [Source:MGI Symbol;Acc:MGI:5434825]
ENSMUSG00000100773	Y	-1	Gm28366	unprocessed_pseudogene	predicted gene 28366 [Source:MGI Symbol;Acc:MGI:5579072]
ENSMUSG00000101829	Y	-1	Gm21752	unprocessed_pseudogene	predicted gene, 21752 [Source:MGI Symbol;Acc:MGI:5433916]
ENSMUSG00000099496	Y	1	Gm28365	lncRNA	predicted gene 28365 [Source:MGI Symbol;Acc:MGI:5579071]
ENSMUSG00000100365	Y	-1	Gm29319	unprocessed_pseudogene	predicted gene 29319 [Source:MGI Symbol;Acc:MGI:5580025]
ENSMUSG00000099985	Y	-1	Gm28317	lncRNA	predicted gene 28317 [Source:MGI Symbol;Acc:MGI:5579023]
ENSMUSG00000099916	Y	1	Gm28318	lncRNA	predicted gene 28318 [Source:MGI Symbol;Acc:MGI:5579024]
ENSMUSG00000094399	Y	1	Gm21477	protein_coding	predicted gene, 21477 [Source:MGI Symbol;Acc:MGI:5434832]
ENSMUSG00000101631	Y	-1	Gm20884	unprocessed_pseudogene	predicted gene, 20884 [Source:MGI Symbol;Acc:MGI:5434240]
ENSMUSG00000099912	Y	-1	Gm28368	unprocessed_pseudogene	predicted gene 28368 [Source:MGI Symbol;Acc:MGI:5579074]
ENSMUSG00000099613	Y	1	Gm28313	lncRNA	predicted gene 28313 [Source:MGI Symbol;Acc:MGI:5579019]
ENSMUSG00000101557	Y	-1	Gm28314	unprocessed_pseudogene	predicted gene 28314 [Source:MGI Symbol;Acc:MGI:5579020]
ENSMUSG00000100377	Y	-1	Gm28369	processed_pseudogene	predicted gene 28369 [Source:MGI Symbol;Acc:MGI:5579075]
ENSMUSG00000101222	Y	-1	Gm28315	lncRNA	predicted gene 28315 [Source:MGI Symbol;Acc:MGI:5579021]
ENSMUSG00000100243	Y	1	Gm28367	lncRNA	predicted gene 28367 [Source:MGI Symbol;Acc:MGI:5579073]
ENSMUSG00000101902	Y	-1	Gm29115	unprocessed_pseudogene	predicted gene 29115 [Source:MGI Symbol;Acc:MGI:5579821]
ENSMUSG00000102132	Y	-1	Gm21813	unprocessed_pseudogene	predicted gene, 21813 [Source:MGI Symbol;Acc:MGI:5433977]
ENSMUSG00000100787	Y	1	Gm28316	lncRNA	predicted gene 28316 [Source:MGI Symbol;Acc:MGI:5579022]
ENSMUSG00000100098	Y	-1	Gm21387	unprocessed_pseudogene	predicted gene, 21387 [Source:MGI Symbol;Acc:MGI:5434742]
ENSMUSG00000099709	Y	-1	Gm21396	unprocessed_pseudogene	predicted gene, 21396 [Source:MGI Symbol;Acc:MGI:5434751]
ENSMUSG00000101002	Y	1	Gm28944	lncRNA	predicted gene 28944 [Source:MGI Symbol;Acc:MGI:5579650]
ENSMUSG00000099856	Y	1	Gm20906	protein_coding	predicted gene, 20906 [Source:MGI Symbol;Acc:MGI:5434262]
ENSMUSG00000101019	Y	-1	Gm28943	unprocessed_pseudogene	predicted gene 28943 [Source:MGI Symbol;Acc:MGI:5579649]
ENSMUSG00000101241	Y	-1	Gm29111	unprocessed_pseudogene	predicted gene 29111 [Source:MGI Symbol;Acc:MGI:5579817]
ENSMUSG00000101684	Y	-1	Gm28946	unprocessed_pseudogene	predicted gene 28946 [Source:MGI Symbol;Acc:MGI:5579652]
ENSMUSG00000100695	Y	-1	Gm28110	processed_pseudogene	predicted gene 28110 [Source:MGI Symbol;Acc:MGI:5578816]
ENSMUSG00000100820	Y	-1	Gm28945	lncRNA	predicted gene 28945 [Source:MGI Symbol;Acc:MGI:5579651]
ENSMUSG00000101866	Y	-1	Gm28109	lncRNA	predicted gene 28109 [Source:MGI Symbol;Acc:MGI:5578815]
ENSMUSG00000101931	Y	1	Gm28108	lncRNA	predicted gene 28108 [Source:MGI Symbol;Acc:MGI:5578814]
ENSMUSG00000100355	Y	-1	Gm28107	unprocessed_pseudogene	predicted gene 28107 [Source:MGI Symbol;Acc:MGI:5578813]
ENSMUSG00000101646	Y	1	Gm28106	unprocessed_pseudogene	predicted gene 28106 [Source:MGI Symbol;Acc:MGI:5578812]
ENSMUSG00000100947	Y	-1	Gm28949	unprocessed_pseudogene	predicted gene 28949 [Source:MGI Symbol;Acc:MGI:5579655]
ENSMUSG00000100461	Y	-1	Gm28948	lncRNA	predicted gene 28948 [Source:MGI Symbol;Acc:MGI:5579654]
ENSMUSG00000100746	Y	-1	Gm28716	unprocessed_pseudogene	predicted gene 28716 [Source:MGI Symbol;Acc:MGI:5579422]
ENSMUSG00000099675	Y	-1	Gm28717	processed_pseudogene	predicted gene 28717 [Source:MGI Symbol;Acc:MGI:5579423]
ENSMUSG00000101770	Y	-1	Gm28718	lncRNA	predicted gene 28718 [Source:MGI Symbol;Acc:MGI:5579424]
ENSMUSG00000100248	Y	1	Gm28950	lncRNA	predicted gene 28950 [Source:MGI Symbol;Acc:MGI:5579656]
ENSMUSG00000101623	Y	-1	Gm21245	unprocessed_pseudogene	predicted gene, 21245 [Source:MGI Symbol;Acc:MGI:5434600]
ENSMUSG00000099643	Y	1	Gm29162	lncRNA	predicted gene 29162 [Source:MGI Symbol;Acc:MGI:5579868]
ENSMUSG00000100996	Y	-1	Gm29169	unprocessed_pseudogene	predicted gene 29169 [Source:MGI Symbol;Acc:MGI:5579875]
ENSMUSG00000099777	Y	-1	Gm21777	unprocessed_pseudogene	predicted gene, 21777 [Source:MGI Symbol;Acc:MGI:5433941]
ENSMUSG00000101515	Y	-1	Gm21899	unprocessed_pseudogene	predicted gene, 21899 [Source:MGI Symbol;Acc:MGI:5434063]
ENSMUSG00000100930	Y	-1	Gm28866	lncRNA	predicted gene 28866 [Source:MGI Symbol;Acc:MGI:5579572]
ENSMUSG00000099559	Y	1	Gm29063	lncRNA	predicted gene 29063 [Source:MGI Symbol;Acc:MGI:5579769]
ENSMUSG00000099637	Y	1	Gm28737	unprocessed_pseudogene	predicted gene 28737 [Source:MGI Symbol;Acc:MGI:5579443]
ENSMUSG00000100440	Y	1	Gm28405	lncRNA	predicted gene 28405 [Source:MGI Symbol;Acc:MGI:5579111]
ENSMUSG00000101494	Y	-1	Gm21792	unprocessed_pseudogene	predicted gene, 21792 [Source:MGI Symbol;Acc:MGI:5433956]
ENSMUSG00000099565	Y	1	Gm28738	unprocessed_pseudogene	predicted gene 28738 [Source:MGI Symbol;Acc:MGI:5579444]
ENSMUSG00000099649	Y	1	Gm28406	lncRNA	predicted gene 28406 [Source:MGI Symbol;Acc:MGI:5579112]
ENSMUSG00000100343	Y	-1	Gm20923	unprocessed_pseudogene	predicted gene, 20923 [Source:MGI Symbol;Acc:MGI:5434279]
ENSMUSG00000100391	Y	-1	Gm28978	unprocessed_pseudogene	predicted gene 28978 [Source:MGI Symbol;Acc:MGI:5579684]
ENSMUSG00000101984	Y	1	Gm29436	lncRNA	predicted gene 29436 [Source:MGI Symbol;Acc:MGI:5580142]
ENSMUSG00000099494	Y	1	Gm28197	lncRNA	predicted gene 28197 [Source:MGI Symbol;Acc:MGI:5578903]
ENSMUSG00000100637	Y	1	Gm20819	unprocessed_pseudogene	predicted gene, 20819 [Source:MGI Symbol;Acc:MGI:5434175]
ENSMUSG00000102044	Y	-1	Gm21249	unprocessed_pseudogene	predicted gene, 21249 [Source:MGI Symbol;Acc:MGI:5434604]
ENSMUSG00000101850	Y	-1	Gm29437	unprocessed_pseudogene	predicted gene 29437 [Source:MGI Symbol;Acc:MGI:5580143]
ENSMUSG00000099745	Y	-1	Gm28736	unprocessed_pseudogene	predicted gene 28736 [Source:MGI Symbol;Acc:MGI:5579442]
ENSMUSG00000099436	Y	-1	Gm28977	lncRNA	predicted gene 28977 [Source:MGI Symbol;Acc:MGI:5579683]
ENSMUSG00000101883	Y	-1	Gm21840	unprocessed_pseudogene	predicted gene, 21840 [Source:MGI Symbol;Acc:MGI:5434004]
ENSMUSG00000100067	Y	1	Gm28407	lncRNA	predicted gene 28407 [Source:MGI Symbol;Acc:MGI:5579113]
ENSMUSG00000100818	Y	-1	Gm21287	unprocessed_pseudogene	predicted gene, 21287 [Source:MGI Symbol;Acc:MGI:5434642]
ENSMUSG00000099529	Y	-1	Gm29390	unprocessed_pseudogene	predicted gene 29390 [Source:MGI Symbol;Acc:MGI:5580096]
ENSMUSG00000102022	Y	1	Gm28735	lncRNA	predicted gene 28735 [Source:MGI Symbol;Acc:MGI:5579441]
ENSMUSG00000101497	Y	-1	Gm29391	unprocessed_pseudogene	predicted gene 29391 [Source:MGI Symbol;Acc:MGI:5580097]
ENSMUSG00000100870	Y	-1	Gm21720	unprocessed_pseudogene	predicted gene, 21720 [Source:MGI Symbol;Acc:MGI:5433884]
ENSMUSG00000101694	Y	-1	Gm29392	lncRNA	predicted gene 29392 [Source:MGI Symbol;Acc:MGI:5580098]
ENSMUSG00000100492	Y	1	Gm28672	lncRNA	predicted gene 28672 [Source:MGI Symbol;Acc:MGI:5579378]
ENSMUSG00000099725	Y	-1	Gm28734	unprocessed_pseudogene	predicted gene 28734 [Source:MGI Symbol;Acc:MGI:5579440]
ENSMUSG00000100403	Y	-1	Gm21838	unprocessed_pseudogene	predicted gene, 21838 [Source:MGI Symbol;Acc:MGI:5434002]
ENSMUSG00000100853	Y	-1	Gm28232	unprocessed_pseudogene	predicted gene 28232 [Source:MGI Symbol;Acc:MGI:5578938]
ENSMUSG00000099982	Y	1	Gm28670	lncRNA	predicted gene 28670 [Source:MGI Symbol;Acc:MGI:5579376]
ENSMUSG00000100036	Y	-1	Gm28671	unprocessed_pseudogene	predicted gene 28671 [Source:MGI Symbol;Acc:MGI:5579377]
ENSMUSG00000099506	Y	-1	Gm28732	lncRNA	predicted gene 28732 [Source:MGI Symbol;Acc:MGI:5579438]
ENSMUSG00000101402	Y	-1	Gm28673	lncRNA	predicted gene 28673 [Source:MGI Symbol;Acc:MGI:5579379]
ENSMUSG00000100584	Y	1	Gm28733	lncRNA	predicted gene 28733 [Source:MGI Symbol;Acc:MGI:5579439]
ENSMUSG00000100574	Y	-1	Gm28674	lncRNA	predicted gene 28674 [Source:MGI Symbol;Acc:MGI:5579380]
ENSMUSG00000101987	Y	-1	Gm21268	unprocessed_pseudogene	predicted gene, 21268 [Source:MGI Symbol;Acc:MGI:5434623]
ENSMUSG00000100072	Y	-1	Gm21275	unprocessed_pseudogene	predicted gene, 21275 [Source:MGI Symbol;Acc:MGI:5434630]
ENSMUSG00000101570	Y	1	Gm28233	lncRNA	predicted gene 28233 [Source:MGI Symbol;Acc:MGI:5578939]
ENSMUSG00000101885	Y	-1	Gm28235	lncRNA	predicted gene 28235 [Source:MGI Symbol;Acc:MGI:5578941]
ENSMUSG00000100095	Y	-1	Gm28234	unprocessed_pseudogene	predicted gene 28234 [Source:MGI Symbol;Acc:MGI:5578940]
ENSMUSG00000101420	Y	-1	Gm21902	unprocessed_pseudogene	predicted gene, 21902 [Source:MGI Symbol;Acc:MGI:5434066]
ENSMUSG00000100270	Y	1	Gm21803	unprocessed_pseudogene	predicted gene, 21803 [Source:MGI Symbol;Acc:MGI:5433967]
ENSMUSG00000102011	Y	-1	Gm28930	lncRNA	predicted gene 28930 [Source:MGI Symbol;Acc:MGI:5579636]
ENSMUSG00000100246	Y	1	Gm20879	unprocessed_pseudogene	predicted gene, 20879 [Source:MGI Symbol;Acc:MGI:5434235]
ENSMUSG00000099654	Y	1	Gm28236	lncRNA	predicted gene 28236 [Source:MGI Symbol;Acc:MGI:5578942]
ENSMUSG00000100834	Y	-1	Gm21285	unprocessed_pseudogene	predicted gene, 21285 [Source:MGI Symbol;Acc:MGI:5434640]
ENSMUSG00000100533	Y	1	Gm29504	lncRNA	predicted gene 29504 [Source:MGI Symbol;Acc:MGI:5580210]
ENSMUSG00000094729	Y	-1	Gm20747	protein_coding	predicted gene, 20747 [Source:MGI Symbol;Acc:MGI:5434103]
ENSMUSG00000100332	Y	1	Gm29250	lncRNA	predicted gene 29250 [Source:MGI Symbol;Acc:MGI:5579956]
ENSMUSG00000100678	Y	-1	Gm29251	unprocessed_pseudogene	predicted gene 29251 [Source:MGI Symbol;Acc:MGI:5579957]
ENSMUSG00000100507	Y	-1	Gm21906	unprocessed_pseudogene	predicted gene, 21906 [Source:MGI Symbol;Acc:MGI:5434070]
ENSMUSG00000101547	Y	-1	Gm29252	lncRNA	predicted gene 29252 [Source:MGI Symbol;Acc:MGI:5579958]
ENSMUSG00000099619	Y	-1	Gm28300	lncRNA	predicted gene 28300 [Source:MGI Symbol;Acc:MGI:5579006]
ENSMUSG00000100401	Y	1	Gm29248	lncRNA	predicted gene 29248 [Source:MGI Symbol;Acc:MGI:5579954]
ENSMUSG00000099399	Y	-1	Gm28301	lncRNA	predicted gene 28301 [Source:MGI Symbol;Acc:MGI:5579007]
ENSMUSG00000101992	Y	-1	Gm29249	unprocessed_pseudogene	predicted gene 29249 [Source:MGI Symbol;Acc:MGI:5579955]
ENSMUSG00000101367	Y	1	Gm29484	unprocessed_pseudogene	predicted gene 29484 [Source:MGI Symbol;Acc:MGI:5580190]
ENSMUSG00000095366	Y	-1	Gm21860	lncRNA	predicted gene, 21860 [Source:MGI Symbol;Acc:MGI:5434024]
ENSMUSG00000101665	Y	-1	Gm21920	unprocessed_pseudogene	predicted gene, 21920 [Source:MGI Symbol;Acc:MGI:5434084]
ENSMUSG00000100778	Y	1	Gm28908	lncRNA	predicted gene 28908 [Source:MGI Symbol;Acc:MGI:5579614]
ENSMUSG00000095134	Y	1	Mid1-ps1	unprocessed_pseudogene	midline 1, pseudogene 1 [Source:MGI Symbol;Acc:MGI:5780070]
ENSMUSG00000100835	Y	-1	Gm28907	unprocessed_pseudogene	predicted gene 28907 [Source:MGI Symbol;Acc:MGI:5579613]
ENSMUSG00000101446	Y	-1	Gm21749	unprocessed_pseudogene	predicted gene, 21749 [Source:MGI Symbol;Acc:MGI:5433913]
ENSMUSG00000100045	Y	1	Gm20929	protein_coding	predicted gene, 20929 [Source:MGI Symbol;Acc:MGI:5434285]
ENSMUSG00000101018	Y	-1	Gm28910	unprocessed_pseudogene	predicted gene 28910 [Source:MGI Symbol;Acc:MGI:5579616]
ENSMUSG00000101178	Y	-1	Gm28909	processed_pseudogene	predicted gene 28909 [Source:MGI Symbol;Acc:MGI:5579615]
ENSMUSG00000096768	Y	1	Gm47283	lncRNA	predicted gene, 47283 [Source:MGI Symbol;Acc:MGI:6096131]
ENSMUSG00000101566	Y	-1	Gm28276	lncRNA	predicted gene 28276 [Source:MGI Symbol;Acc:MGI:5578982]
ENSMUSG00000099871	Y	1	Gm21742	unprocessed_pseudogene	predicted gene, 21742 [Source:MGI Symbol;Acc:MGI:5433906]
ENSMUSG00000096850	Y	-1	Gm21748	protein_coding	predicted gene, 21748 [Source:MGI Symbol;Acc:MGI:5433912]
ENSMUSG00000101190	Y	1	Gm28274	lncRNA	predicted gene 28274 [Source:MGI Symbol;Acc:MGI:5578980]
ENSMUSG00000099942	Y	-1	Gm28275	unprocessed_pseudogene	predicted gene 28275 [Source:MGI Symbol;Acc:MGI:5578981]
ENSMUSG00000100864	Y	-1	Gm21302	unprocessed_pseudogene	predicted gene, 21302 [Source:MGI Symbol;Acc:MGI:5434657]
ENSMUSG00000101368	Y	-1	Gm28290	unprocessed_pseudogene	predicted gene 28290 [Source:MGI Symbol;Acc:MGI:5578996]
ENSMUSG00000099682	Y	-1	Gm28292	unprocessed_pseudogene	predicted gene 28292 [Source:MGI Symbol;Acc:MGI:5578998]
ENSMUSG00000100227	Y	1	Gm28291	lncRNA	predicted gene 28291 [Source:MGI Symbol;Acc:MGI:5578997]
ENSMUSG00000099456	Y	1	Gm28293	lncRNA	predicted gene 28293 [Source:MGI Symbol;Acc:MGI:5578999]
ENSMUSG00000099594	Y	-1	Gm21740	unprocessed_pseudogene	predicted gene, 21740 [Source:MGI Symbol;Acc:MGI:5433904]
ENSMUSG00000101267	Y	-1	Gm21912	unprocessed_pseudogene	predicted gene, 21912 [Source:MGI Symbol;Acc:MGI:5434076]
ENSMUSG00000101783	Y	-1	Gm28698	unprocessed_pseudogene	predicted gene 28698 [Source:MGI Symbol;Acc:MGI:5579404]
ENSMUSG00000099466	Y	-1	Gm29304	unprocessed_pseudogene	predicted gene 29304 [Source:MGI Symbol;Acc:MGI:5580010]
ENSMUSG00000100089	Y	-1	Gm29305	lncRNA	predicted gene 29305 [Source:MGI Symbol;Acc:MGI:5580011]
ENSMUSG00000101542	Y	1	Gm29303	lncRNA	predicted gene 29303 [Source:MGI Symbol;Acc:MGI:5580009]
ENSMUSG00000096518	Y	1	Gm21894	unprocessed_pseudogene	predicted gene, 21894 [Source:MGI Symbol;Acc:MGI:5434058]
ENSMUSG00000099509	Y	-1	Gm29307	unprocessed_pseudogene	predicted gene 29307 [Source:MGI Symbol;Acc:MGI:5580013]
ENSMUSG00000100424	Y	1	Gm29557	lncRNA	predicted gene 29557 [Source:MGI Symbol;Acc:MGI:5580263]
ENSMUSG00002076770	Y	-1	Gm54348	rRNA	predicted gene, 54348 [Source:MGI Symbol;Acc:MGI:6845176]
ENSMUSG00000101490	Y	-1	Gm20927	unprocessed_pseudogene	predicted gene, 20927 [Source:MGI Symbol;Acc:MGI:5434283]
ENSMUSG00000099993	Y	-1	Gm20930	unprocessed_pseudogene	predicted gene, 20930 [Source:MGI Symbol;Acc:MGI:5434286]
ENSMUSG00000101534	Y	-1	Gm29306	unprocessed_pseudogene	predicted gene 29306 [Source:MGI Symbol;Acc:MGI:5580012]
ENSMUSG00000101364	Y	-1	Gm29300	unprocessed_pseudogene	predicted gene 29300 [Source:MGI Symbol;Acc:MGI:5580006]
ENSMUSG00000101422	Y	1	Gm29301	lncRNA	predicted gene 29301 [Source:MGI Symbol;Acc:MGI:5580007]
ENSMUSG00000100184	Y	-1	Gm29558	unprocessed_pseudogene	predicted gene 29558 [Source:MGI Symbol;Acc:MGI:5580264]
ENSMUSG00000101967	Y	1	Gm29555	lncRNA	predicted gene 29555 [Source:MGI Symbol;Acc:MGI:5580261]
ENSMUSG00000102035	Y	-1	Gm21733	unprocessed_pseudogene	predicted gene, 21733 [Source:MGI Symbol;Acc:MGI:5433897]
ENSMUSG00000101228	Y	-1	Gm21330	unprocessed_pseudogene	predicted gene, 21330 [Source:MGI Symbol;Acc:MGI:5434685]
ENSMUSG00000101723	Y	1	Gm28355	lncRNA	predicted gene 28355 [Source:MGI Symbol;Acc:MGI:5579061]
ENSMUSG00000102056	Y	-1	Gm28354	unprocessed_pseudogene	predicted gene 28354 [Source:MGI Symbol;Acc:MGI:5579060]
ENSMUSG00000100052	Y	-1	Gm28353	unprocessed_pseudogene	predicted gene 28353 [Source:MGI Symbol;Acc:MGI:5579059]
ENSMUSG00000099442	Y	-1	Gm28352	lncRNA	predicted gene 28352 [Source:MGI Symbol;Acc:MGI:5579058]
ENSMUSG00000101148	Y	-1	Gm28200	processed_pseudogene	predicted gene 28200 [Source:MGI Symbol;Acc:MGI:5578906]
ENSMUSG00000101580	Y	-1	Gm28201	lncRNA	predicted gene 28201 [Source:MGI Symbol;Acc:MGI:5578907]
ENSMUSG00000100054	Y	1	Gm28202	lncRNA	predicted gene 28202 [Source:MGI Symbol;Acc:MGI:5578908]
ENSMUSG00000100207	Y	-1	Gm28203	processed_pseudogene	predicted gene 28203 [Source:MGI Symbol;Acc:MGI:5578909]
ENSMUSG00000100142	Y	-1	Gm21340	unprocessed_pseudogene	predicted gene, 21340 [Source:MGI Symbol;Acc:MGI:5434695]
ENSMUSG00000100889	Y	-1	Gm28204	unprocessed_pseudogene	predicted gene 28204 [Source:MGI Symbol;Acc:MGI:5578910]
ENSMUSG00000099607	Y	-1	Gm28205	unprocessed_pseudogene	predicted gene 28205 [Source:MGI Symbol;Acc:MGI:5578911]
ENSMUSG00000100242	Y	-1	Gm28206	lncRNA	predicted gene 28206 [Source:MGI Symbol;Acc:MGI:5578912]
ENSMUSG00000100167	Y	1	Gm28207	lncRNA	predicted gene 28207 [Source:MGI Symbol;Acc:MGI:5578913]
ENSMUSG00000100144	Y	1	Gm28208	lncRNA	predicted gene 28208 [Source:MGI Symbol;Acc:MGI:5578914]
ENSMUSG00000102103	Y	-1	Gm21851	unprocessed_pseudogene	predicted gene, 21851 [Source:MGI Symbol;Acc:MGI:5434015]
ENSMUSG00000099527	Y	-1	Gm21819	unprocessed_pseudogene	predicted gene, 21819 [Source:MGI Symbol;Acc:MGI:5433983]
ENSMUSG00000101045	Y	-1	Gm29224	unprocessed_pseudogene	predicted gene 29224 [Source:MGI Symbol;Acc:MGI:5579930]
ENSMUSG00000099920	Y	-1	Gm29223	unprocessed_pseudogene	predicted gene 29223 [Source:MGI Symbol;Acc:MGI:5579929]
ENSMUSG00000101021	Y	-1	Gm29222	lncRNA	predicted gene 29222 [Source:MGI Symbol;Acc:MGI:5579928]
ENSMUSG00000099485	Y	1	Gm29221	lncRNA	predicted gene 29221 [Source:MGI Symbol;Acc:MGI:5579927]
ENSMUSG00000099548	Y	1	Gm29220	lncRNA	predicted gene 29220 [Source:MGI Symbol;Acc:MGI:5579926]
ENSMUSG00000096875	Y	1	Gm21815	unprocessed_pseudogene	predicted gene, 21815 [Source:MGI Symbol;Acc:MGI:5433979]
ENSMUSG00000101891	Y	-1	Gm29132	lncRNA	predicted gene 29132 [Source:MGI Symbol;Acc:MGI:5579838]
ENSMUSG00000100238	Y	-1	Gm21450	lncRNA	predicted gene, 21450 [Source:MGI Symbol;Acc:MGI:5434805]
ENSMUSG00000101103	Y	1	Gm21843	unprocessed_pseudogene	predicted gene, 21843 [Source:MGI Symbol;Acc:MGI:5434007]
ENSMUSG00000099866	Y	1	Gm28889	lncRNA	predicted gene 28889 [Source:MGI Symbol;Acc:MGI:5579595]
ENSMUSG00000101910	Y	1	Gm28691	lncRNA	predicted gene 28691 [Source:MGI Symbol;Acc:MGI:5579397]
ENSMUSG00000100579	Y	1	Gm28692	lncRNA	predicted gene 28692 [Source:MGI Symbol;Acc:MGI:5579398]
ENSMUSG00000094217	Y	-1	Gm20794	unprocessed_pseudogene	predicted gene, 20794 [Source:MGI Symbol;Acc:MGI:5434150]
ENSMUSG00000100057	Y	-1	Gm28690	lncRNA	predicted gene 28690 [Source:MGI Symbol;Acc:MGI:5579396]
ENSMUSG00000101592	Y	-1	Gm28689	lncRNA	predicted gene 28689 [Source:MGI Symbol;Acc:MGI:5579395]
ENSMUSG00000100609	Y	-1	Gm28687	lncRNA	predicted gene 28687 [Source:MGI Symbol;Acc:MGI:5579393]
ENSMUSG00000101993	Y	-1	Gm20987	lncRNA	predicted gene, 20987 [Source:MGI Symbol;Acc:MGI:5434342]
ENSMUSG00000099935	Y	1	Gm21918	unprocessed_pseudogene	predicted gene, 21918 [Source:MGI Symbol;Acc:MGI:5434082]
ENSMUSG00000100012	Y	1	Gm29207	lncRNA	predicted gene 29207 [Source:MGI Symbol;Acc:MGI:5579913]
ENSMUSG00000099836	Y	1	Gm29204	lncRNA	predicted gene 29204 [Source:MGI Symbol;Acc:MGI:5579910]
ENSMUSG00000100575	Y	-1	Gm21489	unprocessed_pseudogene	predicted gene, 21489 [Source:MGI Symbol;Acc:MGI:5434844]
ENSMUSG00000101676	Y	-1	Gm21832	unprocessed_pseudogene	predicted gene, 21832 [Source:MGI Symbol;Acc:MGI:5433996]
ENSMUSG00000101510	Y	-1	Gm21573	unprocessed_pseudogene	predicted gene, 21573 [Source:MGI Symbol;Acc:MGI:5434928]
ENSMUSG00000099393	Y	-1	Gm28179	transcribed_processed_pseudogene	predicted gene 28179 [Source:MGI Symbol;Acc:MGI:5578885]
ENSMUSG00000100404	Y	-1	Gm21577	unprocessed_pseudogene	predicted gene, 21577 [Source:MGI Symbol;Acc:MGI:5434932]
ENSMUSG00000099865	Y	-1	Gm29206	lncRNA	predicted gene 29206 [Source:MGI Symbol;Acc:MGI:5579912]
ENSMUSG00000100474	Y	-1	Gm29614	unprocessed_pseudogene	predicted gene 29614 [Source:MGI Symbol;Acc:MGI:5580320]
ENSMUSG00000100757	Y	-1	Gm29613	processed_pseudogene	predicted gene 29613 [Source:MGI Symbol;Acc:MGI:5580319]
ENSMUSG00000100606	Y	-1	Gm29612	lncRNA	predicted gene 29612 [Source:MGI Symbol;Acc:MGI:5580318]
ENSMUSG00000101170	Y	-1	Gm29343	lncRNA	predicted gene 29343 [Source:MGI Symbol;Acc:MGI:5580049]
ENSMUSG00000099355	Y	1	Gm29342	lncRNA	predicted gene 29342 [Source:MGI Symbol;Acc:MGI:5580048]
ENSMUSG00000099739	Y	-1	Gm20804	unprocessed_pseudogene	predicted gene, 20804 [Source:MGI Symbol;Acc:MGI:5434160]
ENSMUSG00000100874	Y	-1	Gm28598	unprocessed_pseudogene	predicted gene 28598 [Source:MGI Symbol;Acc:MGI:5579304]
ENSMUSG00000101689	Y	-1	Gm28599	unprocessed_pseudogene	predicted gene 28599 [Source:MGI Symbol;Acc:MGI:5579305]
ENSMUSG00000099626	Y	-1	Gm28185	unprocessed_pseudogene	predicted gene 28185 [Source:MGI Symbol;Acc:MGI:5578891]
ENSMUSG00000102108	Y	-1	Gm29037	unprocessed_pseudogene	predicted gene 29037 [Source:MGI Symbol;Acc:MGI:5579743]
ENSMUSG00000093950	Y	-1	Gm20823	protein_coding	predicted gene, 20823 [Source:MGI Symbol;Acc:MGI:5434179]
ENSMUSG00000101323	Y	-1	Gm21877	unprocessed_pseudogene	predicted gene, 21877 [Source:MGI Symbol;Acc:MGI:5434041]
ENSMUSG00000101466	Y	-1	Gm29548	unprocessed_pseudogene	predicted gene 29548 [Source:MGI Symbol;Acc:MGI:5580254]
ENSMUSG00000101614	Y	1	Gm29547	lncRNA	predicted gene 29547 [Source:MGI Symbol;Acc:MGI:5580253]
ENSMUSG00000100307	Y	1	Gm29546	unprocessed_pseudogene	predicted gene 29546 [Source:MGI Symbol;Acc:MGI:5580252]
ENSMUSG00000101882	Y	-1	Gm29545	transcribed_unprocessed_pseudogene	predicted gene 29545 [Source:MGI Symbol;Acc:MGI:5580251]
ENSMUSG00000099585	Y	-1	Gm29544	processed_pseudogene	predicted gene 29544 [Source:MGI Symbol;Acc:MGI:5580250]
ENSMUSG00000101182	Y	-1	Gm29209	lncRNA	predicted gene 29209 [Source:MGI Symbol;Acc:MGI:5579915]
ENSMUSG00000101668	Y	1	Gm29549	lncRNA	predicted gene 29549 [Source:MGI Symbol;Acc:MGI:5580255]
ENSMUSG00000101998	Y	-1	Gm21530	unprocessed_pseudogene	predicted gene, 21530 [Source:MGI Symbol;Acc:MGI:5434885]
ENSMUSG00000099975	Y	-1	Gm21617	transcribed_unprocessed_pseudogene	predicted gene, 21617 [Source:MGI Symbol;Acc:MGI:5434972]
ENSMUSG00000099783	Y	-1	Gm28589	unprocessed_pseudogene	predicted gene 28589 [Source:MGI Symbol;Acc:MGI:5579295]
ENSMUSG00000101390	Y	-1	Gm29420	unprocessed_pseudogene	predicted gene 29420 [Source:MGI Symbol;Acc:MGI:5580126]
ENSMUSG00000099699	Y	1	Gm29421	lncRNA	predicted gene 29421 [Source:MGI Symbol;Acc:MGI:5580127]
ENSMUSG00000100856	Y	1	Gm21627	protein_coding	predicted gene, 21627 [Source:MGI Symbol;Acc:MGI:5434982]
ENSMUSG00000101544	Y	-1	Gm29422	unprocessed_pseudogene	predicted gene 29422 [Source:MGI Symbol;Acc:MGI:5580128]
ENSMUSG00000100159	Y	-1	Gm28808	unprocessed_pseudogene	predicted gene 28808 [Source:MGI Symbol;Acc:MGI:5579514]
ENSMUSG00000101864	Y	-1	Gm21634	unprocessed_pseudogene	predicted gene, 21634 [Source:MGI Symbol;Acc:MGI:5434989]
ENSMUSG00000100712	Y	-1	Gm28446	unprocessed_pseudogene	predicted gene 28446 [Source:MGI Symbol;Acc:MGI:5579152]
ENSMUSG00000101119	Y	-1	Gm29060	lncRNA	predicted gene 29060 [Source:MGI Symbol;Acc:MGI:5579766]
ENSMUSG00000099520	Y	1	Gm29061	lncRNA	predicted gene 29061 [Source:MGI Symbol;Acc:MGI:5579767]
ENSMUSG00000100520	Y	1	Gm20885	unprocessed_pseudogene	predicted gene, 20885 [Source:MGI Symbol;Acc:MGI:5434241]
ENSMUSG00000102107	Y	-1	Gm29062	unprocessed_pseudogene	predicted gene 29062 [Source:MGI Symbol;Acc:MGI:5579768]
ENSMUSG00000101057	Y	-1	Gm29057	unprocessed_pseudogene	predicted gene 29057 [Source:MGI Symbol;Acc:MGI:5579763]
ENSMUSG00000101125	Y	1	Gm29625	lncRNA	predicted gene 29625 [Source:MGI Symbol;Acc:MGI:5580331]
ENSMUSG00000101887	Y	-1	Gm21654	unprocessed_pseudogene	predicted gene, 21654 [Source:MGI Symbol;Acc:MGI:5435009]
ENSMUSG00000100521	Y	-1	Gm29058	unprocessed_pseudogene	predicted gene 29058 [Source:MGI Symbol;Acc:MGI:5579764]
ENSMUSG00000101790	Y	-1	Gm29059	unprocessed_pseudogene	predicted gene 29059 [Source:MGI Symbol;Acc:MGI:5579765]
ENSMUSG00000100452	Y	1	Gm29628	lncRNA	predicted gene 29628 [Source:MGI Symbol;Acc:MGI:5580334]
ENSMUSG00000101403	Y	-1	Gm20882	unprocessed_pseudogene	predicted gene, 20882 [Source:MGI Symbol;Acc:MGI:5434238]
ENSMUSG00000101830	Y	-1	Gm20907	unprocessed_pseudogene	predicted gene, 20907 [Source:MGI Symbol;Acc:MGI:5434263]
ENSMUSG00000099350	Y	-1	Gm29623	unprocessed_pseudogene	predicted gene 29623 [Source:MGI Symbol;Acc:MGI:5580329]
ENSMUSG00000100329	Y	-1	Gm29622	lncRNA	predicted gene 29622 [Source:MGI Symbol;Acc:MGI:5580328]
ENSMUSG00000099940	Y	1	Gm29265	lncRNA	predicted gene 29265 [Source:MGI Symbol;Acc:MGI:5579971]
ENSMUSG00000101766	Y	1	Gm20908	protein_coding	predicted gene, 20908 [Source:MGI Symbol;Acc:MGI:5434264]
ENSMUSG00000101530	Y	-1	Gm29259	unprocessed_pseudogene	predicted gene 29259 [Source:MGI Symbol;Acc:MGI:5579965]
ENSMUSG00000100676	Y	-1	Gm28860	transcribed_unprocessed_pseudogene	predicted gene 28860 [Source:MGI Symbol;Acc:MGI:5579566]
ENSMUSG00000101539	Y	1	Gm28252	lncRNA	predicted gene 28252 [Source:MGI Symbol;Acc:MGI:5578958]
ENSMUSG00000100353	Y	-1	Gm28859	unprocessed_pseudogene	predicted gene 28859 [Source:MGI Symbol;Acc:MGI:5579565]
ENSMUSG00000101022	Y	-1	Gm20921	unprocessed_pseudogene	predicted gene, 20921 [Source:MGI Symbol;Acc:MGI:5434277]
ENSMUSG00000100077	Y	-1	Gm21826	unprocessed_pseudogene	predicted gene, 21826 [Source:MGI Symbol;Acc:MGI:5433990]
ENSMUSG00000101569	Y	1	Gm28254	lncRNA	predicted gene 28254 [Source:MGI Symbol;Acc:MGI:5578960]
ENSMUSG00000101184	Y	1	Gm28861	processed_pseudogene	predicted gene 28861 [Source:MGI Symbol;Acc:MGI:5579567]
ENSMUSG00000099386	Y	1	Gm28255	unprocessed_pseudogene	predicted gene 28255 [Source:MGI Symbol;Acc:MGI:5578961]
ENSMUSG00000095103	Y	-1	Gm21171	unprocessed_pseudogene	predicted gene, 21171 [Source:MGI Symbol;Acc:MGI:5434526]
ENSMUSG00000095785	Y	-1	Gm20924	protein_coding	predicted gene, 20924 [Source:MGI Symbol;Acc:MGI:5434280]
ENSMUSG00000101982	Y	-1	Gm28990	transcribed_processed_pseudogene	predicted gene 28990 [Source:MGI Symbol;Acc:MGI:5579696]
ENSMUSG00000099487	Y	-1	Gm21848	unprocessed_pseudogene	predicted gene, 21848 [Source:MGI Symbol;Acc:MGI:5434012]
ENSMUSG00000101507	Y	1	Gm29457	lncRNA	predicted gene 29457 [Source:MGI Symbol;Acc:MGI:5580163]
ENSMUSG00000093993	Y	1	Gm20736	protein_coding	predicted gene, 20736 [Source:MGI Symbol;Acc:MGI:5434092]
ENSMUSG00000100956	Y	-1	Gm28558	unprocessed_pseudogene	predicted gene 28558 [Source:MGI Symbol;Acc:MGI:5579264]
ENSMUSG00000100942	Y	-1	Gm28560	processed_pseudogene	predicted gene 28560 [Source:MGI Symbol;Acc:MGI:5579266]
ENSMUSG00000100333	Y	-1	Gm28561	lncRNA	predicted gene 28561 [Source:MGI Symbol;Acc:MGI:5579267]
ENSMUSG00000100126	Y	1	Gm29584	lncRNA	predicted gene 29584 [Source:MGI Symbol;Acc:MGI:5580290]
ENSMUSG00000101679	Y	-1	Gm20936	unprocessed_pseudogene	predicted gene, 20936 [Source:MGI Symbol;Acc:MGI:5434292]
ENSMUSG00000099434	Y	-1	Gm20934	unprocessed_pseudogene	predicted gene, 20934 [Source:MGI Symbol;Acc:MGI:5434290]
ENSMUSG00000100993	Y	-1	Gm21895	unprocessed_pseudogene	predicted gene, 21895 [Source:MGI Symbol;Acc:MGI:5434059]
ENSMUSG00000099778	Y	-1	Gm28134	lncRNA	predicted gene 28134 [Source:MGI Symbol;Acc:MGI:5578840]
ENSMUSG00000101512	Y	1	Gm28135	lncRNA	predicted gene 28135 [Source:MGI Symbol;Acc:MGI:5578841]
ENSMUSG00000100136	Y	-1	Gm20933	unprocessed_pseudogene	predicted gene, 20933 [Source:MGI Symbol;Acc:MGI:5434289]
ENSMUSG00000101256	Y	1	Gm28133	lncRNA	predicted gene 28133 [Source:MGI Symbol;Acc:MGI:5578839]
ENSMUSG00000101758	Y	-1	Gm28137	lncRNA	predicted gene 28137 [Source:MGI Symbol;Acc:MGI:5578843]
ENSMUSG00000099395	Y	-1	Gm28138	lncRNA	predicted gene 28138 [Source:MGI Symbol;Acc:MGI:5578844]
ENSMUSG00000100982	Y	-1	Gm21837	unprocessed_pseudogene	predicted gene, 21837 [Source:MGI Symbol;Acc:MGI:5434001]
ENSMUSG00000099368	Y	1	Gm21910	unprocessed_pseudogene	predicted gene, 21910 [Source:MGI Symbol;Acc:MGI:5434074]
ENSMUSG00000101010	Y	1	Gm21889	unprocessed_pseudogene	predicted gene, 21889 [Source:MGI Symbol;Acc:MGI:5434053]
ENSMUSG00000100447	Y	-1	Gm29378	unprocessed_pseudogene	predicted gene 29378 [Source:MGI Symbol;Acc:MGI:5580084]
ENSMUSG00000100607	Y	-1	Gm29379	lncRNA	predicted gene 29379 [Source:MGI Symbol;Acc:MGI:5580085]
ENSMUSG00000099829	Y	-1	Gm29380	lncRNA	predicted gene 29380 [Source:MGI Symbol;Acc:MGI:5580086]
ENSMUSG00000101278	Y	1	Gm29381	lncRNA	predicted gene 29381 [Source:MGI Symbol;Acc:MGI:5580087]
ENSMUSG00000101442	Y	-1	Gm28795	unprocessed_pseudogene	predicted gene 28795 [Source:MGI Symbol;Acc:MGI:5579501]
ENSMUSG00000096666	Y	-1	Gm20852	protein_coding	predicted gene, 20852 [Source:MGI Symbol;Acc:MGI:5434208]
ENSMUSG00000100373	Y	1	Gm29003	lncRNA	predicted gene 29003 [Source:MGI Symbol;Acc:MGI:5579709]
ENSMUSG00000102077	Y	-1	Gm29001	unprocessed_pseudogene	predicted gene 29001 [Source:MGI Symbol;Acc:MGI:5579707]
ENSMUSG00000099852	Y	-1	Gm29002	unprocessed_pseudogene	predicted gene 29002 [Source:MGI Symbol;Acc:MGI:5579708]
ENSMUSG00000095302	Y	-1	Ssty2	protein_coding	spermiogenesis specific transcript on the Y 2 [Source:MGI Symbol;Acc:MGI:1917259]
ENSMUSG00000100569	Y	-1	Gm28646	unprocessed_pseudogene	predicted gene 28646 [Source:MGI Symbol;Acc:MGI:5579352]
ENSMUSG00000100809	Y	-1	Gm28612	lncRNA	predicted gene 28612 [Source:MGI Symbol;Acc:MGI:5579318]
ENSMUSG00000099962	Y	1	Gm28613	lncRNA	predicted gene 28613 [Source:MGI Symbol;Acc:MGI:5579319]
ENSMUSG00000100547	Y	-1	Gm28611	unprocessed_pseudogene	predicted gene 28611 [Source:MGI Symbol;Acc:MGI:5579317]
ENSMUSG00000099755	Y	-1	Gm21114	unprocessed_pseudogene	predicted gene, 21114 [Source:MGI Symbol;Acc:MGI:5434469]
ENSMUSG00000099457	Y	-1	Gm21794	unprocessed_pseudogene	predicted gene, 21794 [Source:MGI Symbol;Acc:MGI:5433958]
ENSMUSG00000101313	Y	-1	Gm29219	lncRNA	predicted gene 29219 [Source:MGI Symbol;Acc:MGI:5579925]
ENSMUSG00000100478	Y	1	Gm29632	lncRNA	predicted gene 29632 [Source:MGI Symbol;Acc:MGI:5580338]
ENSMUSG00000101083	Y	1	Gm29631	processed_pseudogene	predicted gene 29631 [Source:MGI Symbol;Acc:MGI:5580337]
ENSMUSG00000102118	Y	1	Gm29637	unprocessed_pseudogene	predicted gene 29637 [Source:MGI Symbol;Acc:MGI:5580343]
ENSMUSG00000096881	Y	-1	Gm20874	unprocessed_pseudogene	predicted gene, 20874 [Source:MGI Symbol;Acc:MGI:5434230]
ENSMUSG00000099716	Y	1	Gm29082	lncRNA	predicted gene 29082 [Source:MGI Symbol;Acc:MGI:5579788]
ENSMUSG00000101794	Y	-1	Gm29217	lncRNA	predicted gene 29217 [Source:MGI Symbol;Acc:MGI:5579923]
ENSMUSG00000101529	Y	1	Gm29636	lncRNA	predicted gene 29636 [Source:MGI Symbol;Acc:MGI:5580342]
ENSMUSG00000099335	Y	1	Gm29635	processed_pseudogene	predicted gene 29635 [Source:MGI Symbol;Acc:MGI:5580341]
ENSMUSG00000100897	Y	1	Gm29634	unprocessed_pseudogene	predicted gene 29634 [Source:MGI Symbol;Acc:MGI:5580340]
ENSMUSG00000101139	Y	-1	Gm29639	unprocessed_pseudogene	predicted gene 29639 [Source:MGI Symbol;Acc:MGI:5580345]
ENSMUSG00000101825	Y	1	Gm21806	unprocessed_pseudogene	predicted gene, 21806 [Source:MGI Symbol;Acc:MGI:5433970]
ENSMUSG00000099976	Y	1	Gm20935	unprocessed_pseudogene	predicted gene, 20935 [Source:MGI Symbol;Acc:MGI:5434291]
ENSMUSG00000099501	Y	-1	Gm29662	lncRNA	predicted gene 29662 [Source:MGI Symbol;Acc:MGI:5580368]
ENSMUSG00000099991	Y	1	Gm29660	lncRNA	predicted gene 29660 [Source:MGI Symbol;Acc:MGI:5580366]
ENSMUSG00000101358	Y	1	Gm29661	processed_pseudogene	predicted gene 29661 [Source:MGI Symbol;Acc:MGI:5580367]
ENSMUSG00000101816	Y	1	Gm29659	unprocessed_pseudogene	predicted gene 29659 [Source:MGI Symbol;Acc:MGI:5580365]
ENSMUSG00000096016	Y	-1	Gm20937	protein_coding	predicted gene, 20937 [Source:MGI Symbol;Acc:MGI:5434293]
ENSMUSG00000101861	Y	-1	Gm29450	lncRNA	predicted gene 29450 [Source:MGI Symbol;Acc:MGI:5580156]
ENSMUSG00000101598	Y	1	Gm29449	lncRNA	predicted gene 29449 [Source:MGI Symbol;Acc:MGI:5580155]
ENSMUSG00000102230	Y	1	Gm31335	unprocessed_pseudogene	predicted gene, 31335 [Source:MGI Symbol;Acc:MGI:5590494]
ENSMUSG00000104345	Y	-1	Gm37690	lncRNA	predicted gene, 37690 [Source:MGI Symbol;Acc:MGI:5610918]
ENSMUSG00000102772	Y	-1	Gm32114	lncRNA	predicted gene, 32114 [Source:MGI Symbol;Acc:MGI:5591273]
ENSMUSG00000103425	Y	1	Gm37075	lncRNA	predicted gene, 37075 [Source:MGI Symbol;Acc:MGI:5610303]
ENSMUSG00000102486	Y	1	Gm37921	unprocessed_pseudogene	predicted gene, 37921 [Source:MGI Symbol;Acc:MGI:5611149]
ENSMUSG00000103250	Y	1	Gm32180	unprocessed_pseudogene	predicted gene, 32180 [Source:MGI Symbol;Acc:MGI:5591339]
ENSMUSG00000103077	Y	-1	Gm38371	lncRNA	predicted gene, 38371 [Source:MGI Symbol;Acc:MGI:5611599]
ENSMUSG00000103787	Y	1	Gm37657	lncRNA	predicted gene, 37657 [Source:MGI Symbol;Acc:MGI:5610885]
ENSMUSG00000103987	Y	1	Gm37448	unprocessed_pseudogene	predicted gene, 37448 [Source:MGI Symbol;Acc:MGI:5610676]
ENSMUSG00000103063	Y	1	Gm33163	unprocessed_pseudogene	predicted gene, 33163 [Source:MGI Symbol;Acc:MGI:5592322]
ENSMUSG00000102957	Y	1	Gm21065	unprocessed_pseudogene	predicted gene, 21065 [Source:MGI Symbol;Acc:MGI:5434420]
ENSMUSG00000103269	Y	1	Gm36978	unprocessed_pseudogene	predicted gene, 36978 [Source:MGI Symbol;Acc:MGI:5610206]
ENSMUSG00000103954	Y	-1	Gm37721	lncRNA	predicted gene, 37721 [Source:MGI Symbol;Acc:MGI:5610949]
ENSMUSG00000103894	Y	1	Gm37129	unprocessed_pseudogene	predicted gene, 37129 [Source:MGI Symbol;Acc:MGI:5610357]
ENSMUSG00000103795	Y	1	Gm37990	unprocessed_pseudogene	predicted gene, 37990 [Source:MGI Symbol;Acc:MGI:5611218]
ENSMUSG00000103919	Y	-1	Gm21366	protein_coding	predicted gene, 21366 [Source:MGI Symbol;Acc:MGI:5434721]
ENSMUSG00000103812	Y	-1	Gm33954	lncRNA	predicted gene, 33954 [Source:MGI Symbol;Acc:MGI:5593113]
ENSMUSG00000104259	Y	1	Gm37538	lncRNA	predicted gene, 37538 [Source:MGI Symbol;Acc:MGI:5610766]
ENSMUSG00000102487	Y	1	Gm21871	unprocessed_pseudogene	predicted gene, 21871 [Source:MGI Symbol;Acc:MGI:5434035]
ENSMUSG00000102847	Y	1	Gm34274	unprocessed_pseudogene	predicted gene, 34274 [Source:MGI Symbol;Acc:MGI:5593433]
ENSMUSG00000103773	Y	-1	Gm34217	lncRNA	predicted gene, 34217 [Source:MGI Symbol;Acc:MGI:5593376]
ENSMUSG00000102347	Y	1	Gm21469	unprocessed_pseudogene	predicted gene, 21469 [Source:MGI Symbol;Acc:MGI:5434824]
ENSMUSG00000104480	Y	1	Gm21661	unprocessed_pseudogene	predicted gene, 21661 [Source:MGI Symbol;Acc:MGI:5435016]
ENSMUSG00000104062	Y	-1	Gm37952	lncRNA	predicted gene, 37952 [Source:MGI Symbol;Acc:MGI:5611180]
ENSMUSG00000103231	Y	1	Gm21907	unprocessed_pseudogene	predicted gene, 21907 [Source:MGI Symbol;Acc:MGI:5434071]
ENSMUSG00000102318	Y	1	Gm37627	unprocessed_pseudogene	predicted gene, 37627 [Source:MGI Symbol;Acc:MGI:5610855]
ENSMUSG00000103074	Y	1	Gm20925	unprocessed_pseudogene	predicted gene, 20925 [Source:MGI Symbol;Acc:MGI:5434281]
ENSMUSG00000102965	Y	1	Gm20926	unprocessed_pseudogene	predicted gene, 20926 [Source:MGI Symbol;Acc:MGI:5434282]
ENSMUSG00000104289	Y	-1	Gm37454	lncRNA	predicted gene, 37454 [Source:MGI Symbol;Acc:MGI:5610682]
ENSMUSG00000102730	Y	1	Gm38138	unprocessed_pseudogene	predicted gene, 38138 [Source:MGI Symbol;Acc:MGI:5611366]
ENSMUSG00000102529	Y	-1	Gm29740	unprocessed_pseudogene	predicted gene, 29740 [Source:MGI Symbol;Acc:MGI:5588899]
ENSMUSG00000103589	Y	-1	Gm37840	lncRNA	predicted gene, 37840 [Source:MGI Symbol;Acc:MGI:5611068]
ENSMUSG00000102396	Y	1	Gm37574	lncRNA	predicted gene, 37574 [Source:MGI Symbol;Acc:MGI:5610802]
ENSMUSG00000104247	Y	1	Gm21768	unprocessed_pseudogene	predicted gene, 21768 [Source:MGI Symbol;Acc:MGI:5433932]
ENSMUSG00000104255	Y	1	Gm37172	unprocessed_pseudogene	predicted gene, 37172 [Source:MGI Symbol;Acc:MGI:5610400]
ENSMUSG00000102598	Y	-1	Gm35670	lncRNA	predicted gene, 35670 [Source:MGI Symbol;Acc:MGI:5594829]
ENSMUSG00000102402	Y	1	Gm20840	unprocessed_pseudogene	predicted gene, 20840 [Source:MGI Symbol;Acc:MGI:5434196]
ENSMUSG00000104228	Y	1	Gm35955	unprocessed_pseudogene	predicted gene, 35955 [Source:MGI Symbol;Acc:MGI:5595114]
ENSMUSG00000103029	Y	-1	Gm37687	lncRNA	predicted gene, 37687 [Source:MGI Symbol;Acc:MGI:5610915]
ENSMUSG00000102239	Y	1	Gm38296	lncRNA	predicted gene, 38296 [Source:MGI Symbol;Acc:MGI:5611524]
ENSMUSG00000103153	Y	1	Gm38290	processed_pseudogene	predicted gene, 38290 [Source:MGI Symbol;Acc:MGI:5611518]
ENSMUSG00000103086	Y	1	Gm38121	unprocessed_pseudogene	predicted gene, 38121 [Source:MGI Symbol;Acc:MGI:5611349]
ENSMUSG00000103327	Y	-1	Gm36047	unprocessed_pseudogene	predicted gene, 36047 [Source:MGI Symbol;Acc:MGI:5595206]
ENSMUSG00000104500	Y	-1	Gm36345	lncRNA	predicted gene, 36345 [Source:MGI Symbol;Acc:MGI:5595504]
ENSMUSG00000103236	Y	1	Gm37157	lncRNA	predicted gene, 37157 [Source:MGI Symbol;Acc:MGI:5610385]
ENSMUSG00000102911	Y	1	Gm38017	unprocessed_pseudogene	predicted gene, 38017 [Source:MGI Symbol;Acc:MGI:5611245]
ENSMUSG00000103008	Y	1	Gm36468	unprocessed_pseudogene	predicted gene, 36468 [Source:MGI Symbol;Acc:MGI:5595627]
ENSMUSG00000103058	Y	1	Gm21845	unprocessed_pseudogene	predicted gene, 21845 [Source:MGI Symbol;Acc:MGI:5434009]
ENSMUSG00000093868	Y	1	Gm20809	protein_coding	predicted gene, 20809 [Source:MGI Symbol;Acc:MGI:5434165]
ENSMUSG00000102350	Y	-1	Gm37434	lncRNA	predicted gene, 37434 [Source:MGI Symbol;Acc:MGI:5610662]
ENSMUSG00000102993	Y	1	Gm37765	unprocessed_pseudogene	predicted gene, 37765 [Source:MGI Symbol;Acc:MGI:5610993]
ENSMUSG00000103311	Y	1	Gm38229	unprocessed_pseudogene	predicted gene, 38229 [Source:MGI Symbol;Acc:MGI:5611457]
ENSMUSG00000104070	Y	-1	Gm36866	unprocessed_pseudogene	predicted gene, 36866 [Source:MGI Symbol;Acc:MGI:5596025]
ENSMUSG00000103615	Y	-1	Gm30045	lncRNA	predicted gene, 30045 [Source:MGI Symbol;Acc:MGI:5589204]
ENSMUSG00000094911	Y	-1	Gm21921	protein_coding	predicted gene, 21921 [Source:MGI Symbol;Acc:MGI:5434085]
ENSMUSG00000104431	Y	1	Gm37112	lncRNA	predicted gene, 37112 [Source:MGI Symbol;Acc:MGI:5610340]
ENSMUSG00000103758	Y	1	Gm37287	unprocessed_pseudogene	predicted gene, 37287 [Source:MGI Symbol;Acc:MGI:5610515]
ENSMUSG00000104146	Y	1	Gm30175	unprocessed_pseudogene	predicted gene, 30175 [Source:MGI Symbol;Acc:MGI:5589334]
ENSMUSG00000102507	Y	1	Gm21350	unprocessed_pseudogene	predicted gene, 21350 [Source:MGI Symbol;Acc:MGI:5434705]
ENSMUSG00000102358	Y	1	Gm21412	unprocessed_pseudogene	predicted gene, 21412 [Source:MGI Symbol;Acc:MGI:5434767]
ENSMUSG00000103977	Y	-1	Gm37071	lncRNA	predicted gene, 37071 [Source:MGI Symbol;Acc:MGI:5610299]
ENSMUSG00000102643	Y	1	Gm37547	lncRNA	predicted gene, 37547 [Source:MGI Symbol;Acc:MGI:5610775]
ENSMUSG00000103064	Y	1	Gm36968	processed_pseudogene	predicted gene, 36968 [Source:MGI Symbol;Acc:MGI:5610196]
ENSMUSG00000102842	Y	1	Gm38035	unprocessed_pseudogene	predicted gene, 38035 [Source:MGI Symbol;Acc:MGI:5611263]
ENSMUSG00000103714	Y	-1	Gm20857	unprocessed_pseudogene	predicted gene, 20857 [Source:MGI Symbol;Acc:MGI:5434213]
ENSMUSG00000103660	Y	-1	Gm30705	lncRNA	predicted gene, 30705 [Source:MGI Symbol;Acc:MGI:5589864]
ENSMUSG00000094939	Y	-1	Gm21773	protein_coding	predicted gene, 21773 [Source:MGI Symbol;Acc:MGI:5433937]
ENSMUSG00000103982	Y	1	Gm37451	lncRNA	predicted gene, 37451 [Source:MGI Symbol;Acc:MGI:5610679]
ENSMUSG00000102328	Y	1	Gm37793	unprocessed_pseudogene	predicted gene, 37793 [Source:MGI Symbol;Acc:MGI:5611021]
ENSMUSG00000103487	Y	1	Gm30858	unprocessed_pseudogene	predicted gene, 30858 [Source:MGI Symbol;Acc:MGI:5590017]
ENSMUSG00000103639	Y	1	Gm21791	unprocessed_pseudogene	predicted gene, 21791 [Source:MGI Symbol;Acc:MGI:5433955]
ENSMUSG00000104085	Y	1	Gm21427	unprocessed_pseudogene	predicted gene, 21427 [Source:MGI Symbol;Acc:MGI:5434782]
ENSMUSG00000102576	Y	-1	Gm37875	lncRNA	predicted gene, 37875 [Source:MGI Symbol;Acc:MGI:5611103]
ENSMUSG00000103372	Y	1	Gm37237	unprocessed_pseudogene	predicted gene, 37237 [Source:MGI Symbol;Acc:MGI:5610465]
ENSMUSG00000102354	Y	1	Gm38350	unprocessed_pseudogene	predicted gene, 38350 [Source:MGI Symbol;Acc:MGI:5611578]
ENSMUSG00000102906	Y	-1	Gm20858	unprocessed_pseudogene	predicted gene, 20858 [Source:MGI Symbol;Acc:MGI:5434214]
ENSMUSG00000103813	Y	-1	Gm31422	lncRNA	predicted gene, 31422 [Source:MGI Symbol;Acc:MGI:5590581]
ENSMUSG00000104412	Y	1	Gm37798	lncRNA	predicted gene, 37798 [Source:MGI Symbol;Acc:MGI:5611026]
ENSMUSG00000104321	Y	1	Gm37318	unprocessed_pseudogene	predicted gene, 37318 [Source:MGI Symbol;Acc:MGI:5610546]
ENSMUSG00000103892	Y	1	Gm31572	unprocessed_pseudogene	predicted gene, 31572 [Source:MGI Symbol;Acc:MGI:5590731]
ENSMUSG00000103969	Y	1	Gm21890	unprocessed_pseudogene	predicted gene, 21890 [Source:MGI Symbol;Acc:MGI:5434054]
ENSMUSG00000102339	Y	1	Gm21443	unprocessed_pseudogene	predicted gene, 21443 [Source:MGI Symbol;Acc:MGI:5434798]
ENSMUSG00000102977	Y	-1	Gm37346	lncRNA	predicted gene, 37346 [Source:MGI Symbol;Acc:MGI:5610574]
ENSMUSG00000102547	Y	1	Gm38136	lncRNA	predicted gene, 38136 [Source:MGI Symbol;Acc:MGI:5611364]
ENSMUSG00000103675	Y	1	Gm37991	unprocessed_pseudogene	predicted gene, 37991 [Source:MGI Symbol;Acc:MGI:5611219]
ENSMUSG00000103842	Y	1	Gm37808	lncRNA	predicted gene, 37808 [Source:MGI Symbol;Acc:MGI:5611036]
ENSMUSG00000104024	Y	-1	Gm33571	unprocessed_pseudogene	predicted gene, 33571 [Source:MGI Symbol;Acc:MGI:5592730]
ENSMUSG00000103462	Y	-1	Gm32181	lncRNA	predicted gene, 32181 [Source:MGI Symbol;Acc:MGI:5591340]
ENSMUSG00000101467	Y	1	Gm28662	unprocessed_pseudogene	predicted gene 28662 [Source:MGI Symbol;Acc:MGI:5579368]
ENSMUSG00000101260	Y	1	Gm28780	unprocessed_pseudogene	predicted gene 28780 [Source:MGI Symbol;Acc:MGI:5579486]
ENSMUSG00000101105	Y	1	Gm21755	unprocessed_pseudogene	predicted gene, 21755 [Source:MGI Symbol;Acc:MGI:5433919]
ENSMUSG00000099346	Y	1	Gm20895	unprocessed_pseudogene	predicted gene, 20895 [Source:MGI Symbol;Acc:MGI:5434251]
ENSMUSG00000101513	Y	-1	Gm28853	lncRNA	predicted gene 28853 [Source:MGI Symbol;Acc:MGI:5579559]
ENSMUSG00000101809	Y	1	Gm28852	lncRNA	predicted gene 28852 [Source:MGI Symbol;Acc:MGI:5579558]
ENSMUSG00000099841	Y	1	Gm28855	unprocessed_pseudogene	predicted gene 28855 [Source:MGI Symbol;Acc:MGI:5579561]
ENSMUSG00000101971	Y	1	Gm28246	lncRNA	predicted gene 28246 [Source:MGI Symbol;Acc:MGI:5578952]
ENSMUSG00000101839	Y	1	Gm28247	unprocessed_pseudogene	predicted gene 28247 [Source:MGI Symbol;Acc:MGI:5578953]
ENSMUSG00000102010	Y	1	Gm28248	unprocessed_pseudogene	predicted gene 28248 [Source:MGI Symbol;Acc:MGI:5578954]
ENSMUSG00000101149	Y	1	Gm20892	unprocessed_pseudogene	predicted gene, 20892 [Source:MGI Symbol;Acc:MGI:5434248]
ENSMUSG00000101743	Y	-1	Gm28249	lncRNA	predicted gene 28249 [Source:MGI Symbol;Acc:MGI:5578955]
ENSMUSG00000101311	Y	1	Gm28250	lncRNA	predicted gene 28250 [Source:MGI Symbol;Acc:MGI:5578956]
ENSMUSG00000100803	Y	1	Gm28251	unprocessed_pseudogene	predicted gene 28251 [Source:MGI Symbol;Acc:MGI:5578957]
ENSMUSG00000100873	Y	1	Gm28243	unprocessed_pseudogene	predicted gene 28243 [Source:MGI Symbol;Acc:MGI:5578949]
ENSMUSG00000101692	Y	-1	Gm28244	lncRNA	predicted gene 28244 [Source:MGI Symbol;Acc:MGI:5578950]
ENSMUSG00000100464	Y	1	Gm21771	unprocessed_pseudogene	predicted gene, 21771 [Source:MGI Symbol;Acc:MGI:5433935]
ENSMUSG00000102015	Y	1	Gm21476	unprocessed_pseudogene	predicted gene, 21476 [Source:MGI Symbol;Acc:MGI:5434831]
ENSMUSG00000101198	Y	-1	Gm29021	lncRNA	predicted gene 29021 [Source:MGI Symbol;Acc:MGI:5579727]
ENSMUSG00000099955	Y	1	Gm28880	lncRNA	predicted gene 28880 [Source:MGI Symbol;Acc:MGI:5579586]
ENSMUSG00000099873	Y	1	Gm28452	unprocessed_pseudogene	predicted gene 28452 [Source:MGI Symbol;Acc:MGI:5579158]
ENSMUSG00000101920	Y	-1	Gm28454	lncRNA	predicted gene 28454 [Source:MGI Symbol;Acc:MGI:5579160]
ENSMUSG00000099430	Y	1	Gm28878	lncRNA	predicted gene 28878 [Source:MGI Symbol;Acc:MGI:5579584]
ENSMUSG00000100099	Y	1	Gm28879	unprocessed_pseudogene	predicted gene 28879 [Source:MGI Symbol;Acc:MGI:5579585]
ENSMUSG00000100495	Y	1	Gm29369	unprocessed_pseudogene	predicted gene 29369 [Source:MGI Symbol;Acc:MGI:5580075]
ENSMUSG00000100413	Y	1	Gm21506	unprocessed_pseudogene	predicted gene, 21506 [Source:MGI Symbol;Acc:MGI:5434861]
ENSMUSG00000100570	Y	-1	Gm29399	lncRNA	predicted gene 29399 [Source:MGI Symbol;Acc:MGI:5580105]
ENSMUSG00000101863	Y	1	Gm29400	unprocessed_pseudogene	predicted gene 29400 [Source:MGI Symbol;Acc:MGI:5580106]
ENSMUSG00000099727	Y	1	Gm29401	unprocessed_pseudogene	predicted gene 29401 [Source:MGI Symbol;Acc:MGI:5580107]
ENSMUSG00000099791	Y	1	Gm20891	unprocessed_pseudogene	predicted gene, 20891 [Source:MGI Symbol;Acc:MGI:5434247]
ENSMUSG00000101473	Y	1	Gm20893	unprocessed_pseudogene	predicted gene, 20893 [Source:MGI Symbol;Acc:MGI:5434249]
ENSMUSG00000101753	Y	-1	Gm28799	lncRNA	predicted gene 28799 [Source:MGI Symbol;Acc:MGI:5579505]
ENSMUSG00000099537	Y	-1	Gm28938	lncRNA	predicted gene 28938 [Source:MGI Symbol;Acc:MGI:5579644]
ENSMUSG00000101669	Y	1	Gm28937	unprocessed_pseudogene	predicted gene 28937 [Source:MGI Symbol;Acc:MGI:5579643]
ENSMUSG00000099862	Y	1	Gm28936	unprocessed_pseudogene	predicted gene 28936 [Source:MGI Symbol;Acc:MGI:5579642]
ENSMUSG00000101908	Y	1	Gm21642	unprocessed_pseudogene	predicted gene, 21642 [Source:MGI Symbol;Acc:MGI:5434997]
ENSMUSG00000100473	Y	1	Gm21804	unprocessed_pseudogene	predicted gene, 21804 [Source:MGI Symbol;Acc:MGI:5433968]
ENSMUSG00000101192	Y	-1	Gm29122	lncRNA	predicted gene 29122 [Source:MGI Symbol;Acc:MGI:5579828]
ENSMUSG00000101607	Y	1	Gm28939	unprocessed_pseudogene	predicted gene 28939 [Source:MGI Symbol;Acc:MGI:5579645]
ENSMUSG00000101418	Y	1	Gm28983	unprocessed_pseudogene	predicted gene 28983 [Source:MGI Symbol;Acc:MGI:5579689]
ENSMUSG00000099431	Y	-1	Gm28985	lncRNA	predicted gene 28985 [Source:MGI Symbol;Acc:MGI:5579691]
ENSMUSG00000101837	Y	1	Gm20810	unprocessed_pseudogene	predicted gene, 20810 [Source:MGI Symbol;Acc:MGI:5434166]
ENSMUSG00000100233	Y	-1	Gm20811	unprocessed_pseudogene	predicted gene, 20811 [Source:MGI Symbol;Acc:MGI:5434167]
ENSMUSG00000100859	Y	-1	Gm28725	lncRNA	predicted gene 28725 [Source:MGI Symbol;Acc:MGI:5579431]
ENSMUSG00000099653	Y	-1	Gm28984	lncRNA	predicted gene 28984 [Source:MGI Symbol;Acc:MGI:5579690]
ENSMUSG00000100875	Y	-1	Gm28987	lncRNA	predicted gene 28987 [Source:MGI Symbol;Acc:MGI:5579693]
ENSMUSG00000100117	Y	1	Gm28986	lncRNA	predicted gene 28986 [Source:MGI Symbol;Acc:MGI:5579692]
ENSMUSG00000101305	Y	-1	Gm29171	processed_pseudogene	predicted gene 29171 [Source:MGI Symbol;Acc:MGI:5579877]
ENSMUSG00000099650	Y	1	Gm28129	lncRNA	predicted gene 28129 [Source:MGI Symbol;Acc:MGI:5578835]
ENSMUSG00000101560	Y	1	Gm28127	lncRNA	predicted gene 28127 [Source:MGI Symbol;Acc:MGI:5578833]
ENSMUSG00000101954	Y	1	Gm28128	lncRNA	predicted gene 28128 [Source:MGI Symbol;Acc:MGI:5578834]
ENSMUSG00000096538	Y	1	Gm21853	unprocessed_pseudogene	predicted gene, 21853 [Source:MGI Symbol;Acc:MGI:5434017]
ENSMUSG00000099348	Y	1	Gm28132	lncRNA	predicted gene 28132 [Source:MGI Symbol;Acc:MGI:5578838]
ENSMUSG00000099380	Y	-1	Gm28130	lncRNA	predicted gene 28130 [Source:MGI Symbol;Acc:MGI:5578836]
ENSMUSG00000101412	Y	-1	Gm28131	lncRNA	predicted gene 28131 [Source:MGI Symbol;Acc:MGI:5578837]
ENSMUSG00000099817	Y	-1	Gm29317	unprocessed_pseudogene	predicted gene 29317 [Source:MGI Symbol;Acc:MGI:5580023]
ENSMUSG00000099880	Y	1	Gm29316	lncRNA	predicted gene 29316 [Source:MGI Symbol;Acc:MGI:5580022]
ENSMUSG00000101642	Y	1	Gm29315	lncRNA	predicted gene 29315 [Source:MGI Symbol;Acc:MGI:5580021]
ENSMUSG00000101719	Y	1	Gm28216	lncRNA	predicted gene 28216 [Source:MGI Symbol;Acc:MGI:5578922]
ENSMUSG00000100896	Y	-1	Gm28217	lncRNA	predicted gene 28217 [Source:MGI Symbol;Acc:MGI:5578923]
ENSMUSG00000099347	Y	-1	Gm28093	unprocessed_pseudogene	predicted gene 28093 [Source:MGI Symbol;Acc:MGI:5578799]
ENSMUSG00000101379	Y	1	Gm28092	lncRNA	predicted gene 28092 [Source:MGI Symbol;Acc:MGI:5578798]
ENSMUSG00000100565	Y	1	Gm28091	lncRNA	predicted gene 28091 [Source:MGI Symbol;Acc:MGI:5578797]
ENSMUSG00000101489	Y	1	Gm28090	unprocessed_pseudogene	predicted gene 28090 [Source:MGI Symbol;Acc:MGI:5578796]
ENSMUSG00000100038	Y	1	Gm29580	lncRNA	predicted gene 29580 [Source:MGI Symbol;Acc:MGI:5580286]
ENSMUSG00000100415	Y	-1	Gm28089	lncRNA	predicted gene 28089 [Source:MGI Symbol;Acc:MGI:5578795]
ENSMUSG00000101775	Y	-1	Gm28088	lncRNA	predicted gene 28088 [Source:MGI Symbol;Acc:MGI:5578794]
ENSMUSG00000095192	Y	-1	Gm21529	lncRNA	predicted gene, 21529 [Source:MGI Symbol;Acc:MGI:5434884]
ENSMUSG00000100311	Y	-1	Gm29581	lncRNA	predicted gene 29581 [Source:MGI Symbol;Acc:MGI:5580287]
ENSMUSG00000094232	Y	-1	Gm21539	lncRNA	predicted gene, 21539 [Source:MGI Symbol;Acc:MGI:5434894]
ENSMUSG00000099990	Y	-1	Gm29578	lncRNA	predicted gene 29578 [Source:MGI Symbol;Acc:MGI:5580284]
ENSMUSG00000101527	Y	-1	Gm21908	unprocessed_pseudogene	predicted gene, 21908 [Source:MGI Symbol;Acc:MGI:5434072]
ENSMUSG00000096698	Y	1	Gm21780	lncRNA	predicted gene, 21780 [Source:MGI Symbol;Acc:MGI:5433944]
ENSMUSG00000099855	Y	1	Gm28486	lncRNA	predicted gene 28486 [Source:MGI Symbol;Acc:MGI:5579192]
ENSMUSG00000094623	Y	1	Gm21737	unprocessed_pseudogene	predicted gene, 21737 [Source:MGI Symbol;Acc:MGI:5433901]
ENSMUSG00000100928	Y	1	Gm28487	lncRNA	predicted gene 28487 [Source:MGI Symbol;Acc:MGI:5579193]
ENSMUSG00000101667	Y	1	Gm29289	protein_coding	predicted gene 29289 [Source:MGI Symbol;Acc:MGI:5579995]
ENSMUSG00000093918	Y	-1	Gm21677	protein_coding	predicted gene, 21677 [Source:MGI Symbol;Acc:MGI:5435032]
ENSMUSG00000099455	Y	1	Gm29288	processed_pseudogene	predicted gene 29288 [Source:MGI Symbol;Acc:MGI:5579994]
ENSMUSG00000094511	Y	-1	Gm21693	protein_coding	predicted gene, 21693 [Source:MGI Symbol;Acc:MGI:5435048]
ENSMUSG00000101141	Y	-1	Gm21139	processed_pseudogene	predicted gene, 21139 [Source:MGI Symbol;Acc:MGI:5434494]
ENSMUSG00000093987	Y	-1	Gm21704	protein_coding	predicted gene, 21704 [Source:MGI Symbol;Acc:MGI:5435059]
ENSMUSG00000100285	Y	-1	Gm21147	processed_pseudogene	predicted gene, 21147 [Source:MGI Symbol;Acc:MGI:5434502]
ENSMUSG00000095948	Y	-1	Gm21708	protein_coding	predicted gene, 21708 [Source:MGI Symbol;Acc:MGI:5435063]
ENSMUSG00000100960	Y	-1	Gm21156	processed_pseudogene	predicted gene, 21156 [Source:MGI Symbol;Acc:MGI:5434511]
ENSMUSG00000099970	Y	-1	Rhoay-ps2	processed_pseudogene	ras homolog A translocated to the Y, pseudogene 2 [Source:MGI Symbol;Acc:MGI:1314636]
ENSMUSG00000099660	Y	1	Gm2316	processed_pseudogene	predicted gene 2316 [Source:MGI Symbol;Acc:MGI:3780487]
ENSMUSG00000096520	Y	1	Gm3376	protein_coding	predicted gene 3376 [Source:MGI Symbol;Acc:MGI:3781554]
ENSMUSG00000101016	Y	-1	Gm2325	processed_pseudogene	predicted gene 2325 [Source:MGI Symbol;Acc:MGI:3780495]
ENSMUSG00000100360	Y	-1	Gm28649	unprocessed_pseudogene	predicted gene 28649 [Source:MGI Symbol;Acc:MGI:5579355]
ENSMUSG00000099838	Y	1	Gm8521	unprocessed_pseudogene	predicted gene 8521 [Source:MGI Symbol;Acc:MGI:3645039]
ENSMUSG00000100132	Y	-1	Gm18177	processed_pseudogene	predicted gene, 18177 [Source:MGI Symbol;Acc:MGI:5010362]
ENSMUSG00000101030	Y	1	Gm28429	processed_pseudogene	predicted gene 28429 [Source:MGI Symbol;Acc:MGI:5579135]
ENSMUSG00000100641	Y	1	Gm28413	processed_pseudogene	predicted gene 28413 [Source:MGI Symbol;Acc:MGI:5579119]
ENSMUSG00000101145	Y	1	Gm28412	processed_pseudogene	predicted gene 28412 [Source:MGI Symbol;Acc:MGI:5579118]
ENSMUSG00000100656	Y	-1	Gm8525	processed_pseudogene	predicted gene 8525 [Source:MGI Symbol;Acc:MGI:3648451]
ENSMUSG00000100082	Y	-1	Gm28414	processed_pseudogene	predicted gene 28414 [Source:MGI Symbol;Acc:MGI:5579120]
ENSMUSG00000101712	Y	1	Gm28648	unprocessed_pseudogene	predicted gene 28648 [Source:MGI Symbol;Acc:MGI:5579354]
ENSMUSG00000101558	Y	-1	Gm28647	unprocessed_pseudogene	predicted gene 28647 [Source:MGI Symbol;Acc:MGI:5579353]
ENSMUSG00000100753	Y	-1	Gm29435	unprocessed_pseudogene	predicted gene 29435 [Source:MGI Symbol;Acc:MGI:5580141]
ENSMUSG00000101499	Y	1	Vmn2r-ps139	unprocessed_pseudogene	vomeronasal 2, receptor, pseudogene 139 [Source:MGI Symbol;Acc:MGI:3761343]
ENSMUSG00000101108	Y	-1	Gm29038	unprocessed_pseudogene	predicted gene 29038 [Source:MGI Symbol;Acc:MGI:5579744]
ENSMUSG00000100300	Y	1	Gm28191	unprocessed_pseudogene	predicted gene 28191 [Source:MGI Symbol;Acc:MGI:5578897]
ENSMUSG00000100683	Y	-1	Gm28186	unprocessed_pseudogene	predicted gene 28186 [Source:MGI Symbol;Acc:MGI:5578892]
ENSMUSG00000099514	Y	1	Gm28241	unprocessed_pseudogene	predicted gene 28241 [Source:MGI Symbol;Acc:MGI:5578947]
ENSMUSG00000100446	Y	1	Gm28242	lncRNA	predicted gene 28242 [Source:MGI Symbol;Acc:MGI:5578948]
ENSMUSG00000102680	Y	1	Gm37222	TEC	predicted gene, 37222 [Source:MGI Symbol;Acc:MGI:5610450]
ENSMUSG00000100984	Y	-1	Gm28357	lncRNA	predicted gene 28357 [Source:MGI Symbol;Acc:MGI:5579063]
ENSMUSG00000100137	Y	-1	Gm29352	unprocessed_pseudogene	predicted gene 29352 [Source:MGI Symbol;Acc:MGI:5580058]
ENSMUSG00000100958	Y	-1	Gm29351	lncRNA	predicted gene 29351 [Source:MGI Symbol;Acc:MGI:5580057]
ENSMUSG00000099575	Y	-1	Gm29350	unprocessed_pseudogene	predicted gene 29350 [Source:MGI Symbol;Acc:MGI:5580056]
ENSMUSG00000100597	Y	-1	Gm29349	lncRNA	predicted gene 29349 [Source:MGI Symbol;Acc:MGI:5580055]
ENSMUSG00000099410	Y	1	Gm29355	unprocessed_pseudogene	predicted gene 29355 [Source:MGI Symbol;Acc:MGI:5580061]
ENSMUSG00000093927	Y	1	Gm20918	protein_coding	predicted gene, 20918 [Source:MGI Symbol;Acc:MGI:5434274]
ENSMUSG00000101212	Y	1	Gm29354	unprocessed_pseudogene	predicted gene 29354 [Source:MGI Symbol;Acc:MGI:5580060]
ENSMUSG00000101041	Y	-1	Gm29353	lncRNA	predicted gene 29353 [Source:MGI Symbol;Acc:MGI:5580059]
ENSMUSG00000118417	Y	-1	Gm50460	unprocessed_pseudogene	predicted gene, 50460 [Source:MGI Symbol;Acc:MGI:6324725]
ENSMUSG00000095693	Y	-1	Gm21820	protein_coding	predicted gene, 21820 [Source:MGI Symbol;Acc:MGI:5433984]
ENSMUSG00000101611	Y	1	Gm29357	unprocessed_pseudogene	predicted gene 29357 [Source:MGI Symbol;Acc:MGI:5580063]
ENSMUSG00000101769	Y	1	Gm29356	processed_pseudogene	predicted gene 29356 [Source:MGI Symbol;Acc:MGI:5580062]
ENSMUSG00000100792	Y	1	Gm29161	unprocessed_pseudogene	predicted gene 29161 [Source:MGI Symbol;Acc:MGI:5579867]
ENSMUSG00000099766	Y	1	Gm28767	processed_pseudogene	predicted gene 28767 [Source:MGI Symbol;Acc:MGI:5579473]
ENSMUSG00000099726	Y	1	Gm29160	unprocessed_pseudogene	predicted gene 29160 [Source:MGI Symbol;Acc:MGI:5579866]
ENSMUSG00000101576	Y	-1	Gm20915	unprocessed_pseudogene	predicted gene, 20915 [Source:MGI Symbol;Acc:MGI:5434271]
ENSMUSG00000102115	Y	1	Gm28766	unprocessed_pseudogene	predicted gene 28766 [Source:MGI Symbol;Acc:MGI:5579472]
ENSMUSG00000102102	Y	-1	Gm29159	processed_pseudogene	predicted gene 29159 [Source:MGI Symbol;Acc:MGI:5579865]
ENSMUSG00000100292	Y	-1	Gm29198	lncRNA	predicted gene 29198 [Source:MGI Symbol;Acc:MGI:5579904]
ENSMUSG00000101081	Y	1	Gm29193	lncRNA	predicted gene 29193 [Source:MGI Symbol;Acc:MGI:5579899]
ENSMUSG00000099815	Y	-1	Gm28430	lncRNA	predicted gene 28430 [Source:MGI Symbol;Acc:MGI:5579136]
ENSMUSG00000118404	Y	-1	Gm21746	unprocessed_pseudogene	predicted gene, 21746 [Source:MGI Symbol;Acc:MGI:5433910]
ENSMUSG00000101525	Y	1	Gm28593	lncRNA	predicted gene 28593 [Source:MGI Symbol;Acc:MGI:5579299]
ENSMUSG00000095148	Y	1	Gm20873	protein_coding	predicted gene, 20873 [Source:MGI Symbol;Acc:MGI:5434229]
ENSMUSG00000101707	Y	1	Gm28916	unprocessed_pseudogene	predicted gene 28916 [Source:MGI Symbol;Acc:MGI:5579622]
ENSMUSG00000100275	Y	-1	Gm28915	unprocessed_pseudogene	predicted gene 28915 [Source:MGI Symbol;Acc:MGI:5579621]
ENSMUSG00000100472	Y	-1	Gm28918	unprocessed_pseudogene	predicted gene 28918 [Source:MGI Symbol;Acc:MGI:5579624]
ENSMUSG00000101055	Y	-1	Gm28443	unprocessed_pseudogene	predicted gene 28443 [Source:MGI Symbol;Acc:MGI:5579149]
ENSMUSG00000096686	Y	-1	Gm20830	protein_coding	predicted gene, 20830 [Source:MGI Symbol;Acc:MGI:5434186]
ENSMUSG00000099505	Y	1	Gm28442	lncRNA	predicted gene 28442 [Source:MGI Symbol;Acc:MGI:5579148]
ENSMUSG00000100161	Y	1	Gm28445	lncRNA	predicted gene 28445 [Source:MGI Symbol;Acc:MGI:5579151]
ENSMUSG00000102039	Y	-1	Gm20788	unprocessed_pseudogene	predicted gene, 20788 [Source:MGI Symbol;Acc:MGI:5434144]
ENSMUSG00000101479	Y	1	Gm28997	processed_pseudogene	predicted gene 28997 [Source:MGI Symbol;Acc:MGI:5579703]
ENSMUSG00000100939	Y	1	Gm28998	protein_coding	predicted gene 28998 [Source:MGI Symbol;Acc:MGI:5579704]
ENSMUSG00000100262	Y	1	Gm28398	lncRNA	predicted gene 28398 [Source:MGI Symbol;Acc:MGI:5579104]
ENSMUSG00000100453	Y	-1	Gm28397	unprocessed_pseudogene	predicted gene 28397 [Source:MGI Symbol;Acc:MGI:5579103]
ENSMUSG00000100858	Y	-1	Gm28400	processed_pseudogene	predicted gene 28400 [Source:MGI Symbol;Acc:MGI:5579106]
ENSMUSG00000099965	Y	-1	Gm28399	unprocessed_pseudogene	predicted gene 28399 [Source:MGI Symbol;Acc:MGI:5579105]
ENSMUSG00000100948	Y	-1	Gm28395	lncRNA	predicted gene 28395 [Source:MGI Symbol;Acc:MGI:5579101]
ENSMUSG00000118447	Y	1	Gm21788	unprocessed_pseudogene	predicted gene, 21788 [Source:MGI Symbol;Acc:MGI:5433952]
ENSMUSG00000100961	Y	1	Gm28394	lncRNA	predicted gene 28394 [Source:MGI Symbol;Acc:MGI:5579100]
ENSMUSG00000100806	Y	1	Gm28396	processed_pseudogene	predicted gene 28396 [Source:MGI Symbol;Acc:MGI:5579102]
ENSMUSG00000101521	Y	1	Gm28393	lncRNA	predicted gene 28393 [Source:MGI Symbol;Acc:MGI:5579099]
ENSMUSG00000094081	Y	-1	Gm20826	protein_coding	predicted gene, 20826 [Source:MGI Symbol;Acc:MGI:5434182]
ENSMUSG00000101181	Y	1	Vmn2r-ps149	unprocessed_pseudogene	vomeronasal 2, receptor, pseudogene 149 [Source:MGI Symbol;Acc:MGI:3761709]
ENSMUSG00000100645	Y	1	Gm28576	protein_coding	predicted gene 28576 [Source:MGI Symbol;Acc:MGI:5579282]
ENSMUSG00000100124	Y	1	Gm28575	lncRNA	predicted gene 28575 [Source:MGI Symbol;Acc:MGI:5579281]
ENSMUSG00000101956	Y	-1	Gm28574	unprocessed_pseudogene	predicted gene 28574 [Source:MGI Symbol;Acc:MGI:5579280]
ENSMUSG00000101351	Y	-1	Gm28573	processed_pseudogene	predicted gene 28573 [Source:MGI Symbol;Acc:MGI:5579279]
ENSMUSG00000100412	Y	-1	Gm28572	unprocessed_pseudogene	predicted gene 28572 [Source:MGI Symbol;Acc:MGI:5579278]
ENSMUSG00000102026	Y	-1	Gm28571	lncRNA	predicted gene 28571 [Source:MGI Symbol;Acc:MGI:5579277]
ENSMUSG00000099800	Y	1	Gm28570	lncRNA	predicted gene 28570 [Source:MGI Symbol;Acc:MGI:5579276]
ENSMUSG00000099861	Y	-1	Gm29049	protein_coding	predicted gene 29049 [Source:MGI Symbol;Acc:MGI:5579755]
ENSMUSG00000095324	Y	-1	Gm20825	protein_coding	predicted gene, 20825 [Source:MGI Symbol;Acc:MGI:5434181]
ENSMUSG00000101616	Y	1	Gm29047	unprocessed_pseudogene	predicted gene 29047 [Source:MGI Symbol;Acc:MGI:5579753]
ENSMUSG00000100258	Y	-1	Gm29045	unprocessed_pseudogene	predicted gene 29045 [Source:MGI Symbol;Acc:MGI:5579751]
ENSMUSG00000101229	Y	-1	Gm29046	lncRNA	predicted gene 29046 [Source:MGI Symbol;Acc:MGI:5579752]
ENSMUSG00000101456	Y	1	Gm29043	lncRNA	predicted gene 29043 [Source:MGI Symbol;Acc:MGI:5579749]
ENSMUSG00000100421	Y	-1	Gm29044	lncRNA	predicted gene 29044 [Source:MGI Symbol;Acc:MGI:5579750]
ENSMUSG00000103618	Y	-1	Gm37951	TEC	predicted gene, 37951 [Source:MGI Symbol;Acc:MGI:5611179]
ENSMUSG00000101928	Y	1	Gm20824	protein_coding	predicted gene, 20824 [Source:MGI Symbol;Acc:MGI:5434180]
ENSMUSG00000100239	Y	-1	Gm28146	unprocessed_pseudogene	predicted gene 28146 [Source:MGI Symbol;Acc:MGI:5578852]
ENSMUSG00000100460	Y	-1	Gm28145	processed_pseudogene	predicted gene 28145 [Source:MGI Symbol;Acc:MGI:5578851]
ENSMUSG00000101331	Y	-1	Gm28148	unprocessed_pseudogene	predicted gene 28148 [Source:MGI Symbol;Acc:MGI:5578854]
ENSMUSG00000101366	Y	1	Gm28147	lncRNA	predicted gene 28147 [Source:MGI Symbol;Acc:MGI:5578853]
ENSMUSG00000101142	Y	-1	Gm28142	unprocessed_pseudogene	predicted gene 28142 [Source:MGI Symbol;Acc:MGI:5578848]
ENSMUSG00000100047	Y	1	Gm28141	unprocessed_pseudogene	predicted gene 28141 [Source:MGI Symbol;Acc:MGI:5578847]
ENSMUSG00000101858	Y	-1	Gm28144	unprocessed_pseudogene	predicted gene 28144 [Source:MGI Symbol;Acc:MGI:5578850]
ENSMUSG00000100933	Y	1	Gm28143	unprocessed_pseudogene	predicted gene 28143 [Source:MGI Symbol;Acc:MGI:5578849]
ENSMUSG00000100804	Y	-1	Gm28150	unprocessed_pseudogene	predicted gene 28150 [Source:MGI Symbol;Acc:MGI:5578856]
ENSMUSG00000101672	Y	-1	Gm28149	processed_pseudogene	predicted gene 28149 [Source:MGI Symbol;Acc:MGI:5578855]
ENSMUSG00000099929	Y	-1	Gm28098	unprocessed_pseudogene	predicted gene 28098 [Source:MGI Symbol;Acc:MGI:5578804]
ENSMUSG00000099939	Y	-1	Gm28330	unprocessed_pseudogene	predicted gene 28330 [Source:MGI Symbol;Acc:MGI:5579036]
ENSMUSG00000100491	Y	1	Gm28331	lncRNA	predicted gene 28331 [Source:MGI Symbol;Acc:MGI:5579037]
ENSMUSG00000099566	Y	-1	Gm28099	unprocessed_pseudogene	predicted gene 28099 [Source:MGI Symbol;Acc:MGI:5578805]
ENSMUSG00000101053	Y	-1	Gm20815	protein_coding	predicted gene, 20815 [Source:MGI Symbol;Acc:MGI:5434171]
ENSMUSG00000101732	Y	1	Gm28328	unprocessed_pseudogene	predicted gene 28328 [Source:MGI Symbol;Acc:MGI:5579034]
ENSMUSG00000101056	Y	-1	Gm28329	unprocessed_pseudogene	predicted gene 28329 [Source:MGI Symbol;Acc:MGI:5579035]
ENSMUSG00000099904	Y	1	Gm28270	unprocessed_pseudogene	predicted gene 28270 [Source:MGI Symbol;Acc:MGI:5578976]
ENSMUSG00000099523	Y	-1	Gm28327	unprocessed_pseudogene	predicted gene 28327 [Source:MGI Symbol;Acc:MGI:5579033]
ENSMUSG00000100542	Y	-1	Gm28097	processed_pseudogene	predicted gene 28097 [Source:MGI Symbol;Acc:MGI:5578803]
ENSMUSG00000099956	Y	-1	Gm29365	unprocessed_pseudogene	predicted gene 29365 [Source:MGI Symbol;Acc:MGI:5580071]
ENSMUSG00000101095	Y	1	Gm29329	lncRNA	predicted gene 29329 [Source:MGI Symbol;Acc:MGI:5580035]
ENSMUSG00000100463	Y	-1	Gm28848	unprocessed_pseudogene	predicted gene 28848 [Source:MGI Symbol;Acc:MGI:5579554]
ENSMUSG00000101977	Y	1	Gm28846	unprocessed_pseudogene	predicted gene 28846 [Source:MGI Symbol;Acc:MGI:5579552]
ENSMUSG00000100661	Y	1	Gm29471	unprocessed_pseudogene	predicted gene 29471 [Source:MGI Symbol;Acc:MGI:5580177]
ENSMUSG00000100571	Y	-1	Gm29474	processed_pseudogene	predicted gene 29474 [Source:MGI Symbol;Acc:MGI:5580180]
ENSMUSG00000100049	Y	-1	Gm28506	unprocessed_pseudogene	predicted gene 28506 [Source:MGI Symbol;Acc:MGI:5579212]
ENSMUSG00000100477	Y	-1	Gm28507	unprocessed_pseudogene	predicted gene 28507 [Source:MGI Symbol;Acc:MGI:5579213]
ENSMUSG00000100800	Y	-1	Gm21301	unprocessed_pseudogene	predicted gene, 21301 [Source:MGI Symbol;Acc:MGI:5434656]
ENSMUSG00000099439	Y	-1	Gm29142	unprocessed_pseudogene	predicted gene 29142 [Source:MGI Symbol;Acc:MGI:5579848]
ENSMUSG00000095032	Y	-1	Gm21310	protein_coding	predicted gene, 21310 [Source:MGI Symbol;Acc:MGI:5434665]
ENSMUSG00000099372	Y	-1	Gm28509	lncRNA	predicted gene 28509 [Source:MGI Symbol;Acc:MGI:5579215]
ENSMUSG00000101699	Y	-1	Gm28508	unprocessed_pseudogene	predicted gene 28508 [Source:MGI Symbol;Acc:MGI:5579214]
ENSMUSG00000095242	Y	-1	Gm20834	protein_coding	predicted gene, 20834 [Source:MGI Symbol;Acc:MGI:5434190]
ENSMUSG00000100742	Y	-1	Gm28953	unprocessed_pseudogene	predicted gene 28953 [Source:MGI Symbol;Acc:MGI:5579659]
ENSMUSG00000100730	Y	-1	Gm20776	unprocessed_pseudogene	predicted gene, 20776 [Source:MGI Symbol;Acc:MGI:5434132]
ENSMUSG00000100567	Y	-1	Gm28958	unprocessed_pseudogene	predicted gene 28958 [Source:MGI Symbol;Acc:MGI:5579664]
ENSMUSG00000094838	Y	-1	Gm20828	protein_coding	predicted gene, 20828 [Source:MGI Symbol;Acc:MGI:5434184]
ENSMUSG00000101319	Y	-1	Gm28957	processed_pseudogene	predicted gene 28957 [Source:MGI Symbol;Acc:MGI:5579663]
ENSMUSG00000101789	Y	-1	Gm28956	unprocessed_pseudogene	predicted gene 28956 [Source:MGI Symbol;Acc:MGI:5579662]
ENSMUSG00000100015	Y	1	Gm28952	unprocessed_pseudogene	predicted gene 28952 [Source:MGI Symbol;Acc:MGI:5579658]
ENSMUSG00000099572	Y	1	Gm28951	unprocessed_pseudogene	predicted gene 28951 [Source:MGI Symbol;Acc:MGI:5579657]
ENSMUSG00000101690	Y	-1	Gm28390	unprocessed_pseudogene	predicted gene 28390 [Source:MGI Symbol;Acc:MGI:5579096]
ENSMUSG00000101842	Y	-1	Gm28391	processed_pseudogene	predicted gene 28391 [Source:MGI Symbol;Acc:MGI:5579097]
ENSMUSG00000101871	Y	-1	Gm28389	unprocessed_pseudogene	predicted gene 28389 [Source:MGI Symbol;Acc:MGI:5579095]
ENSMUSG00000100919	Y	-1	Gm28655	unprocessed_pseudogene	predicted gene 28655 [Source:MGI Symbol;Acc:MGI:5579361]
ENSMUSG00000101123	Y	-1	Gm28654	processed_pseudogene	predicted gene 28654 [Source:MGI Symbol;Acc:MGI:5579360]
ENSMUSG00000101276	Y	-1	Gm28657	unprocessed_pseudogene	predicted gene 28657 [Source:MGI Symbol;Acc:MGI:5579363]
ENSMUSG00000100368	Y	1	Gm28656	lncRNA	predicted gene 28656 [Source:MGI Symbol;Acc:MGI:5579362]
ENSMUSG00000103330	Y	1	Gm35108	unprocessed_pseudogene	predicted gene, 35108 [Source:MGI Symbol;Acc:MGI:5594267]
ENSMUSG00000104505	Y	-1	Gm37739	lncRNA	predicted gene, 37739 [Source:MGI Symbol;Acc:MGI:5610967]
ENSMUSG00000104468	Y	1	Gm21736	unprocessed_pseudogene	predicted gene, 21736 [Source:MGI Symbol;Acc:MGI:5433900]
ENSMUSG00000094227	Y	1	Gm21767	protein_coding	predicted gene, 21767 [Source:MGI Symbol;Acc:MGI:5433931]
ENSMUSG00000103681	Y	1	Gm37130	lncRNA	predicted gene, 37130 [Source:MGI Symbol;Acc:MGI:5610358]
ENSMUSG00000104409	Y	1	Gm37467	lncRNA	predicted gene, 37467 [Source:MGI Symbol;Acc:MGI:5610695]
ENSMUSG00000104127	Y	-1	Gm20928	unprocessed_pseudogene	predicted gene, 20928 [Source:MGI Symbol;Acc:MGI:5434284]
ENSMUSG00000103872	Y	1	Gm38363	lncRNA	predicted gene, 38363 [Source:MGI Symbol;Acc:MGI:5611591]
ENSMUSG00000102787	Y	1	Gm30174	lncRNA	predicted gene, 30174 [Source:MGI Symbol;Acc:MGI:5589333]
ENSMUSG00000104499	Y	1	Gm30353	lncRNA	predicted gene, 30353 [Source:MGI Symbol;Acc:MGI:5589512]
ENSMUSG00000103431	Y	1	Gm30686	lncRNA	predicted gene, 30686 [Source:MGI Symbol;Acc:MGI:5589845]
ENSMUSG00000104260	Y	-1	Gm31186	unprocessed_pseudogene	predicted gene, 31186 [Source:MGI Symbol;Acc:MGI:5590345]
ENSMUSG00000102251	Y	1	Gm37654	lncRNA	predicted gene, 37654 [Source:MGI Symbol;Acc:MGI:5610882]
ENSMUSG00000102366	Y	-1	Gm37044	unprocessed_pseudogene	predicted gene, 37044 [Source:MGI Symbol;Acc:MGI:5610272]
ENSMUSG00000103909	Y	1	Gm31511	unprocessed_pseudogene	predicted gene, 31511 [Source:MGI Symbol;Acc:MGI:5590670]
ENSMUSG00000102835	Y	1	Gm37572	lncRNA	predicted gene, 37572 [Source:MGI Symbol;Acc:MGI:5610800]
ENSMUSG00000103943	Y	1	Gm37344	lncRNA	predicted gene, 37344 [Source:MGI Symbol;Acc:MGI:5610572]
ENSMUSG00000102624	Y	1	Gm37059	lncRNA	predicted gene, 37059 [Source:MGI Symbol;Acc:MGI:5610287]
ENSMUSG00000102138	Y	1	Gm31942	lncRNA	predicted gene, 31942 [Source:MGI Symbol;Acc:MGI:5591101]
ENSMUSG00000102582	Y	-1	Gm37440	lncRNA	predicted gene, 37440 [Source:MGI Symbol;Acc:MGI:5610668]
ENSMUSG00000103666	Y	-1	Gm38185	unprocessed_pseudogene	predicted gene, 38185 [Source:MGI Symbol;Acc:MGI:5611413]
ENSMUSG00000104207	Y	-1	Gm37395	unprocessed_pseudogene	predicted gene, 37395 [Source:MGI Symbol;Acc:MGI:5610623]
ENSMUSG00000102392	Y	1	Gm37577	lncRNA	predicted gene, 37577 [Source:MGI Symbol;Acc:MGI:5610805]
ENSMUSG00000095172	Y	-1	Gm20822	protein_coding	predicted gene, 20822 [Source:MGI Symbol;Acc:MGI:5434178]
ENSMUSG00000102754	Y	-1	Gm38183	unprocessed_pseudogene	predicted gene, 38183 [Source:MGI Symbol;Acc:MGI:5611411]
ENSMUSG00000103167	Y	-1	Gm38149	unprocessed_pseudogene	predicted gene, 38149 [Source:MGI Symbol;Acc:MGI:5611377]
ENSMUSG00000102387	Y	1	Gm38145	unprocessed_pseudogene	predicted gene, 38145 [Source:MGI Symbol;Acc:MGI:5611373]
ENSMUSG00000102208	Y	1	Gm32033	unprocessed_pseudogene	predicted gene, 32033 [Source:MGI Symbol;Acc:MGI:5591192]
ENSMUSG00000102265	Y	-1	Gm32447	unprocessed_pseudogene	predicted gene, 32447 [Source:MGI Symbol;Acc:MGI:5591606]
ENSMUSG00000104490	Y	-1	Gm20770	unprocessed_pseudogene	predicted gene, 20770 [Source:MGI Symbol;Acc:MGI:5434126]
ENSMUSG00000103112	Y	-1	Gm38016	unprocessed_pseudogene	predicted gene, 38016 [Source:MGI Symbol;Acc:MGI:5611244]
ENSMUSG00000103234	Y	-1	Gm37158	TEC	predicted gene, 37158 [Source:MGI Symbol;Acc:MGI:5610386]
ENSMUSG00000102288	Y	-1	Gm36998	unprocessed_pseudogene	predicted gene, 36998 [Source:MGI Symbol;Acc:MGI:5610226]
ENSMUSG00000103417	Y	-1	Gm33112	unprocessed_pseudogene	predicted gene, 33112 [Source:MGI Symbol;Acc:MGI:5592271]
ENSMUSG00000094829	Y	1	Gm21809	lncRNA	predicted gene, 21809 [Source:MGI Symbol;Acc:MGI:5433973]
ENSMUSG00000102867	Y	1	Gm37635	lncRNA	predicted gene, 37635 [Source:MGI Symbol;Acc:MGI:5610863]
ENSMUSG00000102968	Y	1	Gm35070	lncRNA	predicted gene, 35070 [Source:MGI Symbol;Acc:MGI:5594229]
ENSMUSG00000103796	Y	-1	Gm38094	TEC	predicted gene, 38094 [Source:MGI Symbol;Acc:MGI:5611322]
ENSMUSG00000102552	Y	-1	Gm21763	unprocessed_pseudogene	predicted gene, 21763 [Source:MGI Symbol;Acc:MGI:5433927]
ENSMUSG00000104426	Y	-1	Gm38369	unprocessed_pseudogene	predicted gene, 38369 [Source:MGI Symbol;Acc:MGI:5611597]
ENSMUSG00000102304	Y	1	Gm35843	unprocessed_pseudogene	predicted gene, 35843 [Source:MGI Symbol;Acc:MGI:5595002]
ENSMUSG00000102195	Y	1	Gm38168	lncRNA	predicted gene, 38168 [Source:MGI Symbol;Acc:MGI:5611396]
ENSMUSG00000104506	Y	1	Gm37740	lncRNA	predicted gene, 37740 [Source:MGI Symbol;Acc:MGI:5610968]
ENSMUSG00002074919	Y	1	Gm54350	miRNA	predicted gene, 54350 [Source:MGI Symbol;Acc:MGI:6845180]
ENSMUSG00000102913	Y	-1	Gm37723	unprocessed_pseudogene	predicted gene, 37723 [Source:MGI Symbol;Acc:MGI:5610951]
ENSMUSG00000103664	Y	1	Gm36261	lncRNA	predicted gene, 36261 [Source:MGI Symbol;Acc:MGI:5595420]
ENSMUSG00000103005	Y	1	Gm37898	lncRNA	predicted gene, 37898 [Source:MGI Symbol;Acc:MGI:5611126]
ENSMUSG00000103752	Y	1	Gm36467	lncRNA	predicted gene, 36467 [Source:MGI Symbol;Acc:MGI:5595626]
ENSMUSG00000102551	Y	1	Gm37927	lncRNA	predicted gene, 37927 [Source:MGI Symbol;Acc:MGI:5611155]
ENSMUSG00000102255	Y	1	Gm36891	unprocessed_pseudogene	predicted gene, 36891 [Source:MGI Symbol;Acc:MGI:5596050]
ENSMUSG00000103365	Y	1	Gm36929	lncRNA	predicted gene, 36929 [Source:MGI Symbol;Acc:MGI:5610157]
ENSMUSG00000103829	Y	1	Gm38174	lncRNA	predicted gene, 38174 [Source:MGI Symbol;Acc:MGI:5611402]
ENSMUSG00000103023	Y	1	Gm20910	unprocessed_pseudogene	predicted gene, 20910 [Source:MGI Symbol;Acc:MGI:5434266]
ENSMUSG00000103689	Y	1	Gm30598	unprocessed_pseudogene	predicted gene, 30598 [Source:MGI Symbol;Acc:MGI:5589757]
ENSMUSG00000094294	Y	1	Gm20909	protein_coding	predicted gene, 20909 [Source:MGI Symbol;Acc:MGI:5434265]
ENSMUSG00000093848	Y	1	Gm20865	protein_coding	predicted gene, 20865 [Source:MGI Symbol;Acc:MGI:5434221]
ENSMUSG00000102429	Y	-1	Gm37462	lncRNA	predicted gene, 37462 [Source:MGI Symbol;Acc:MGI:5610690]
ENSMUSG00000102849	Y	1	Gm37658	unprocessed_pseudogene	predicted gene, 37658 [Source:MGI Symbol;Acc:MGI:5610886]
ENSMUSG00000102513	Y	1	Gm32347	unprocessed_pseudogene	predicted gene, 32347 [Source:MGI Symbol;Acc:MGI:5591506]
ENSMUSG00000102966	Y	-1	Gm31123	unprocessed_pseudogene	predicted gene, 31123 [Source:MGI Symbol;Acc:MGI:5590282]
ENSMUSG00000104425	Y	-1	Gm38370	lncRNA	predicted gene, 38370 [Source:MGI Symbol;Acc:MGI:5611598]
ENSMUSG00000102146	Y	1	Gm38054	lncRNA	predicted gene, 38054 [Source:MGI Symbol;Acc:MGI:5611282]
ENSMUSG00000102159	Y	1	Gm37476	unprocessed_pseudogene	predicted gene, 37476 [Source:MGI Symbol;Acc:MGI:5610704]
ENSMUSG00000102506	Y	1	Gm37369	unprocessed_pseudogene	predicted gene, 37369 [Source:MGI Symbol;Acc:MGI:5610597]
ENSMUSG00000102826	Y	1	Gm38181	unprocessed_pseudogene	predicted gene, 38181 [Source:MGI Symbol;Acc:MGI:5611409]
ENSMUSG00000101796	Y	1	1700020D14Rik	lncRNA	RIKEN cDNA 1700020D14 gene [Source:MGI Symbol;Acc:MGI:1916688]
ENSMUSG00000101492	Y	-1	Gm29089	lncRNA	predicted gene 29089 [Source:MGI Symbol;Acc:MGI:5579795]
ENSMUSG00000100968	Y	-1	Gm2098	unprocessed_pseudogene	predicted gene 2098 [Source:MGI Symbol;Acc:MGI:3780265]
ENSMUSG00000053211	Y	-1	Zfy1	protein_coding	zinc finger protein 1, Y-linked [Source:MGI Symbol;Acc:MGI:99212]
ENSMUSG00000069053	Y	1	Uba1y	protein_coding	ubiquitin-activating enzyme, Chr Y [Source:MGI Symbol;Acc:MGI:98891]
ENSMUSG00000101036	Y	-1	Gm28588	lncRNA	predicted gene 28588 [Source:MGI Symbol;Acc:MGI:5579294]
ENSMUSG00000101107	Y	-1	Gm28587	lncRNA	predicted gene 28587 [Source:MGI Symbol;Acc:MGI:5579293]
ENSMUSG00000101666	Y	1	Rhoay-ps3	processed_pseudogene	ras homolog A translocated to the Y, pseudogene 3 [Source:MGI Symbol;Acc:MGI:1314637]
ENSMUSG00000056673	Y	1	Kdm5d	protein_coding	lysine (K)-specific demethylase 5D [Source:MGI Symbol;Acc:MGI:99780]
ENSMUSG00000075874	Y	-1	n-R5s1	rRNA	nuclear encoded rRNA 5S 1 [Source:MGI Symbol;Acc:MGI:4421733]
ENSMUSG00002076920	Y	-1	Gm54351	miRNA	predicted gene, 54351 [Source:MGI Symbol;Acc:MGI:6845182]
ENSMUSG00000069049	Y	1	Eif2s3y	protein_coding	eukaryotic translation initiation factor 2, subunit 3, structural gene Y-linked [Source:MGI Symbol;Acc:MGI:1349430]
ENSMUSG00000099876	Y	1	Gm29650	lncRNA	predicted gene 29650 [Source:MGI Symbol;Acc:MGI:5580356]
ENSMUSG00000068457	Y	-1	Uty	protein_coding	ubiquitously transcribed tetratricopeptide repeat containing, Y-linked [Source:MGI Symbol;Acc:MGI:894810]
ENSMUSG00000069045	Y	-1	Ddx3y	protein_coding	DEAD box helicase 3, Y-linked [Source:MGI Symbol;Acc:MGI:1349406]
ENSMUSG00000101059	Y	-1	Gm4017	processed_pseudogene	predicted gene 4017 [Source:MGI Symbol;Acc:MGI:3782191]
ENSMUSG00000099809	Y	-1	Gm18665	unprocessed_pseudogene	predicted gene, 18665 [Source:MGI Symbol;Acc:MGI:5010850]
ENSMUSG00000069044	Y	-1	Usp9y	protein_coding	ubiquitin specific peptidase 9, Y chromosome [Source:MGI Symbol;Acc:MGI:1313274]
ENSMUSG00000077793	Y	-1	Gm25565	snRNA	predicted gene, 25565 [Source:MGI Symbol;Acc:MGI:5455342]
ENSMUSG00000100842	Y	1	Gm17790	processed_pseudogene	predicted gene, 17790 [Source:MGI Symbol;Acc:MGI:5009972]
ENSMUSG00000101947	Y	1	Gm29167	processed_pseudogene	predicted gene 29167 [Source:MGI Symbol;Acc:MGI:5579873]
ENSMUSG00000100619	Y	1	Gm8446	unprocessed_pseudogene	predicted gene 8446 [Source:MGI Symbol;Acc:MGI:3645802]
ENSMUSG00000100877	Y	1	Gm28534	unprocessed_pseudogene	predicted gene 28534 [Source:MGI Symbol;Acc:MGI:5579240]
ENSMUSG00000100576	Y	-1	Gm28975	unprocessed_pseudogene	predicted gene 28975 [Source:MGI Symbol;Acc:MGI:5579681]
ENSMUSG00000100326	Y	1	Gm28974	processed_pseudogene	predicted gene 28974 [Source:MGI Symbol;Acc:MGI:5579680]
ENSMUSG00000100356	Y	1	Gm18797	unprocessed_pseudogene	predicted gene, 18797 [Source:MGI Symbol;Acc:MGI:5010982]
ENSMUSG00000101443	Y	1	Rhoay-ps1	processed_pseudogene	ras homolog A translocated to the Y, pseudogene 1 [Source:MGI Symbol;Acc:MGI:1314639]
ENSMUSG00000000103	Y	-1	Zfy2	protein_coding	zinc finger protein 2, Y-linked [Source:MGI Symbol;Acc:MGI:99213]
ENSMUSG00000099614	Y	1	Uba1y-ps2	unprocessed_pseudogene	ubiquitin-activating enzyme, Chr Y, pseudogene 2 [Source:MGI Symbol;Acc:MGI:102958]
ENSMUSG00000099973	Y	-1	Gm18796	unprocessed_pseudogene	predicted gene, 18796 [Source:MGI Symbol;Acc:MGI:5010981]
ENSMUSG00000099888	Y	1	Gm29552	unprocessed_pseudogene	predicted gene 29552 [Source:MGI Symbol;Acc:MGI:5580258]
ENSMUSG00000100445	Y	1	Gm29550	unprocessed_pseudogene	predicted gene 29550 [Source:MGI Symbol;Acc:MGI:5580256]
ENSMUSG00000102072	Y	-1	Gm29551	unprocessed_pseudogene	predicted gene 29551 [Source:MGI Symbol;Acc:MGI:5580257]
ENSMUSG00000101290	Y	-1	Gm8480	unprocessed_pseudogene	predicted gene 8480 [Source:MGI Symbol;Acc:MGI:3647867]
ENSMUSG00000100103	Y	-1	Gm29553	processed_pseudogene	predicted gene 29553 [Source:MGI Symbol;Acc:MGI:5580259]
ENSMUSG00002075837	Y	-1	Gm54352	miRNA	predicted gene, 54352 [Source:MGI Symbol;Acc:MGI:6845184]
ENSMUSG00000102120	Y	1	Gm28630	unprocessed_pseudogene	predicted gene 28630 [Source:MGI Symbol;Acc:MGI:5579336]
ENSMUSG00000099445	Y	1	Gm28629	unprocessed_pseudogene	predicted gene 28629 [Source:MGI Symbol;Acc:MGI:5579335]
ENSMUSG00000094881	Y	1	H2al2c	protein_coding	H2A histone family member L2C [Source:MGI Symbol;Acc:MGI:3779546]
ENSMUSG00000099748	Y	-1	Uba1y-ps1	unprocessed_pseudogene	ubiquitin-activating enzyme, Chr Y, pseudogene 1 [Source:MGI Symbol;Acc:MGI:98892]
ENSMUSG00000069036	Y	-1	Sry	protein_coding	sex determining region of Chr Y [Source:MGI Symbol;Acc:MGI:98660]
ENSMUSG00000101064	Y	1	Gm18798	unprocessed_pseudogene	predicted gene, 18798 [Source:MGI Symbol;Acc:MGI:5010983]
ENSMUSG00000095573	Y	-1	H2al2b	protein_coding	H2A histone family member L2B [Source:MGI Symbol;Acc:MGI:3710623]
ENSMUSG00000101114	Y	-1	Gm28628	unprocessed_pseudogene	predicted gene 28628 [Source:MGI Symbol;Acc:MGI:5579334]
ENSMUSG00000102053	Y	-1	Gm4064	protein_coding	predicted gene 4064 [Source:MGI Symbol;Acc:MGI:3782239]
ENSMUSG00000100700	Y	-1	Gm6137	processed_pseudogene	predicted gene 6137 [Source:MGI Symbol;Acc:MGI:3643498]
ENSMUSG00000101066	Y	1	Gm8498	processed_pseudogene	predicted gene 8498 [Source:MGI Symbol;Acc:MGI:3646440]
ENSMUSG00000094658	Y	1	Rbmy	protein_coding	RNA binding motif protein, Y chromosome [Source:MGI Symbol;Acc:MGI:104732]
ENSMUSG00000095852	Y	1	Gm10256	protein_coding	predicted gene 10256 [Source:MGI Symbol;Acc:MGI:3710530]
ENSMUSG00000100145	Y	1	Gm8502	processed_pseudogene	predicted gene 8502 [Source:MGI Symbol;Acc:MGI:3646437]
ENSMUSG00000099405	Y	1	Gm8506	processed_pseudogene	predicted gene 8506 [Source:MGI Symbol;Acc:MGI:3643897]
ENSMUSG00000091987	Y	1	Gm10352	protein_coding	predicted gene 10352 [Source:MGI Symbol;Acc:MGI:3708825]
ENSMUSG00000099728	Y	1	Gm8510	processed_pseudogene	predicted gene 8510 [Source:MGI Symbol;Acc:MGI:3648242]
ENSMUSG00000101106	Y	1	Gm28819	transcribed_unprocessed_pseudogene	predicted gene 28819 [Source:MGI Symbol;Acc:MGI:5579525]
ENSMUSG00000121282	Y	1		lncRNA	novel transcript
ENSMUSG00000101786	Y	-1	Gm28840	transcribed_unprocessed_pseudogene	predicted gene 28840 [Source:MGI Symbol;Acc:MGI:5579546]
ENSMUSG00000121285	Y	-1	Gm28840	lncRNA	predicted gene 28840 [Source:NCBI gene (formerly Entrezgene);Acc:102632557]
ENSMUSG00000101444	Y	-1	Gm29179	transcribed_unprocessed_pseudogene	predicted gene 29179 [Source:MGI Symbol;Acc:MGI:5579885]
ENSMUSG00000121289	Y	-1		lncRNA	novel transcript
ENSMUSG00000100898	Y	-1	Gm29178	transcribed_unprocessed_pseudogene	predicted gene 29178 [Source:MGI Symbol;Acc:MGI:5579884]
ENSMUSG00000121290	Y	-1		lncRNA	novel transcript
ENSMUSG00000102129	Y	-1	Gm28969	transcribed_unprocessed_pseudogene	predicted gene 28969 [Source:MGI Symbol;Acc:MGI:5579675]
ENSMUSG00000121291	Y	-1		lncRNA	novel transcript
ENSMUSG00000100379	Y	-1	Gm28677	transcribed_unprocessed_pseudogene	predicted gene 28677 [Source:MGI Symbol;Acc:MGI:5579383]
ENSMUSG00000121292	Y	-1		lncRNA	novel transcript
ENSMUSG00000099685	Y	-1	Gm29617	transcribed_unprocessed_pseudogene	predicted gene 29617 [Source:MGI Symbol;Acc:MGI:5580323]
ENSMUSG00000121293	Y	-1		lncRNA	novel transcript
ENSMUSG00000100559	Y	-1	Gm20803	transcribed_unprocessed_pseudogene	predicted gene, 20803 [Source:MGI Symbol;Acc:MGI:5434159]
ENSMUSG00000121320	Y	-1	Gm20879	lncRNA	predicted gene, 20879 [Source:NCBI gene (formerly Entrezgene);Acc:100041631]
ENSMUSG00000101326	Y	-1	Gm28835	transcribed_unprocessed_pseudogene	predicted gene 28835 [Source:MGI Symbol;Acc:MGI:5579541]
ENSMUSG00000121321	Y	-1		lncRNA	novel transcript
ENSMUSG00000100322	Y	-1	Gm29624	transcribed_unprocessed_pseudogene	predicted gene 29624 [Source:MGI Symbol;Acc:MGI:5580330]
ENSMUSG00000121323	Y	-1		lncRNA	novel transcript
ENSMUSG00000100165	Y	-1	Gm28253	transcribed_unprocessed_pseudogene	predicted gene 28253 [Source:MGI Symbol;Acc:MGI:5578959]
ENSMUSG00000121324	Y	-1		lncRNA	novel transcript
ENSMUSG00000101177	Y	-1	Gm29586	transcribed_unprocessed_pseudogene	predicted gene 29586 [Source:MGI Symbol;Acc:MGI:5580292]
ENSMUSG00000121327	Y	-1		lncRNA	novel transcript
ENSMUSG00000100988	Y	-1	Gm28136	transcribed_unprocessed_pseudogene	predicted gene 28136 [Source:MGI Symbol;Acc:MGI:5578842]
ENSMUSG00000121328	Y	-1		lncRNA	novel transcript
ENSMUSG00000101032	Y	1	Gm29377	transcribed_unprocessed_pseudogene	predicted gene 29377 [Source:MGI Symbol;Acc:MGI:5580083]
ENSMUSG00000121329	Y	1		lncRNA	novel transcript
ENSMUSG00000101202	Y	-1	Gm28749	transcribed_unprocessed_pseudogene	predicted gene 28749 [Source:MGI Symbol;Acc:MGI:5579455]
ENSMUSG00000121330	Y	-1		lncRNA	novel transcript
ENSMUSG00000099570	Y	-1	Gm29000	transcribed_unprocessed_pseudogene	predicted gene 29000 [Source:MGI Symbol;Acc:MGI:5579706]
ENSMUSG00000121332	Y	-1	Orly	lncRNA	oppositely-transcribed, rearranged locus on the Y [Source:NCBI gene (formerly Entrezgene);Acc:75204]
ENSMUSG00000101686	Y	-1	Gm29633	transcribed_unprocessed_pseudogene	predicted gene 29633 [Source:MGI Symbol;Acc:MGI:5580339]
ENSMUSG00000121333	Y	-1		lncRNA	novel transcript
ENSMUSG00000101164	Y	1	Gm29218	transcribed_unprocessed_pseudogene	predicted gene 29218 [Source:MGI Symbol;Acc:MGI:5579924]
ENSMUSG00000121334	Y	1		lncRNA	novel transcript
ENSMUSG00000118461	Y	-1	Gm21679	transcribed_unprocessed_pseudogene	predicted gene, 21679 [Source:MGI Symbol;Acc:MGI:5435034]
ENSMUSG00000121343	Y	-1	Gm21679	lncRNA	predicted gene, 21679 [Source:NCBI gene (formerly Entrezgene);Acc:108168506]
ENSMUSG00000102088	Y	1	Gm21064	transcribed_unprocessed_pseudogene	predicted gene, 21064 [Source:MGI Symbol;Acc:MGI:5434419]
ENSMUSG00000121459	Y	1	Gm21064	lncRNA	predicted gene, 21064 [Source:NCBI gene (formerly Entrezgene);Acc:100861598]
ENSMUSG00000099684	Y	-1	4921509O09Rik	transcribed_unprocessed_pseudogene	RIKEN cDNA 4921509O09 gene [Source:MGI Symbol;Acc:MGI:2152341]
ENSMUSG00000121460	Y	-1		lncRNA	novel transcript
ENSMUSG00000100312	Y	-1	Gm29048	transcribed_unprocessed_pseudogene	predicted gene 29048 [Source:MGI Symbol;Acc:MGI:5579754]
ENSMUSG00000121461	Y	-1		lncRNA	novel transcript
ENSMUSG00000091749	Y	-1	Tspy-ps	transcribed_unprocessed_pseudogene	testis specific protein-Y encoded, pseudogene [Source:MGI Symbol;Acc:MGI:1201688]
ENSMUSG00000121462	Y	-1	Tspy-ps	lncRNA	testis specific protein-Y encoded, pseudogene [Source:NCBI gene (formerly Entrezgene);Acc:22109]
ENSMUSG00000102170	Y	1	Gm20781	unprocessed_pseudogene	predicted gene, 20781 [Source:MGI Symbol;Acc:MGI:5434137]
ENSMUSG00000095365	Y	1	Rbm31y	protein_coding	RNA binding motif 31, Y-linked [Source:MGI Symbol;Acc:MGI:1921734]
ENSMUSG00000102421	Y	1	Gm37325	unprocessed_pseudogene	predicted gene, 37325 [Source:MGI Symbol;Acc:MGI:5610553]
ENSMUSG00000104032	Y	1	Gm20833	unprocessed_pseudogene	predicted gene, 20833 [Source:MGI Symbol;Acc:MGI:5434189]
ENSMUSG00000102400	Y	-1	Gm37865	lncRNA	predicted gene, 37865 [Source:MGI Symbol;Acc:MGI:5611093]
ENSMUSG00000102520	Y	-1	Gm36941	lncRNA	predicted gene, 36941 [Source:MGI Symbol;Acc:MGI:5610169]
ENSMUSG00000102726	Y	1	Gm37937	lncRNA	predicted gene, 37937 [Source:MGI Symbol;Acc:MGI:5611165]
ENSMUSG00000102739	Y	1	Gm20772	protein_coding	predicted gene, 20772 [Source:MGI Symbol;Acc:MGI:5434128]
ENSMUSG00000094325	Y	1	Gm20831	protein_coding	predicted gene, 20831 [Source:MGI Symbol;Acc:MGI:5434187]
ENSMUSG00000103757	Y	-1	Gm37286	lncRNA	predicted gene, 37286 [Source:MGI Symbol;Acc:MGI:5610514]
ENSMUSG00000103994	Y	1	Gm38028	lncRNA	predicted gene, 38028 [Source:MGI Symbol;Acc:MGI:5611256]
ENSMUSG00000095267	Y	1	Ssty1	protein_coding	spermiogenesis specific transcript on the Y 1 [Source:MGI Symbol;Acc:MGI:1314663]
ENSMUSG00000103917	Y	1	Gm38072	lncRNA	predicted gene, 38072 [Source:MGI Symbol;Acc:MGI:5611300]
ENSMUSG00000104439	Y	1	Gm20851	unprocessed_pseudogene	predicted gene, 20851 [Source:MGI Symbol;Acc:MGI:5434207]
ENSMUSG00000104446	Y	1	Gm30312	unprocessed_pseudogene	predicted gene, 30312 [Source:MGI Symbol;Acc:MGI:5589471]
ENSMUSG00000103514	Y	1	Gm37433	unprocessed_pseudogene	predicted gene, 37433 [Source:MGI Symbol;Acc:MGI:5610661]
ENSMUSG00000102150	Y	1	Gm37473	lncRNA	predicted gene, 37473 [Source:MGI Symbol;Acc:MGI:5610701]
ENSMUSG00000103782	Y	-1	Gm37656	lncRNA	predicted gene, 37656 [Source:MGI Symbol;Acc:MGI:5610884]
ENSMUSG00000104050	Y	1	Gm38127	lncRNA	predicted gene, 38127 [Source:MGI Symbol;Acc:MGI:5611355]
ENSMUSG00000102264	Y	1	Gm30638	unprocessed_pseudogene	predicted gene, 30638 [Source:MGI Symbol;Acc:MGI:5589797]
ENSMUSG00000121531	Y	-1		unprocessed_pseudogene	Srsx like pseudogene
ENSMUSG00000094161	Y	-1	Gm21904	unprocessed_pseudogene	predicted gene, 21904 [Source:MGI Symbol;Acc:MGI:5434068]
ENSMUSG00000096819	Y	-1	Srsy	unprocessed_pseudogene	serine-rich, secreted, Y-linked [Source:MGI Symbol;Acc:MGI:3526567]
ENSMUSG00000095879	Y	-1	Gm21764	unprocessed_pseudogene	predicted gene, 21764 [Source:MGI Symbol;Acc:MGI:5433928]
ENSMUSG00000121532	Y	-1		unprocessed_pseudogene	Srsx like pseudogene
ENSMUSG00000104510	Y	1	Gm34015	unprocessed_pseudogene	predicted gene, 34015 [Source:MGI Symbol;Acc:MGI:5593174]
ENSMUSG00000095520	Y	1	Gm20877	protein_coding	predicted gene, 20877 [Source:MGI Symbol;Acc:MGI:5434233]
ENSMUSG00000103602	Y	1	Gm33191	unprocessed_pseudogene	predicted gene, 33191 [Source:MGI Symbol;Acc:MGI:5592350]
ENSMUSG00000102586	Y	-1	Gm38003	lncRNA	predicted gene, 38003 [Source:MGI Symbol;Acc:MGI:5611231]
ENSMUSG00000121533	Y	-1		unprocessed_pseudogene	Srsx like pseudogene
ENSMUSG00000094135	Y	1	Gm21379	TEC	predicted gene, 21379 [Source:MGI Symbol;Acc:MGI:5434734]
ENSMUSG00000103361	Y	1	Gm36928	unprocessed_pseudogene	predicted gene, 36928 [Source:MGI Symbol;Acc:MGI:5610156]
ENSMUSG00000104267	Y	1	Gm20807	protein_coding	predicted gene, 20807 [Source:MGI Symbol;Acc:MGI:5434163]
ENSMUSG00000103352	Y	-1	Gm38084	lncRNA	predicted gene, 38084 [Source:MGI Symbol;Acc:MGI:5611312]
ENSMUSG00000102335	Y	-1	Gm37231	lncRNA	predicted gene, 37231 [Source:MGI Symbol;Acc:MGI:5610459]
ENSMUSG00000103474	Y	-1	Gm37252	lncRNA	predicted gene, 37252 [Source:MGI Symbol;Acc:MGI:5610480]
ENSMUSG00000103468	Y	1	Gm21440	protein_coding	predicted gene, 21440 [Source:MGI Symbol;Acc:MGI:5434795]
ENSMUSG00000093903	Y	1	Gm21454	protein_coding	predicted gene, 21454 [Source:MGI Symbol;Acc:MGI:5434809]
ENSMUSG00000103176	Y	-1	Gm37147	lncRNA	predicted gene, 37147 [Source:MGI Symbol;Acc:MGI:5610375]
ENSMUSG00000104522	Y	-1	Gm38159	lncRNA	predicted gene, 38159 [Source:MGI Symbol;Acc:MGI:5611387]
ENSMUSG00000102177	Y	-1	Gm37870	lncRNA	predicted gene, 37870 [Source:MGI Symbol;Acc:MGI:5611098]
ENSMUSG00000102346	Y	-1	Gm37378	lncRNA	predicted gene, 37378 [Source:MGI Symbol;Acc:MGI:5610606]
ENSMUSG00000102174	Y	1	Gm36398	unprocessed_pseudogene	predicted gene, 36398 [Source:MGI Symbol;Acc:MGI:5595557]
ENSMUSG00000102583	Y	1	Gm37441	unprocessed_pseudogene	predicted gene, 37441 [Source:MGI Symbol;Acc:MGI:5610669]
ENSMUSG00000104048	Y	-1	Gm37561	lncRNA	predicted gene, 37561 [Source:MGI Symbol;Acc:MGI:5610789]
ENSMUSG00000104404	Y	1	Gm36728	unprocessed_pseudogene	predicted gene, 36728 [Source:MGI Symbol;Acc:MGI:5595887]
ENSMUSG00000102799	Y	-1	Gm32295	unprocessed_pseudogene	predicted gene, 32295 [Source:MGI Symbol;Acc:MGI:5591454]
ENSMUSG00000102613	Y	-1	Gm20836	unprocessed_pseudogene	predicted gene, 20836 [Source:MGI Symbol;Acc:MGI:5434192]
ENSMUSG00000103524	Y	-1	Gm37263	lncRNA	predicted gene, 37263 [Source:MGI Symbol;Acc:MGI:5610491]
ENSMUSG00000121535	Y	-1		unprocessed_pseudogene	Srsx like pseudogene
ENSMUSG00000095769	Y	-1	Gm21891	unprocessed_pseudogene	predicted gene, 21891 [Source:MGI Symbol;Acc:MGI:5434055]
ENSMUSG00000095759	Y	-1	Gm21828	unprocessed_pseudogene	predicted gene, 21828 [Source:MGI Symbol;Acc:MGI:5433992]
ENSMUSG00000095462	Y	-1	Gm21725	unprocessed_pseudogene	predicted gene, 21725 [Source:MGI Symbol;Acc:MGI:5433889]
ENSMUSG00000093883	Y	-1	Gm21866	unprocessed_pseudogene	predicted gene, 21866 [Source:MGI Symbol;Acc:MGI:5434030]
ENSMUSG00000121534	Y	-1		unprocessed_pseudogene	Srsx like pseudogene
ENSMUSG00000121536	Y	1		unprocessed_pseudogene	Srsx like pseudogene
ENSMUSG00000121537	Y	1		unprocessed_pseudogene	Srsx like pseudogene
ENSMUSG00000100564	Y	-1	Gm28682	unprocessed_pseudogene	predicted gene 28682 [Source:MGI Symbol;Acc:MGI:5579388]
ENSMUSG00000101215	Y	-1	Gm28569	unprocessed_pseudogene	predicted gene 28569 [Source:MGI Symbol;Acc:MGI:5579275]
ENSMUSG00000100206	Y	-1	Gm28681	lncRNA	predicted gene 28681 [Source:MGI Symbol;Acc:MGI:5579387]
ENSMUSG00000100765	Y	1	Gm28684	lncRNA	predicted gene 28684 [Source:MGI Symbol;Acc:MGI:5579390]
ENSMUSG00000101475	Y	-1	Gm21316	unprocessed_pseudogene	predicted gene, 21316 [Source:MGI Symbol;Acc:MGI:5434671]
ENSMUSG00000099713	Y	-1	Gm21923	unprocessed_pseudogene	predicted gene, 21923 [Source:MGI Symbol;Acc:MGI:5434087]
ENSMUSG00000099831	Y	-1	Gm28683	unprocessed_pseudogene	predicted gene 28683 [Source:MGI Symbol;Acc:MGI:5579389]
ENSMUSG00000101868	Y	-1	Gm28680	unprocessed_pseudogene	predicted gene 28680 [Source:MGI Symbol;Acc:MGI:5579386]
ENSMUSG00000100914	Y	1	Gm28679	lncRNA	predicted gene 28679 [Source:MGI Symbol;Acc:MGI:5579385]
ENSMUSG00000121538	Y	1		unprocessed_pseudogene	Srsx like pseudogene
ENSMUSG00000121539	Y	1		unprocessed_pseudogene	Srsx like pseudogene
ENSMUSG00000121540	Y	1		unprocessed_pseudogene	Srsx like pseudogene
ENSMUSG00000121541	Y	1		unprocessed_pseudogene	Srsx like pseudogene
ENSMUSG00000095807	Y	1	Gm21405	unprocessed_pseudogene	predicted gene, 21405 [Source:MGI Symbol;Acc:MGI:5434760]
ENSMUSG00000101317	Y	-1	Gm28284	lncRNA	predicted gene 28284 [Source:MGI Symbol;Acc:MGI:5578990]
ENSMUSG00000101244	Y	-1	Gm29368	lncRNA	predicted gene 29368 [Source:MGI Symbol;Acc:MGI:5580074]
ENSMUSG00000100085	Y	-1	Gm21413	lncRNA	predicted gene, 21413 [Source:MGI Symbol;Acc:MGI:5434768]
ENSMUSG00000101424	Y	-1	Gm28073	lncRNA	predicted gene 28073 [Source:MGI Symbol;Acc:MGI:5578779]
ENSMUSG00000100264	Y	-1	Gm21419	lncRNA	predicted gene, 21419 [Source:MGI Symbol;Acc:MGI:5434774]
ENSMUSG00000100715	Y	-1	Gm28074	lncRNA	predicted gene 28074 [Source:MGI Symbol;Acc:MGI:5578780]
ENSMUSG00000100582	Y	-1	Gm21428	lncRNA	predicted gene, 21428 [Source:MGI Symbol;Acc:MGI:5434783]
ENSMUSG00000099551	Y	-1	Gm28072	lncRNA	predicted gene 28072 [Source:MGI Symbol;Acc:MGI:5578778]
ENSMUSG00000096347	Y	1	Gm21758	unprocessed_pseudogene	predicted gene, 21758 [Source:MGI Symbol;Acc:MGI:5433922]
ENSMUSG00000101531	Y	1	Gm29672	lncRNA	predicted gene 29672 [Source:MGI Symbol;Acc:MGI:5580378]
ENSMUSG00000100425	Y	1	Gm29131	lncRNA	predicted gene 29131 [Source:MGI Symbol;Acc:MGI:5579837]
ENSMUSG00000101005	Y	-1	Gm20871	unprocessed_pseudogene	predicted gene, 20871 [Source:MGI Symbol;Acc:MGI:5434227]
ENSMUSG00000101300	Y	-1	Gm29130	lncRNA	predicted gene 29130 [Source:MGI Symbol;Acc:MGI:5579836]
ENSMUSG00000101426	Y	-1	Gm20978	lncRNA	predicted gene, 20978 [Source:MGI Symbol;Acc:MGI:5434333]
ENSMUSG00000121543	Y	1		protein_coding	novel protein similar to Srsx
ENSMUSG00000121544	Y	1		unprocessed_pseudogene	Srsx like pseudogene
ENSMUSG00000121545	Y	1		unprocessed_pseudogene	Srsx like pseudogene
ENSMUSG00000121546	Y	-1		unprocessed_pseudogene	Srsx like pseudogene
ENSMUSG00000121547	Y	-1		unprocessed_pseudogene	Srsx pseudogene
ENSMUSG00000121548	Y	-1		unprocessed_pseudogene	Srsx like pseudogene
ENSMUSG00000121549	Y	-1		unprocessed_pseudogene	Srsx like pseudogene
ENSMUSG00000121550	Y	-1		unprocessed_pseudogene	Srsx like pseudogene
ENSMUSG00000121551	Y	1		unprocessed_pseudogene	Srsx like pseudogene
ENSMUSG00000121552	Y	1		unprocessed_pseudogene	Srsx like pseudogene
ENSMUSG00000121553	Y	-1		unprocessed_pseudogene	Srsx like pseudogene
ENSMUSG00000121554	Y	-1		unprocessed_pseudogene	Srsx like pseudogene
ENSMUSG00000121555	Y	-1		unprocessed_pseudogene	Srsx like pseudogene
ENSMUSG00000100501	Y	-1	Gm29466	lncRNA	predicted gene 29466 [Source:MGI Symbol;Acc:MGI:5580172]
ENSMUSG00000100083	Y	-1	Gm29467	lncRNA	predicted gene 29467 [Source:MGI Symbol;Acc:MGI:5580173]
ENSMUSG00000101991	Y	-1	Gm21724	unprocessed_pseudogene	predicted gene, 21724 [Source:MGI Symbol;Acc:MGI:5433888]
ENSMUSG00000100076	Y	1	Gm20963	lncRNA	predicted gene, 20963 [Source:MGI Symbol;Acc:MGI:5434318]
ENSMUSG00000121557	Y	-1		protein_coding	novel protein similar to Srsx
ENSMUSG00000121556	Y	1		protein_coding	novel protein similar to Srsx
ENSMUSG00000101100	Y	1	Gm28326	lncRNA	predicted gene 28326 [Source:MGI Symbol;Acc:MGI:5579032]
ENSMUSG00000101744	Y	1	Gm28325	lncRNA	predicted gene 28325 [Source:MGI Symbol;Acc:MGI:5579031]
ENSMUSG00000099978	Y	-1	Gm29407	unprocessed_pseudogene	predicted gene 29407 [Source:MGI Symbol;Acc:MGI:5580113]
ENSMUSG00000101150	Y	1	Gm29405	lncRNA	predicted gene 29405 [Source:MGI Symbol;Acc:MGI:5580111]
ENSMUSG00000099595	Y	-1	Gm29406	lncRNA	predicted gene 29406 [Source:MGI Symbol;Acc:MGI:5580112]
ENSMUSG00000100539	Y	-1	Gm20913	unprocessed_pseudogene	predicted gene, 20913 [Source:MGI Symbol;Acc:MGI:5434269]
ENSMUSG00000100073	Y	1	Gm29404	lncRNA	predicted gene 29404 [Source:MGI Symbol;Acc:MGI:5580110]
ENSMUSG00000100223	Y	-1	Gm29403	unprocessed_pseudogene	predicted gene 29403 [Source:MGI Symbol;Acc:MGI:5580109]
ENSMUSG00000100772	Y	-1	Gm28350	unprocessed_pseudogene	predicted gene 28350 [Source:MGI Symbol;Acc:MGI:5579056]
ENSMUSG00000101782	Y	1	Gm28964	lncRNA	predicted gene 28964 [Source:MGI Symbol;Acc:MGI:5579670]
ENSMUSG00000101155	Y	1	Sly	protein_coding	Sycp3 like Y-linked [Source:MGI Symbol;Acc:MGI:2687328]
ENSMUSG00000100295	Y	-1	Gm28165	unprocessed_pseudogene	predicted gene 28165 [Source:MGI Symbol;Acc:MGI:5578871]
ENSMUSG00000100578	Y	-1	Gm28709	lncRNA	predicted gene 28709 [Source:MGI Symbol;Acc:MGI:5579415]
ENSMUSG00000101245	Y	1	Gm28965	lncRNA	predicted gene 28965 [Source:MGI Symbol;Acc:MGI:5579671]
ENSMUSG00000121313	Y	-1		lncRNA	novel transcript
ENSMUSG00000100456	Y	-1	Gm21868	transcribed_unprocessed_pseudogene	predicted gene, 21868 [Source:MGI Symbol;Acc:MGI:5434032]
ENSMUSG00000096122	Y	-1	Gm21943	protein_coding	predicted gene, 21943 [Source:MGI Symbol;Acc:MGI:5439394]
ENSMUSG00000101943	Y	-1	Gm28532	lncRNA	predicted gene 28532 [Source:MGI Symbol;Acc:MGI:5579238]
ENSMUSG00000121314	Y	-1		lncRNA	novel transcript
ENSMUSG00000100724	Y	-1	Gm28533	transcribed_unprocessed_pseudogene	predicted gene 28533 [Source:MGI Symbol;Acc:MGI:5579239]
ENSMUSG00000099388	Y	1	Gm28966	lncRNA	predicted gene 28966 [Source:MGI Symbol;Acc:MGI:5579672]
ENSMUSG00000101399	Y	1	Gm28961	protein_coding	predicted gene 28961 [Source:MGI Symbol;Acc:MGI:5579667]
ENSMUSG00000101350	Y	-1	Gm28962	lncRNA	predicted gene 28962 [Source:MGI Symbol;Acc:MGI:5579668]
ENSMUSG00000100614	Y	-1	Gm28963	lncRNA	predicted gene 28963 [Source:MGI Symbol;Acc:MGI:5579669]
ENSMUSG00000121558	Y	1		unprocessed_pseudogene	Srsx like pseudogene
ENSMUSG00000121559	Y	1		unprocessed_pseudogene	Srsx like pseudogene
ENSMUSG00000121560	Y	1		unprocessed_pseudogene	Srsx like pseudogene
ENSMUSG00000121561	Y	1		unprocessed_pseudogene	Srsx like pseudogene
ENSMUSG00000121562	Y	1		unprocessed_pseudogene	Srsx like pseudogene
ENSMUSG00000121563	Y	1		unprocessed_pseudogene	Srsx pseudogene
ENSMUSG00000121564	Y	1		unprocessed_pseudogene	Srsx like pseudogene
ENSMUSG00000121565	Y	1		unprocessed_pseudogene	Srsx like pseudogene
ENSMUSG00000121566	Y	-1		unprocessed_pseudogene	Srsx like pseudogene
ENSMUSG00000121567	Y	-1		unprocessed_pseudogene	Srsx like pseudogene
ENSMUSG00000100278	Y	1	Gm28082	lncRNA	predicted gene 28082 [Source:MGI Symbol;Acc:MGI:5578788]
ENSMUSG00000100692	Y	-1	Gm21672	unprocessed_pseudogene	predicted gene, 21672 [Source:MGI Symbol;Acc:MGI:5435027]
ENSMUSG00000094052	Y	-1	Gm21118	protein_coding	predicted gene, 21118 [Source:MGI Symbol;Acc:MGI:5434473]
ENSMUSG00000099530	Y	-1	Gm29644	unprocessed_pseudogene	predicted gene 29644 [Source:MGI Symbol;Acc:MGI:5580350]
ENSMUSG00000099948	Y	-1	Gm29424	protein_coding	predicted gene 29424 [Source:MGI Symbol;Acc:MGI:5580130]
ENSMUSG00000104442	Y	1	4932431L22Rik	TEC	RIKEN cDNA 4932431L22 gene [Source:MGI Symbol;Acc:MGI:3588255]
ENSMUSG00000101440	Y	1	Gm29425	lncRNA	predicted gene 29425 [Source:MGI Symbol;Acc:MGI:5580131]
ENSMUSG00000103871	Y	-1	Gm38361	lncRNA	predicted gene, 38361 [Source:MGI Symbol;Acc:MGI:5611589]
ENSMUSG00000104356	Y	-1	Gm31260	unprocessed_pseudogene	predicted gene, 31260 [Source:MGI Symbol;Acc:MGI:5590419]
ENSMUSG00000103802	Y	-1	Gm21660	unprocessed_pseudogene	predicted gene, 21660 [Source:MGI Symbol;Acc:MGI:5435015]
ENSMUSG00000104472	Y	-1	Gm38209	lncRNA	predicted gene, 38209 [Source:MGI Symbol;Acc:MGI:5611437]
ENSMUSG00000095927	Y	1	Gm21822	protein_coding	predicted gene, 21822 [Source:MGI Symbol;Acc:MGI:5433986]
ENSMUSG00000103347	Y	1	Gm37734	lncRNA	predicted gene, 37734 [Source:MGI Symbol;Acc:MGI:5610962]
ENSMUSG00000104407	Y	1	Gm38013	lncRNA	predicted gene, 38013 [Source:MGI Symbol;Acc:MGI:5611241]
ENSMUSG00000102290	Y	-1	Gm21678	unprocessed_pseudogene	predicted gene, 21678 [Source:MGI Symbol;Acc:MGI:5435033]
ENSMUSG00000103612	Y	-1	Gm37948	lncRNA	predicted gene, 37948 [Source:MGI Symbol;Acc:MGI:5611176]
ENSMUSG00000102580	Y	-1	Gm37442	processed_pseudogene	predicted gene, 37442 [Source:MGI Symbol;Acc:MGI:5610670]
ENSMUSG00000102273	Y	1	Gm34550	lncRNA	predicted gene, 34550 [Source:MGI Symbol;Acc:MGI:5593709]
ENSMUSG00000102294	Y	1	Gm37544	lncRNA	predicted gene, 37544 [Source:MGI Symbol;Acc:MGI:5610772]
ENSMUSG00000103190	Y	1	Gm34716	lncRNA	predicted gene, 34716 [Source:MGI Symbol;Acc:MGI:5593875]
ENSMUSG00000100231	Y	1	Gm29554	protein_coding	predicted gene 29554 [Source:MGI Symbol;Acc:MGI:5580260]
ENSMUSG00000101469	Y	-1	Gm29556	unprocessed_pseudogene	predicted gene 29556 [Source:MGI Symbol;Acc:MGI:5580262]
ENSMUSG00000095508	Y	1	Gm20812	protein_coding	predicted gene, 20812 [Source:MGI Symbol;Acc:MGI:5434168]
ENSMUSG00000095606	Y	1	Gm21258	protein_coding	predicted gene, 21258 [Source:MGI Symbol;Acc:MGI:5434613]
ENSMUSG00000094570	Y	1	Gm20931	protein_coding	predicted gene, 20931 [Source:MGI Symbol;Acc:MGI:5434287]
ENSMUSG00000100488	Y	-1	Gm29559	unprocessed_pseudogene	predicted gene 29559 [Source:MGI Symbol;Acc:MGI:5580265]
ENSMUSG00000099621	Y	-1	Gm20919	unprocessed_pseudogene	predicted gene, 20919 [Source:MGI Symbol;Acc:MGI:5434275]
ENSMUSG00000095867	Y	-1	Gm20917	protein_coding	predicted gene, 20917 [Source:MGI Symbol;Acc:MGI:5434273]
ENSMUSG00000100784	Y	1	Gm28421	lncRNA	predicted gene 28421 [Source:MGI Symbol;Acc:MGI:5579127]
ENSMUSG00000101044	Y	-1	Gm28420	unprocessed_pseudogene	predicted gene 28420 [Source:MGI Symbol;Acc:MGI:5579126]
ENSMUSG00000099670	Y	-1	Gm28423	unprocessed_pseudogene	predicted gene 28423 [Source:MGI Symbol;Acc:MGI:5579129]
ENSMUSG00000099636	Y	1	Gm28422	lncRNA	predicted gene 28422 [Source:MGI Symbol;Acc:MGI:5579128]
ENSMUSG00000094746	Y	1	Gm20916	protein_coding	predicted gene, 20916 [Source:MGI Symbol;Acc:MGI:5434272]
ENSMUSG00000100494	Y	-1	Gm29033	unprocessed_pseudogene	predicted gene 29033 [Source:MGI Symbol;Acc:MGI:5579739]
ENSMUSG00000101118	Y	-1	Gm29034	processed_pseudogene	predicted gene 29034 [Source:MGI Symbol;Acc:MGI:5579740]
ENSMUSG00000101748	Y	-1	Gm21823	unprocessed_pseudogene	predicted gene, 21823 [Source:MGI Symbol;Acc:MGI:5433987]
ENSMUSG00000100064	Y	1	Gm28339	unprocessed_pseudogene	predicted gene 28339 [Source:MGI Symbol;Acc:MGI:5579045]
ENSMUSG00000095793	Y	-1	Gm20855	protein_coding	predicted gene, 20855 [Source:MGI Symbol;Acc:MGI:5434211]
ENSMUSG00000100299	Y	1	Gm28584	unprocessed_pseudogene	predicted gene 28584 [Source:MGI Symbol;Acc:MGI:5579290]
ENSMUSG00000101127	Y	1	Gm28585	lncRNA	predicted gene 28585 [Source:MGI Symbol;Acc:MGI:5579291]
ENSMUSG00000096650	Y	-1	Gm20896	protein_coding	predicted gene, 20896 [Source:MGI Symbol;Acc:MGI:5434252]
ENSMUSG00000102058	Y	-1	Gm28470	lncRNA	predicted gene 28470 [Source:MGI Symbol;Acc:MGI:5579176]
ENSMUSG00000100034	Y	1	Gm28469	lncRNA	predicted gene 28469 [Source:MGI Symbol;Acc:MGI:5579175]
ENSMUSG00000099589	Y	1	Gm21898	unprocessed_pseudogene	predicted gene, 21898 [Source:MGI Symbol;Acc:MGI:5434062]
ENSMUSG00000101713	Y	1	Gm28668	lncRNA	predicted gene 28668 [Source:MGI Symbol;Acc:MGI:5579374]
ENSMUSG00000099531	Y	1	Gm20869	protein_coding	predicted gene, 20869 [Source:MGI Symbol;Acc:MGI:5434225]
ENSMUSG00000100008	Y	-1	Gm28481	processed_pseudogene	predicted gene 28481 [Source:MGI Symbol;Acc:MGI:5579187]
ENSMUSG00000101134	Y	-1	Gm28482	lncRNA	predicted gene 28482 [Source:MGI Symbol;Acc:MGI:5579188]
ENSMUSG00000100537	Y	1	Gm28485	lncRNA	predicted gene 28485 [Source:MGI Symbol;Acc:MGI:5579191]
ENSMUSG00000094660	Y	-1	Gm21394	protein_coding	predicted gene, 21394 [Source:MGI Symbol;Acc:MGI:5434749]
ENSMUSG00000101052	Y	-1	Gm28471	unprocessed_pseudogene	predicted gene 28471 [Source:MGI Symbol;Acc:MGI:5579177]
ENSMUSG00000100881	Y	-1	Gm21824	unprocessed_pseudogene	predicted gene, 21824 [Source:MGI Symbol;Acc:MGI:5433988]
ENSMUSG00000101160	Y	1	Gm29338	lncRNA	predicted gene 29338 [Source:MGI Symbol;Acc:MGI:5580044]
ENSMUSG00000099840	Y	1	Gm21409	protein_coding	predicted gene, 21409 [Source:MGI Symbol;Acc:MGI:5434764]
ENSMUSG00000100951	Y	-1	Gm29339	unprocessed_pseudogene	predicted gene 29339 [Source:MGI Symbol;Acc:MGI:5580045]
ENSMUSG00000101068	Y	-1	Gm28759	processed_pseudogene	predicted gene 28759 [Source:MGI Symbol;Acc:MGI:5579465]
ENSMUSG00000101405	Y	-1	Gm28758	lncRNA	predicted gene 28758 [Source:MGI Symbol;Acc:MGI:5579464]
ENSMUSG00000099633	Y	1	Gm29071	lncRNA	predicted gene 29071 [Source:MGI Symbol;Acc:MGI:5579777]
ENSMUSG00000100232	Y	1	Gm28947	lncRNA	predicted gene 28947 [Source:MGI Symbol;Acc:MGI:5579653]
ENSMUSG00000100485	Y	1	Gm20920	protein_coding	predicted gene, 20920 [Source:MGI Symbol;Acc:MGI:5434276]
ENSMUSG00000101484	Y	1	Gm28798	lncRNA	predicted gene 28798 [Source:MGI Symbol;Acc:MGI:5579504]
ENSMUSG00000100587	Y	1	Gm28797	unprocessed_pseudogene	predicted gene 28797 [Source:MGI Symbol;Acc:MGI:5579503]
ENSMUSG00000099828	Y	1	Gm28796	unprocessed_pseudogene	predicted gene 28796 [Source:MGI Symbol;Acc:MGI:5579502]
ENSMUSG00000101158	Y	-1	Gm20894	protein_coding	predicted gene, 20894 [Source:MGI Symbol;Acc:MGI:5434250]
ENSMUSG00000101286	Y	1	Gm21317	protein_coding	predicted gene, 21317 [Source:MGI Symbol;Acc:MGI:5434672]
ENSMUSG00000100316	Y	1	Gm28812	unprocessed_pseudogene	predicted gene 28812 [Source:MGI Symbol;Acc:MGI:5579518]
ENSMUSG00000101284	Y	1	Gm28811	lncRNA	predicted gene 28811 [Source:MGI Symbol;Acc:MGI:5579517]
ENSMUSG00000100651	Y	-1	Gm28810	lncRNA	predicted gene 28810 [Source:MGI Symbol;Acc:MGI:5579516]
ENSMUSG00000101933	Y	-1	Gm20835	protein_coding	predicted gene, 20835 [Source:MGI Symbol;Acc:MGI:5434191]
ENSMUSG00000100647	Y	-1	Gm29027	lncRNA	predicted gene 29027 [Source:MGI Symbol;Acc:MGI:5579733]
ENSMUSG00000099894	Y	1	Gm20911	protein_coding	predicted gene, 20911 [Source:MGI Symbol;Acc:MGI:5434267]
ENSMUSG00000100125	Y	-1	Gm28739	unprocessed_pseudogene	predicted gene 28739 [Source:MGI Symbol;Acc:MGI:5579445]
ENSMUSG00000100915	Y	1	Gm29321	lncRNA	predicted gene 29321 [Source:MGI Symbol;Acc:MGI:5580027]
ENSMUSG00000096769	Y	1	Gm21117	protein_coding	predicted gene, 21117 [Source:MGI Symbol;Acc:MGI:5434472]
ENSMUSG00000094616	Y	1	Gm20888	protein_coding	predicted gene, 20888 [Source:MGI Symbol;Acc:MGI:5434244]
ENSMUSG00000100653	Y	-1	Gm28238	lncRNA	predicted gene 28238 [Source:MGI Symbol;Acc:MGI:5578944]
ENSMUSG00000094647	Y	1	Gm21650	protein_coding	predicted gene, 21650 [Source:MGI Symbol;Acc:MGI:5435005]
ENSMUSG00000099646	Y	-1	Gm28541	lncRNA	predicted gene 28541 [Source:MGI Symbol;Acc:MGI:5579247]
ENSMUSG00000099535	Y	-1	Gm28542	unprocessed_pseudogene	predicted gene 28542 [Source:MGI Symbol;Acc:MGI:5579248]
ENSMUSG00000101285	Y	1	Gm28600	lncRNA	predicted gene 28600 [Source:MGI Symbol;Acc:MGI:5579306]
ENSMUSG00000094821	Y	1	Gm21518	protein_coding	predicted gene, 21518 [Source:MGI Symbol;Acc:MGI:5434873]
ENSMUSG00000095979	Y	1	Gm21209	protein_coding	predicted gene, 21209 [Source:MGI Symbol;Acc:MGI:5434564]
ENSMUSG00000101339	Y	1	Gm29180	processed_pseudogene	predicted gene 29180 [Source:MGI Symbol;Acc:MGI:5579886]
ENSMUSG00000099731	Y	1	Gm29181	unprocessed_pseudogene	predicted gene 29181 [Source:MGI Symbol;Acc:MGI:5579887]
ENSMUSG00000096902	Y	-1	Gm20843	protein_coding	predicted gene, 20843 [Source:MGI Symbol;Acc:MGI:5434199]
ENSMUSG00000101533	Y	1	Gm29393	lncRNA	predicted gene 29393 [Source:MGI Symbol;Acc:MGI:5580099]
ENSMUSG00000102045	Y	1	Gm21294	protein_coding	predicted gene, 21294 [Source:MGI Symbol;Acc:MGI:5434649]
ENSMUSG00000100407	Y	1	Gm28472	lncRNA	predicted gene 28472 [Source:MGI Symbol;Acc:MGI:5579178]
ENSMUSG00000095153	Y	1	Gm21095	protein_coding	predicted gene, 21095 [Source:MGI Symbol;Acc:MGI:5434450]
ENSMUSG00000100946	Y	-1	Gm28473	unprocessed_pseudogene	predicted gene 28473 [Source:MGI Symbol;Acc:MGI:5579179]
ENSMUSG00000101851	Y	-1	Gm28474	processed_pseudogene	predicted gene 28474 [Source:MGI Symbol;Acc:MGI:5579180]
ENSMUSG00000099541	Y	-1	Gm21488	protein_coding	predicted gene, 21488 [Source:MGI Symbol;Acc:MGI:5434843]
ENSMUSG00000099573	Y	1	Gm28854	unprocessed_pseudogene	predicted gene 28854 [Source:MGI Symbol;Acc:MGI:5579560]
ENSMUSG00000102104	Y	-1	Gm28858	lncRNA	predicted gene 28858 [Source:MGI Symbol;Acc:MGI:5579564]
ENSMUSG00000100055	Y	-1	Gm20890	protein_coding	predicted gene, 20890 [Source:MGI Symbol;Acc:MGI:5434246]
ENSMUSG00000101929	Y	-1	Gm28245	lncRNA	predicted gene 28245 [Source:MGI Symbol;Acc:MGI:5578951]
ENSMUSG00000100708	Y	1	Gm21173	protein_coding	predicted gene, 21173 [Source:MGI Symbol;Acc:MGI:5434528]
ENSMUSG00000101353	Y	1	Gm29203	lncRNA	predicted gene 29203 [Source:MGI Symbol;Acc:MGI:5579909]
ENSMUSG00000100726	Y	1	Gm21497	protein_coding	predicted gene, 21497 [Source:MGI Symbol;Acc:MGI:5434852]
ENSMUSG00000101200	Y	-1	Gm20802	unprocessed_pseudogene	predicted gene, 20802 [Source:MGI Symbol;Acc:MGI:5434158]
ENSMUSG00000099903	Y	1	Gm29070	lncRNA	predicted gene 29070 [Source:MGI Symbol;Acc:MGI:5579776]
ENSMUSG00000100972	Y	1	Gm28553	protein_coding	predicted gene 28553 [Source:MGI Symbol;Acc:MGI:5579259]
ENSMUSG00000102019	Y	-1	Gm21873	unprocessed_pseudogene	predicted gene, 21873 [Source:MGI Symbol;Acc:MGI:5434037]
ENSMUSG00000101465	Y	1	Gm29190	lncRNA	predicted gene 29190 [Source:MGI Symbol;Acc:MGI:5579896]
ENSMUSG00000095578	Y	1	Gm21760	protein_coding	predicted gene, 21760 [Source:MGI Symbol;Acc:MGI:5433924]
ENSMUSG00000095135	Y	1	Gm21858	protein_coding	predicted gene, 21858 [Source:MGI Symbol;Acc:MGI:5434022]
ENSMUSG00000100195	Y	-1	Gm29244	unprocessed_pseudogene	predicted gene 29244 [Source:MGI Symbol;Acc:MGI:5579950]
ENSMUSG00000100667	Y	1	1700040F15Rik	protein_coding	RIKEN cDNA 1700040F15 gene [Source:MGI Symbol;Acc:MGI:1920579]
ENSMUSG00000101653	Y	1	Gm20792	protein_coding	predicted gene, 20792 [Source:MGI Symbol;Acc:MGI:5434148]
ENSMUSG00000100423	Y	1	Gm28754	lncRNA	predicted gene 28754 [Source:MGI Symbol;Acc:MGI:5579460]
ENSMUSG00000093895	Y	-1	Gm21865	protein_coding	predicted gene, 21865 [Source:MGI Symbol;Acc:MGI:5434029]
ENSMUSG00000103371	Y	1	Gm35134	protein_coding	predicted gene, 35134 [Source:MGI Symbol;Acc:MGI:5594293]
ENSMUSG00000103489	Y	1	Gm37998	lncRNA	predicted gene, 37998 [Source:MGI Symbol;Acc:MGI:5611226]
ENSMUSG00000104191	Y	1	Gm30737	protein_coding	predicted gene, 30737 [Source:MGI Symbol;Acc:MGI:5589896]
ENSMUSG00000102492	Y	-1	Gm36987	TEC	predicted gene, 36987 [Source:MGI Symbol;Acc:MGI:5610215]
ENSMUSG00000100330	Y	1	Gm28531	unprocessed_pseudogene	predicted gene 28531 [Source:MGI Symbol;Acc:MGI:5579237]
ENSMUSG00000100608	Y	-1	Gm21996	protein_coding	predicted gene 21996 [Source:MGI Symbol;Acc:MGI:5440224]
ENSMUSG00000101250	Y	-1	Gm28105	unprocessed_pseudogene	predicted gene 28105 [Source:MGI Symbol;Acc:MGI:5578811]
ENSMUSG00000100352	Y	-1	Gm28104	lncRNA	predicted gene 28104 [Source:MGI Symbol;Acc:MGI:5578810]
ENSMUSG00000100682	Y	-1	Gm28103	lncRNA	predicted gene 28103 [Source:MGI Symbol;Acc:MGI:5578809]
ENSMUSG00000101915	Y	1	Gm28102	protein_coding	predicted gene 28102 [Source:MGI Symbol;Acc:MGI:5578808]
ENSMUSG00000099695	Y	-1	Gm28488	lncRNA	predicted gene 28488 [Source:MGI Symbol;Acc:MGI:5579194]
ENSMUSG00000100399	Y	-1	Gm28491	lncRNA	predicted gene 28491 [Source:MGI Symbol;Acc:MGI:5579197]
ENSMUSG00000094789	Y	-1	Gm28490	protein_coding	predicted gene 28490 [Source:MGI Symbol;Acc:MGI:5579196]
ENSMUSG00000100321	Y	-1	Gm29579	lncRNA	predicted gene 29579 [Source:MGI Symbol;Acc:MGI:5580285]
ENSMUSG00000100467	Y	-1	Gm29582	protein_coding	predicted gene 29582 [Source:MGI Symbol;Acc:MGI:5580288]
ENSMUSG00000100338	Y	1	Gm28870	protein_coding	predicted gene 28870 [Source:MGI Symbol;Acc:MGI:5579576]
ENSMUSG00000099638	Y	-1	Gm28279	lncRNA	predicted gene 28279 [Source:MGI Symbol;Acc:MGI:5578985]
ENSMUSG00000094181	Y	-1	Gm21739	protein_coding	predicted gene, 21739 [Source:MGI Symbol;Acc:MGI:5433903]
ENSMUSG00000094782	Y	1	Gm21256	protein_coding	predicted gene, 21256 [Source:MGI Symbol;Acc:MGI:5434611]
ENSMUSG00000095011	Y	-1	Gm20838	protein_coding	predicted gene, 20838 [Source:MGI Symbol;Acc:MGI:5434194]
ENSMUSG00000101110	Y	1	Gm28890	lncRNA	predicted gene 28890 [Source:MGI Symbol;Acc:MGI:5579596]
ENSMUSG00000095141	Y	1	Gm28891	protein_coding	predicted gene 28891 [Source:MGI Symbol;Acc:MGI:5579597]
ENSMUSG00000096178	Y	1	Gm20837	protein_coding	predicted gene, 20837 [Source:MGI Symbol;Acc:MGI:5434193]
ENSMUSG00000100964	Y	-1	Gm29503	unprocessed_pseudogene	predicted gene 29503 [Source:MGI Symbol;Acc:MGI:5580209]
ENSMUSG00000096626	Y	-1	Gm21861	protein_coding	predicted gene, 21861 [Source:MGI Symbol;Acc:MGI:5434025]
ENSMUSG00000099677	Y	-1	Gm21722	unprocessed_pseudogene	predicted gene, 21722 [Source:MGI Symbol;Acc:MGI:5433886]
ENSMUSG00000100925	Y	-1	Gm28898	lncRNA	predicted gene 28898 [Source:MGI Symbol;Acc:MGI:5579604]
ENSMUSG00000099740	Y	1	Gm28897	protein_coding	predicted gene 28897 [Source:MGI Symbol;Acc:MGI:5579603]
ENSMUSG00000099792	Y	1	Gm29564	protein_coding	predicted gene 29564 [Source:MGI Symbol;Acc:MGI:5580270]
ENSMUSG00000099925	Y	1	Gm28827	protein_coding	predicted gene 28827 [Source:MGI Symbol;Acc:MGI:5579533]
ENSMUSG00000101528	Y	1	Gm29110	protein_coding	predicted gene 29110 [Source:MGI Symbol;Acc:MGI:5579816]
ENSMUSG00000102262	Y	1	Gm38107	unprocessed_pseudogene	predicted gene, 38107 [Source:MGI Symbol;Acc:MGI:5611335]
ENSMUSG00000103528	Y	-1	Gm31571	protein_coding	predicted gene, 31571 [Source:MGI Symbol;Acc:MGI:5590730]
ENSMUSG00000102668	Y	-1	Gm29866	protein_coding	predicted gene, 29866 [Source:MGI Symbol;Acc:MGI:5589025]
ENSMUSG00000104131	Y	-1	Gm36950	lncRNA	predicted gene, 36950 [Source:MGI Symbol;Acc:MGI:5610178]
ENSMUSG00000100731	Y	-1	Gm29523	unprocessed_pseudogene	predicted gene 29523 [Source:MGI Symbol;Acc:MGI:5580229]
ENSMUSG00000100074	Y	-1	Gm29524	unprocessed_pseudogene	predicted gene 29524 [Source:MGI Symbol;Acc:MGI:5580230]
ENSMUSG00000099676	Y	-1	Gm29528	processed_pseudogene	predicted gene 29528 [Source:MGI Symbol;Acc:MGI:5580234]
ENSMUSG00000094813	Y	-1	Gm20777	protein_coding	predicted gene, 20777 [Source:MGI Symbol;Acc:MGI:5434133]
ENSMUSG00000099482	Y	-1	Gm28955	lncRNA	predicted gene 28955 [Source:MGI Symbol;Acc:MGI:5579661]
ENSMUSG00000099776	Y	1	Gm28954	lncRNA	predicted gene 28954 [Source:MGI Symbol;Acc:MGI:5579660]
ENSMUSG00000101396	Y	1	Gm28510	protein_coding	predicted gene 28510 [Source:MGI Symbol;Acc:MGI:5579216]
ENSMUSG00000100995	Y	-1	Gm29525	unprocessed_pseudogene	predicted gene 29525 [Source:MGI Symbol;Acc:MGI:5580231]
ENSMUSG00000100273	Y	-1	Gm29526	processed_pseudogene	predicted gene 29526 [Source:MGI Symbol;Acc:MGI:5580232]
ENSMUSG00000095950	Y	-1	Gm20737	protein_coding	predicted gene, 20737 [Source:MGI Symbol;Acc:MGI:5434093]
ENSMUSG00000118472	Y	1	Gm21775	unprocessed_pseudogene	predicted gene, 21775 [Source:MGI Symbol;Acc:MGI:5433939]
ENSMUSG00000118422	Y	1	Gm21900	unprocessed_pseudogene	predicted gene, 21900 [Source:MGI Symbol;Acc:MGI:5434064]
ENSMUSG00000100369	Y	1	Gm29527	lncRNA	predicted gene 29527 [Source:MGI Symbol;Acc:MGI:5580233]
ENSMUSG00000075359	Y	-1	Gm20775	unprocessed_pseudogene	predicted gene, 20775 [Source:MGI Symbol;Acc:MGI:5434131]
ENSMUSG00000099668	Y	1	Gm29522	lncRNA	predicted gene 29522 [Source:MGI Symbol;Acc:MGI:5580228]
ENSMUSG00000100289	Y	-1	Gm28917	unprocessed_pseudogene	predicted gene 28917 [Source:MGI Symbol;Acc:MGI:5579623]
ENSMUSG00000101243	Y	1	Gm28919	protein_coding	predicted gene 28919 [Source:MGI Symbol;Acc:MGI:5579625]
ENSMUSG00000079806	Y	-1	Gm21719	protein_coding	predicted gene, 21719 [Source:MGI Symbol;Acc:MGI:5433883]
ENSMUSG00000100479	Y	-1	Gm28921	processed_pseudogene	predicted gene 28921 [Source:MGI Symbol;Acc:MGI:5579627]
ENSMUSG00000099352	Y	-1	Gm28920	unprocessed_pseudogene	predicted gene 28920 [Source:MGI Symbol;Acc:MGI:5579626]
ENSMUSG00000101388	Y	-1	Gm28444	lncRNA	predicted gene 28444 [Source:MGI Symbol;Acc:MGI:5579150]
ENSMUSG00000100634	Y	1	Gm28171	protein_coding	predicted gene 28171 [Source:MGI Symbol;Acc:MGI:5578877]
ENSMUSG00000100056	Y	-1	Gm28173	lncRNA	predicted gene 28173 [Source:MGI Symbol;Acc:MGI:5578879]
ENSMUSG00000102338	Y	-1	Gm37236	TEC	predicted gene, 37236 [Source:MGI Symbol;Acc:MGI:5610464]
ENSMUSG00000101291	Y	1	Gm29194	lncRNA	predicted gene 29194 [Source:MGI Symbol;Acc:MGI:5579900]
ENSMUSG00000096036	Y	1	Gm21778	protein_coding	predicted gene, 21778 [Source:MGI Symbol;Acc:MGI:5433942]
ENSMUSG00000102042	Y	1	Gm29195	processed_pseudogene	predicted gene 29195 [Source:MGI Symbol;Acc:MGI:5579901]
ENSMUSG00000100878	Y	1	Gm29196	unprocessed_pseudogene	predicted gene 29196 [Source:MGI Symbol;Acc:MGI:5579902]
ENSMUSG00000099721	Y	-1	Gm28435	unprocessed_pseudogene	predicted gene 28435 [Source:MGI Symbol;Acc:MGI:5579141]
ENSMUSG00000101619	Y	1	Gm28436	unprocessed_pseudogene	predicted gene 28436 [Source:MGI Symbol;Acc:MGI:5579142]
ENSMUSG00000100710	Y	1	Gm29197	unprocessed_pseudogene	predicted gene 29197 [Source:MGI Symbol;Acc:MGI:5579903]
ENSMUSG00002075850	Y	1	Gm54349	miRNA	predicted gene, 54349 [Source:MGI Symbol;Acc:MGI:6845178]
ENSMUSG00000099761	Y	-1	Gm29158	lncRNA	predicted gene 29158 [Source:MGI Symbol;Acc:MGI:5579864]
ENSMUSG00000096706	Y	1	Gm21854	protein_coding	predicted gene, 21854 [Source:MGI Symbol;Acc:MGI:5434018]
ENSMUSG00000101805	Y	1	Gm28768	processed_pseudogene	predicted gene 28768 [Source:MGI Symbol;Acc:MGI:5579474]
ENSMUSG00000101380	Y	1	Gm28769	unprocessed_pseudogene	predicted gene 28769 [Source:MGI Symbol;Acc:MGI:5579475]
ENSMUSG00000096268	Y	1	Gm20914	protein_coding	predicted gene, 20914 [Source:MGI Symbol;Acc:MGI:5434270]
ENSMUSG00000094773	Y	-1	Gm21812	protein_coding	predicted gene, 21812 [Source:MGI Symbol;Acc:MGI:5433976]
ENSMUSG00000099688	Y	1	Gm29535	unprocessed_pseudogene	predicted gene 29535 [Source:MGI Symbol;Acc:MGI:5580241]
ENSMUSG00000101094	Y	-1	Gm29533	unprocessed_pseudogene	predicted gene 29533 [Source:MGI Symbol;Acc:MGI:5580239]
ENSMUSG00000101647	Y	-1	Gm29534	processed_pseudogene	predicted gene 29534 [Source:MGI Symbol;Acc:MGI:5580240]
ENSMUSG00000096223	Y	-1	Gm21874	protein_coding	predicted gene, 21874 [Source:MGI Symbol;Acc:MGI:5434038]
ENSMUSG00000101737	Y	-1	Gm28849	unprocessed_pseudogene	predicted gene 28849 [Source:MGI Symbol;Acc:MGI:5579555]
ENSMUSG00000100752	Y	-1	Gm28847	unprocessed_pseudogene	predicted gene 28847 [Source:MGI Symbol;Acc:MGI:5579553]
ENSMUSG00000100087	Y	-1	Gm29475	unprocessed_pseudogene	predicted gene 29475 [Source:MGI Symbol;Acc:MGI:5580181]
ENSMUSG00000094556	Y	1	Gm20821	protein_coding	predicted gene, 20821 [Source:MGI Symbol;Acc:MGI:5434177]
ENSMUSG00000101913	Y	1	Gm28999	lncRNA	predicted gene 28999 [Source:MGI Symbol;Acc:MGI:5579705]
ENSMUSG00000094484	Y	-1	Gm21244	protein_coding	predicted gene, 21244 [Source:MGI Symbol;Acc:MGI:5434599]
ENSMUSG00000100080	Y	-1	Gm29364	lncRNA	predicted gene 29364 [Source:MGI Symbol;Acc:MGI:5580070]
ENSMUSG00000101441	Y	1	Gm29363	lncRNA	predicted gene 29363 [Source:MGI Symbol;Acc:MGI:5580069]
ENSMUSG00000091077	Y	-1	Gm21292	protein_coding	predicted gene, 21292 [Source:MGI Symbol;Acc:MGI:5434647]
ENSMUSG00000094679	Y	-1	Gm21721	protein_coding	predicted gene, 21721 [Source:MGI Symbol;Acc:MGI:5433885]
ENSMUSG00000100109	Y	-1	Gm29366	unprocessed_pseudogene	predicted gene 29366 [Source:MGI Symbol;Acc:MGI:5580072]
ENSMUSG00000100848	Y	-1	Gm29281	processed_pseudogene	predicted gene 29281 [Source:MGI Symbol;Acc:MGI:5579987]
ENSMUSG00000100105	Y	-1	Gm29330	unprocessed_pseudogene	predicted gene 29330 [Source:MGI Symbol;Acc:MGI:5580036]
ENSMUSG00000096820	Y	1	Gm21425	protein_coding	predicted gene, 21425 [Source:MGI Symbol;Acc:MGI:5434780]
ENSMUSG00000095900	Y	1	Gm20773	protein_coding	predicted gene, 20773 [Source:MGI Symbol;Acc:MGI:5434129]
ENSMUSG00000101143	Y	1	Gm21151	unprocessed_pseudogene	predicted gene, 21151 [Source:MGI Symbol;Acc:MGI:5434506]
ENSMUSG00000102005	Y	-1	Gm29409	lncRNA	predicted gene 29409 [Source:MGI Symbol;Acc:MGI:5580115]
ENSMUSG00000101491	Y	-1	Gm28632	lncRNA	predicted gene 28632 [Source:MGI Symbol;Acc:MGI:5579338]
ENSMUSG00000100624	Y	1	Gm28101	unprocessed_pseudogene	predicted gene 28101 [Source:MGI Symbol;Acc:MGI:5578807]
ENSMUSG00000102388	Y	1	Gm33815	translated_unprocessed_pseudogene	predicted gene, 33815 [Source:MGI Symbol;Acc:MGI:5592974]
ENSMUSG00000102131	Y	1	Gm21160	unprocessed_pseudogene	predicted gene, 21160 [Source:MGI Symbol;Acc:MGI:5434515]
ENSMUSG00000094699	Y	1	Gm28637	unprocessed_pseudogene	predicted gene 28637 [Source:MGI Symbol;Acc:MGI:5579343]
ENSMUSG00000100659	Y	-1	Gm28636	unprocessed_pseudogene	predicted gene 28636 [Source:MGI Symbol;Acc:MGI:5579342]
ENSMUSG00000117541	18	1	Gm50048	lncRNA	predicted gene, 50048 [Source:MGI Symbol;Acc:MGI:6275358]
ENSMUSG00000118362	18	1	Gm19466	lncRNA	predicted gene, 19466 [Source:MGI Symbol;Acc:MGI:5011651]
ENSMUSG00000047161	18	-1	Chst9	protein_coding	carbohydrate (N-acetylgalactosamine 4-0) sulfotransferase 9 [Source:MGI Symbol;Acc:MGI:1918617]
ENSMUSG00000058064	18	1	Gm10036	processed_pseudogene	predicted gene 10036 [Source:MGI Symbol;Acc:MGI:3642334]
ENSMUSG00000089454	18	1	Gm24228	snoRNA	predicted gene, 24228 [Source:MGI Symbol;Acc:MGI:5454005]
ENSMUSG00000043223	18	1	Gm4835	processed_pseudogene	predicted pseudogene 4835 [Source:MGI Symbol;Acc:MGI:3648263]
ENSMUSG00002076444	18	1	Gm54353	misc_RNA	predicted gene, 54353 [Source:MGI Symbol;Acc:MGI:6845186]
ENSMUSG00000117532	18	-1	Gm50076	lncRNA	predicted gene, 50076 [Source:MGI Symbol;Acc:MGI:6275403]
ENSMUSG00002076050	18	-1	Gm54354	misc_RNA	predicted gene, 54354 [Source:MGI Symbol;Acc:MGI:6845188]
ENSMUSG00000063628	18	-1	Gm7665	processed_pseudogene	predicted pseudogene 7665 [Source:MGI Symbol;Acc:MGI:3645651]
ENSMUSG00000024304	18	-1	Cdh2	protein_coding	cadherin 2 [Source:MGI Symbol;Acc:MGI:88355]
ENSMUSG00000085575	18	1	Gm15485	lncRNA	predicted gene 15485 [Source:MGI Symbol;Acc:MGI:3705269]
ENSMUSG00000086095	18	1	Gm15328	lncRNA	predicted gene 15328 [Source:MGI Symbol;Acc:MGI:3705182]
ENSMUSG00000082608	18	-1	Gm7670	processed_pseudogene	predicted gene 7670 [Source:MGI Symbol;Acc:MGI:3648912]
ENSMUSG00000087170	18	1	1700001G01Rik	lncRNA	RIKEN cDNA 1700001G01 gene [Source:MGI Symbol;Acc:MGI:1922683]
ENSMUSG00000077305	18	1	Gm22470	snoRNA	predicted gene, 22470 [Source:MGI Symbol;Acc:MGI:5452247]
ENSMUSG00002076623	18	-1	Gm54355	misc_RNA	predicted gene, 54355 [Source:MGI Symbol;Acc:MGI:6845190]
ENSMUSG00000117460	18	-1	4921533I20Rik	transcribed_processed_pseudogene	Riken cDNA 4921533I20 gene [Source:MGI Symbol;Acc:MGI:3613759]
ENSMUSG00000117615	18	-1	4930545E07Rik	lncRNA	RIKEN cDNA 4930545E07 gene [Source:MGI Symbol;Acc:MGI:1922412]
ENSMUSG00000117491	18	-1	Gm50082	processed_pseudogene	predicted gene, 50082 [Source:MGI Symbol;Acc:MGI:6275414]
ENSMUSG00000048799	18	-1	Cep120	protein_coding	centrosomal protein 120 [Source:MGI Symbol;Acc:MGI:2147298]
ENSMUSG00000117439	18	1	Gm50083	processed_pseudogene	predicted gene, 50083 [Source:MGI Symbol;Acc:MGI:6275415]
ENSMUSG00002076588	18	1	Gm54356	miRNA	predicted gene, 54356 [Source:MGI Symbol;Acc:MGI:6845192]
ENSMUSG00000117574	18	-1	Gm50084	lncRNA	predicted gene, 50084 [Source:MGI Symbol;Acc:MGI:6275416]
ENSMUSG00000117378	18	1	Gm31086	lncRNA	predicted gene, 31086 [Source:MGI Symbol;Acc:MGI:5590245]
ENSMUSG00000117636	18	-1	Gm38432	processed_pseudogene	predicted gene, 38432 [Source:MGI Symbol;Acc:MGI:5621317]
ENSMUSG00000117407	18	-1	Gm7720	transcribed_processed_pseudogene	predicted gene 7720 [Source:MGI Symbol;Acc:MGI:3647601]
ENSMUSG00002075071	18	1	Gm54357	misc_RNA	predicted gene, 54357 [Source:MGI Symbol;Acc:MGI:6845194]
ENSMUSG00002076979	18	1	Gm54358	rRNA	predicted gene, 54358 [Source:MGI Symbol;Acc:MGI:6845196]
ENSMUSG00000073563	18	1	Csnk1g3	protein_coding	casein kinase 1, gamma 3 [Source:MGI Symbol;Acc:MGI:1917675]
ENSMUSG00000069376	18	1	Gm5507	processed_pseudogene	predicted gene 5507 [Source:MGI Symbol;Acc:MGI:3648656]
ENSMUSG00000117769	18	-1	Gm8594	processed_pseudogene	predicted gene 8594 [Source:MGI Symbol;Acc:MGI:3643421]
ENSMUSG00000117881	18	1	Gm50361	lncRNA	predicted gene, 50361 [Source:MGI Symbol;Acc:MGI:6303248]
ENSMUSG00000118103	18	-1	4933434P08Rik	lncRNA	RIKEN cDNA 4933434P08 gene [Source:MGI Symbol;Acc:MGI:1918532]
ENSMUSG00000118154	18	1	9330117O12Rik	lncRNA	RIKEN cDNA 9330117O12 gene [Source:MGI Symbol;Acc:MGI:5439411]
ENSMUSG00000118307	18	1	Gm5821	processed_pseudogene	predicted gene 5821 [Source:MGI Symbol;Acc:MGI:3646289]
ENSMUSG00000118120	18	-1	Gm33732	lncRNA	predicted gene, 33732 [Source:MGI Symbol;Acc:MGI:5592891]
ENSMUSG00000117825	18	1	Gm50365	processed_pseudogene	predicted gene, 50365 [Source:MGI Symbol;Acc:MGI:6303255]
ENSMUSG00000118063	18	1	Gm50366	processed_pseudogene	predicted gene, 50366 [Source:MGI Symbol;Acc:MGI:6303256]
ENSMUSG00000059898	18	-1	Dsc3	protein_coding	desmocollin 3 [Source:MGI Symbol;Acc:MGI:1194993]
ENSMUSG00000052713	18	-1	Zfp608	protein_coding	zinc finger protein 608 [Source:MGI Symbol;Acc:MGI:2442338]
ENSMUSG00000084521	18	-1	Gm24183	snoRNA	predicted gene, 24183 [Source:MGI Symbol;Acc:MGI:5453960]
ENSMUSG00000117733	18	1	Gm54359	lncRNA	predicted gene, 54359 [Source:MGI Symbol;Acc:MGI:6845198]
ENSMUSG00000104521	18	1	Gm34073	TEC	predicted gene, 34073 [Source:MGI Symbol;Acc:MGI:5593232]
ENSMUSG00000088227	18	1	Gm22597	snRNA	predicted gene, 22597 [Source:MGI Symbol;Acc:MGI:5452374]
ENSMUSG00000104455	18	1	Gm37828	TEC	predicted gene, 37828 [Source:MGI Symbol;Acc:MGI:5611056]
ENSMUSG00000103555	18	-1	Gm37337	TEC	predicted gene, 37337 [Source:MGI Symbol;Acc:MGI:5610565]
ENSMUSG00000092702	18	-1	Gm24514	misc_RNA	predicted gene, 24514 [Source:MGI Symbol;Acc:MGI:5454291]
ENSMUSG00000098119	18	-1	Gm26959	processed_pseudogene	predicted gene, 26959 [Source:MGI Symbol;Acc:MGI:5504074]
ENSMUSG00000098007	18	-1	Gm8614	processed_pseudogene	predicted gene 8614 [Source:MGI Symbol;Acc:MGI:3644907]
ENSMUSG00000118348	18	1	Gm6942	processed_pseudogene	predicted gene 6942 [Source:MGI Symbol;Acc:MGI:3643094]
ENSMUSG00000118141	18	1	Gm4230	lncRNA	predicted gene 4230 [Source:MGI Symbol;Acc:MGI:3782406]
ENSMUSG00002076978	18	-1	Gm54360	miRNA	predicted gene, 54360 [Source:MGI Symbol;Acc:MGI:6845200]
ENSMUSG00000098141	18	1	Gm6944	processed_pseudogene	predicted gene 6944 [Source:MGI Symbol;Acc:MGI:3645932]
ENSMUSG00002075198	18	-1	Gm54361	misc_RNA	predicted gene, 54361 [Source:MGI Symbol;Acc:MGI:6845202]
ENSMUSG00000088440	18	1	Gm23555	snoRNA	predicted gene, 23555 [Source:MGI Symbol;Acc:MGI:5453332]
ENSMUSG00002075430	18	1	Gm54362	miRNA	predicted gene, 54362 [Source:MGI Symbol;Acc:MGI:6845204]
ENSMUSG00000118137	18	1	Gm50385	processed_pseudogene	predicted gene, 50385 [Source:MGI Symbol;Acc:MGI:6303286]
ENSMUSG00000117688	18	1	Gm8629	processed_pseudogene	predicted gene 8629 [Source:MGI Symbol;Acc:MGI:3646127]
ENSMUSG00000001700	18	1	Gramd3	protein_coding	GRAM domain containing 3 [Source:MGI Symbol;Acc:MGI:1914815]
ENSMUSG00000024331	18	-1	Dsc2	protein_coding	desmocollin 2 [Source:MGI Symbol;Acc:MGI:103221]
ENSMUSG00000044322	18	-1	Dsc1	protein_coding	desmocollin 1 [Source:MGI Symbol;Acc:MGI:109173]
ENSMUSG00000034774	18	1	Dsg1c	protein_coding	desmoglein 1 gamma [Source:MGI Symbol;Acc:MGI:2664358]
ENSMUSG00000069441	18	1	Dsg1a	protein_coding	desmoglein 1 alpha [Source:MGI Symbol;Acc:MGI:94930]
ENSMUSG00000061928	18	1	Dsg1b	protein_coding	desmoglein 1 beta [Source:MGI Symbol;Acc:MGI:2664357]
ENSMUSG00000053644	18	-1	Aldh7a1	protein_coding	aldehyde dehydrogenase family 7, member A1 [Source:MGI Symbol;Acc:MGI:108186]
ENSMUSG00000118186	18	1	Gm8642	processed_pseudogene	predicted gene 8642 [Source:MGI Symbol;Acc:MGI:3647457]
ENSMUSG00000099196	18	1	Mir1258	miRNA	microRNA 1258 [Source:MGI Symbol;Acc:MGI:5530753]
ENSMUSG00000001804	18	1	Dsg4	protein_coding	desmoglein 4 [Source:MGI Symbol;Acc:MGI:2661061]
ENSMUSG00000117480	18	1	Gm5688	processed_pseudogene	predicted gene 5688 [Source:MGI Symbol;Acc:MGI:3644279]
ENSMUSG00000008301	18	1	Phax	protein_coding	phosphorylated adaptor for RNA export [Source:MGI Symbol;Acc:MGI:1891839]
ENSMUSG00000032900	18	1	Tex43	protein_coding	testis expressed 43 [Source:MGI Symbol;Acc:MGI:1914593]
ENSMUSG00000117812	18	-1	Gm50283	processed_pseudogene	predicted gene, 50283 [Source:MGI Symbol;Acc:MGI:6303119]
ENSMUSG00000118153	18	-1	Gm50288	lncRNA	predicted gene, 50288 [Source:MGI Symbol;Acc:MGI:6303127]
ENSMUSG00000118275	18	1	Gm50289	processed_pseudogene	predicted gene, 50289 [Source:MGI Symbol;Acc:MGI:6303129]
ENSMUSG00000024590	18	1	Lmnb1	protein_coding	lamin B1 [Source:MGI Symbol;Acc:MGI:96795]
ENSMUSG00000032656	18	-1	Marchf3	protein_coding	membrane associated ring-CH-type finger 3 [Source:MGI Symbol;Acc:MGI:2443667]
ENSMUSG00000056632	18	1	Dsg3	protein_coding	desmoglein 3 [Source:MGI Symbol;Acc:MGI:99499]
ENSMUSG00000087597	18	1	Gm15345	lncRNA	predicted gene 15345 [Source:MGI Symbol;Acc:MGI:3705179]
ENSMUSG00000117917	18	-1	Gm18087	processed_pseudogene	predicted gene, 18087 [Source:MGI Symbol;Acc:MGI:5010272]
ENSMUSG00000117627	18	-1	Tpi-rs10	processed_pseudogene	triosephosphate isomerase related sequence 10 [Source:MGI Symbol;Acc:MGI:98798]
ENSMUSG00000024592	18	-1	C330018D20Rik	protein_coding	RIKEN cDNA C330018D20 gene [Source:MGI Symbol;Acc:MGI:1924672]
ENSMUSG00000118050	18	-1	Gm18739	processed_pseudogene	predicted gene, 18739 [Source:MGI Symbol;Acc:MGI:5010924]
ENSMUSG00000118177	18	-1	Gm19486	processed_pseudogene	predicted gene, 19486 [Source:MGI Symbol;Acc:MGI:5011671]
ENSMUSG00000044393	18	1	Dsg2	protein_coding	desmoglein 2 [Source:MGI Symbol;Acc:MGI:1196466]
ENSMUSG00000085595	18	-1	Gm16090	lncRNA	predicted gene 16090 [Source:MGI Symbol;Acc:MGI:3801885]
ENSMUSG00000061808	18	1	Ttr	protein_coding	transthyretin [Source:MGI Symbol;Acc:MGI:98865]
ENSMUSG00000091449	18	-1	Gm10269	processed_pseudogene	predicted gene 10269 [Source:MGI Symbol;Acc:MGI:3642381]
ENSMUSG00000056124	18	-1	B4galt6	protein_coding	UDP-Gal:betaGlcNAc beta 1,4-galactosyltransferase, polypeptide 6 [Source:MGI Symbol;Acc:MGI:1928380]
ENSMUSG00000024593	18	1	Megf10	protein_coding	multiple EGF-like-domains 10 [Source:MGI Symbol;Acc:MGI:2685177]
ENSMUSG00000118230	18	-1	Gm50200	processed_pseudogene	predicted gene, 50200 [Source:MGI Symbol;Acc:MGI:6302980]
ENSMUSG00000118343	18	1	Gm50201	lncRNA	predicted gene, 50201 [Source:MGI Symbol;Acc:MGI:6302981]
ENSMUSG00000033382	18	-1	Trappc8	protein_coding	trafficking protein particle complex 8 [Source:MGI Symbol;Acc:MGI:2443008]
ENSMUSG00002076630	18	-1	Gm54372	snRNA	predicted gene, 54372 [Source:MGI Symbol;Acc:MGI:6845224]
ENSMUSG00000033107	18	1	Rnf125	protein_coding	ring finger protein 125 [Source:MGI Symbol;Acc:MGI:1914914]
ENSMUSG00000024317	18	1	Rnf138	protein_coding	ring finger protein 138 [Source:MGI Symbol;Acc:MGI:1929211]
ENSMUSG00000024313	18	1	Mep1b	protein_coding	meprin 1 beta [Source:MGI Symbol;Acc:MGI:96964]
ENSMUSG00000062962	18	-1	Gm6378	processed_pseudogene	predicted pseudogene 6378 [Source:MGI Symbol;Acc:MGI:3647253]
ENSMUSG00000042680	18	-1	Garem1	protein_coding	GRB2 associated regulator of MAPK1 subtype 1 [Source:MGI Symbol;Acc:MGI:2685790]
ENSMUSG00000119849	18	1	Gm54376	misc_RNA	predicted gene, 54376 [Source:MGI Symbol;Acc:MGI:6845232]
ENSMUSG00000117632	18	-1	Gm50049	lncRNA	predicted gene, 50049 [Source:MGI Symbol;Acc:MGI:6275360]
ENSMUSG00000117357	18	1	Gm41675	transcribed_processed_pseudogene	predicted gene, 41675 [Source:MGI Symbol;Acc:MGI:5624560]
ENSMUSG00000117590	18	-1	Gm50052	processed_pseudogene	predicted gene, 50052 [Source:MGI Symbol;Acc:MGI:6275366]
ENSMUSG00000119907	18	-1	Gm22886	snRNA	predicted gene, 22886 [Source:MGI Symbol;Acc:MGI:5452663]
ENSMUSG00000117386	18	-1	Gm4837	processed_pseudogene	predicted gene 4837 [Source:MGI Symbol;Acc:MGI:3648677]
ENSMUSG00000024598	18	-1	Fbn2	protein_coding	fibrillin 2 [Source:MGI Symbol;Acc:MGI:95490]
ENSMUSG00002076821	18	-1	Gm54377	rRNA	predicted gene, 54377 [Source:MGI Symbol;Acc:MGI:6845234]
ENSMUSG00000042514	18	-1	Klhl14	protein_coding	kelch-like 14 [Source:MGI Symbol;Acc:MGI:1921249]
ENSMUSG00000024600	18	1	Slc27a6	protein_coding	solute carrier family 27 (fatty acid transporter), member 6 [Source:MGI Symbol;Acc:MGI:3036230]
ENSMUSG00000043168	18	1	4930426D05Rik	lncRNA	RIKEN cDNA 4930426D05 gene [Source:MGI Symbol;Acc:MGI:1921894]
ENSMUSG00000077243	18	-1	Gm23270	snoRNA	predicted gene, 23270 [Source:MGI Symbol;Acc:MGI:5453047]
ENSMUSG00000024601	18	1	Isoc1	protein_coding	isochorismatase domain containing 1 [Source:MGI Symbol;Acc:MGI:1913557]
ENSMUSG00000118337	18	1	Gm50227	lncRNA	predicted gene, 50227 [Source:MGI Symbol;Acc:MGI:6303027]
ENSMUSG00000053441	18	1	Adamts19	protein_coding	a disintegrin-like and metallopeptidase (reprolysin type) with thrombospondin type 1 motif, 19 [Source:MGI Symbol;Acc:MGI:2442875]
ENSMUSG00000024306	18	-1	Ccdc178	protein_coding	coiled coil domain containing 178 [Source:MGI Symbol;Acc:MGI:1918200]
ENSMUSG00000116552	16	1	Gm34396	processed_pseudogene	predicted gene, 34396 [Source:MGI Symbol;Acc:MGI:5593555]
ENSMUSG00000091039	16	1	Krtap20-2	protein_coding	keratin associated protein 20-2 [Source:MGI Symbol;Acc:MGI:1916148]
ENSMUSG00002076461	16	-1	Gm54382	rRNA	predicted gene, 54382 [Source:MGI Symbol;Acc:MGI:6845244]
ENSMUSG00000058368	16	-1	Krtap21-1	protein_coding	keratin associated protein 21-1 [Source:MGI Symbol;Acc:MGI:2157767]
ENSMUSG00000062433	16	-1	Krtap6-2	protein_coding	keratin associated protein 6-2 [Source:MGI Symbol;Acc:MGI:1330280]
ENSMUSG00000065968	16	-1	Ifitm7	protein_coding	interferon induced transmembrane protein 7 [Source:MGI Symbol;Acc:MGI:1921732]
ENSMUSG00000077223	19	-1	Gm22271	snoRNA	predicted gene, 22271 [Source:MGI Symbol;Acc:MGI:5452048]
ENSMUSG00000044387	19	1	2410080I02Rik	lncRNA	RIKEN cDNA 2410080I02 gene [Source:MGI Symbol;Acc:MGI:1915498]
ENSMUSG00000084576	16	-1	Gm23655	snRNA	predicted gene, 23655 [Source:MGI Symbol;Acc:MGI:5453432]
ENSMUSG00000059632	16	-1	Krtap8-1	protein_coding	keratin associated protein 8-1 [Source:MGI Symbol;Acc:MGI:1330293]
ENSMUSG00000033863	19	1	Klf9	protein_coding	Kruppel-like factor 9 [Source:MGI Symbol;Acc:MGI:1333856]
ENSMUSG00000056706	16	-1	Krtap7-1	protein_coding	keratin associated protein 7-1 [Source:MGI Symbol;Acc:MGI:1918613]
ENSMUSG00000091212	16	-1	Krtap11-1	protein_coding	keratin associated protein 11-1 [Source:MGI Symbol;Acc:MGI:99447]
ENSMUSG00000116870	16	1	Gm49696	lncRNA	predicted gene, 49696 [Source:MGI Symbol;Acc:MGI:6215152]
ENSMUSG00000080626	19	1	Mir1192	miRNA	microRNA 1192 [Source:MGI Symbol;Acc:MGI:3783365]
ENSMUSG00000116651	16	-1	Gm17844	processed_pseudogene	predicted gene, 17844 [Source:MGI Symbol;Acc:MGI:5010029]
ENSMUSG00000006456	19	-1	Rbm14	protein_coding	RNA binding motif protein 14 [Source:MGI Symbol;Acc:MGI:1929092]
ENSMUSG00000044117	16	1	Bmerb1	protein_coding	bMERB domain containing 1 [Source:MGI Symbol;Acc:MGI:1914504]
ENSMUSG00000095913	19	1	Gm21844	lncRNA	predicted gene, 21844 [Source:MGI Symbol;Acc:MGI:5434008]
ENSMUSG00000050875	18	1	Minar2	protein_coding	membrane integral NOTCH2 associated receptor 2 [Source:MGI Symbol;Acc:MGI:2442934]
ENSMUSG00000082554	16	-1	Gm15806	processed_pseudogene	predicted gene 15806 [Source:MGI Symbol;Acc:MGI:3802043]
ENSMUSG00000022827	16	1	Rabl3	protein_coding	RAB, member RAS oncogene family-like 3 [Source:MGI Symbol;Acc:MGI:1914907]
ENSMUSG00000025075	19	1	Habp2	protein_coding	hyaluronic acid binding protein 2 [Source:MGI Symbol;Acc:MGI:1196378]
ENSMUSG00000082277	16	-1	Gm15807	processed_pseudogene	predicted gene 15807 [Source:MGI Symbol;Acc:MGI:3802044]
ENSMUSG00000116677	16	1	Gm49569	TEC	predicted gene, 49569 [Source:MGI Symbol;Acc:MGI:6214960]
ENSMUSG00000083536	16	1	Gm15808	processed_pseudogene	predicted gene 15808 [Source:MGI Symbol;Acc:MGI:3802045]
ENSMUSG00000022821	16	1	Hgd	protein_coding	homogentisate 1, 2-dioxygenase [Source:MGI Symbol;Acc:MGI:96078]
ENSMUSG00000058152	18	1	Chsy3	protein_coding	chondroitin sulfate synthase 3 [Source:MGI Symbol;Acc:MGI:1926173]
ENSMUSG00000098287	18	1	Mir6355	miRNA	microRNA 6355 [Source:MGI Symbol;Acc:MGI:5530855]
ENSMUSG00002076257	18	-1	Gm54378	misc_RNA	predicted gene, 54378 [Source:MGI Symbol;Acc:MGI:6845236]
ENSMUSG00000118327	18	-1	Gm8697	processed_pseudogene	predicted gene 8697 [Source:MGI Symbol;Acc:MGI:3642964]
ENSMUSG00000117701	18	-1	Gm38695	lncRNA	predicted gene, 38695 [Source:MGI Symbol;Acc:MGI:5621580]
ENSMUSG00000117940	18	1	Gm50235	processed_pseudogene	predicted gene, 50235 [Source:MGI Symbol;Acc:MGI:6303040]
ENSMUSG00000117999	18	1	Gm18217	processed_pseudogene	predicted gene, 18217 [Source:MGI Symbol;Acc:MGI:5010402]
ENSMUSG00000116723	16	-1	Gm46559	lncRNA	predicted gene, 46559 [Source:MGI Symbol;Acc:MGI:5826196]
ENSMUSG00002075688	18	1	Gm54379	miRNA	predicted gene, 54379 [Source:MGI Symbol;Acc:MGI:6845238]
ENSMUSG00000118538	18	1	Gm18218	unprocessed_pseudogene	predicted gene, 18218 [Source:MGI Symbol;Acc:MGI:5010403]
ENSMUSG00000022820	16	-1	Ndufb4	protein_coding	NADH:ubiquinone oxidoreductase subunit B4 [Source:MGI Symbol;Acc:MGI:1915444]
ENSMUSG00000073555	18	1	Gm4951	protein_coding	predicted gene 4951 [Source:MGI Symbol;Acc:MGI:3644953]
ENSMUSG00000085977	18	1	Gm5970	processed_pseudogene	predicted gene 5970 [Source:MGI Symbol;Acc:MGI:3646761]
ENSMUSG00000116529	16	-1	Gm4600	processed_pseudogene	predicted gene 4600 [Source:MGI Symbol;Acc:MGI:3782783]
ENSMUSG00000034108	19	-1	Ccs	protein_coding	copper chaperone for superoxide dismutase [Source:MGI Symbol;Acc:MGI:1333783]
ENSMUSG00000068606	18	-1	Gm4841	protein_coding	predicted gene 4841 [Source:MGI Symbol;Acc:MGI:3643814]
ENSMUSG00000060657	16	-1	Marf1	protein_coding	meiosis regulator and mRNA stability 1 [Source:MGI Symbol;Acc:MGI:2444505]
ENSMUSG00000118361	18	-1	Gm50237	lncRNA	predicted gene, 50237 [Source:MGI Symbol;Acc:MGI:6303043]
ENSMUSG00000090942	18	1	F830016B08Rik	protein_coding	RIKEN cDNA F830016B08 gene [Source:MGI Symbol;Acc:MGI:3588218]
ENSMUSG00000118051	18	1	Gm8714	processed_pseudogene	predicted gene 8714 [Source:MGI Symbol;Acc:MGI:3644347]
ENSMUSG00000045215	18	1	Asxl3	protein_coding	ASXL transcriptional regulator 3 [Source:MGI Symbol;Acc:MGI:2685175]
ENSMUSG00000067872	19	1	Ccdc87	protein_coding	coiled-coil domain containing 87 [Source:MGI Symbol;Acc:MGI:3026882]
ENSMUSG00000054072	18	1	Iigp1	protein_coding	interferon inducible GTPase 1 [Source:MGI Symbol;Acc:MGI:1926259]
ENSMUSG00000083282	19	1	Ctsf	protein_coding	cathepsin F [Source:MGI Symbol;Acc:MGI:1861434]
ENSMUSG00002076089	16	-1	Gm54384	miRNA	predicted gene, 54384 [Source:MGI Symbol;Acc:MGI:6845248]
ENSMUSG00000070074	16	1	Mir484	miRNA	microRNA 484 [Source:MGI Symbol;Acc:MGI:3619421]
ENSMUSG00000022816	16	1	Fstl1	protein_coding	follistatin-like 1 [Source:MGI Symbol;Acc:MGI:102793]
ENSMUSG00000073554	18	1	Gm6960	pseudogene	predicted pseudogene 6960 [Source:MGI Symbol;Acc:MGI:3643572]
ENSMUSG00000063388	18	1	BC023105	processed_pseudogene	cDNA sequence BC023105 [Source:MGI Symbol;Acc:MGI:2384767]
ENSMUSG00000038059	18	-1	Smim3	protein_coding	small integral membrane protein 3 [Source:MGI Symbol;Acc:MGI:1917088]
ENSMUSG00000024603	18	1	Dctn4	protein_coding	dynactin 4 [Source:MGI Symbol;Acc:MGI:1914915]
ENSMUSG00000108763	16	-1	Btnl12	protein_coding	butyrophilin-like 12 [Source:MGI Symbol;Acc:MGI:5595187]
ENSMUSG00002075418	16	1	Gm54385	rRNA	predicted gene, 54385 [Source:MGI Symbol;Acc:MGI:6845250]
ENSMUSG00000034158	16	1	Lrrc58	protein_coding	leucine rich repeat containing 58 [Source:MGI Symbol;Acc:MGI:2443542]
ENSMUSG00000083405	16	1	Gm15725	transcribed_processed_pseudogene	predicted gene 15725 [Source:MGI Symbol;Acc:MGI:3833682]
ENSMUSG00000046961	16	1	Gpr156	protein_coding	G protein-coupled receptor 156 [Source:MGI Symbol;Acc:MGI:2653880]
ENSMUSG00000065188	16	1	Gm25140	snRNA	predicted gene, 25140 [Source:MGI Symbol;Acc:MGI:5454917]
ENSMUSG00000022812	16	1	Gsk3b	protein_coding	glycogen synthase kinase 3 beta [Source:MGI Symbol;Acc:MGI:1861437]
ENSMUSG00000006457	19	-1	Actn3	protein_coding	actinin alpha 3 [Source:MGI Symbol;Acc:MGI:99678]
ENSMUSG00000041923	18	-1	Nol4	protein_coding	nucleolar protein 4 [Source:MGI Symbol;Acc:MGI:2441684]
ENSMUSG00002076470	16	1	Gm25617	snoRNA	predicted gene, 25617 [Source:MGI Symbol;Acc:MGI:5455394]
ENSMUSG00000119029	16	1	Gm25617	snoRNA	predicted gene, 25617 [Source:MGI Symbol;Acc:MGI:5455394]
ENSMUSG00000022678	16	1	Nde1	protein_coding	nudE neurodevelopment protein 1 [Source:MGI Symbol;Acc:MGI:1914453]
ENSMUSG00000024943	19	-1	Smc5	protein_coding	structural maintenance of chromosomes 5 [Source:MGI Symbol;Acc:MGI:2385088]
ENSMUSG00000077680	18	1	Gm22495	snoRNA	predicted gene, 22495 [Source:MGI Symbol;Acc:MGI:5452272]
ENSMUSG00000117475	18	1	Gm7788	processed_pseudogene	predicted gene 7788 [Source:MGI Symbol;Acc:MGI:3648684]
ENSMUSG00000024604	18	1	Rbm22	protein_coding	RNA binding motif protein 22 [Source:MGI Symbol;Acc:MGI:1914060]
ENSMUSG00000002489	16	-1	Tiam1	protein_coding	T cell lymphoma invasion and metastasis 1 [Source:MGI Symbol;Acc:MGI:103306]
ENSMUSG00000049173	18	-1	Myoz3	protein_coding	myozenin 3 [Source:MGI Symbol;Acc:MGI:2179296]
ENSMUSG00000043079	18	-1	Synpo	protein_coding	synaptopodin [Source:MGI Symbol;Acc:MGI:1099446]
ENSMUSG00000117837	19	1	Gm41821	lncRNA	predicted gene, 41821 [Source:MGI Symbol;Acc:MGI:5624706]
ENSMUSG00000118919	19	1	Gm24263	snRNA	predicted gene, 24263 [Source:MGI Symbol;Acc:MGI:5454040]
ENSMUSG00000006463	19	1	Zdhhc24	protein_coding	zinc finger, DHHC domain containing 24 [Source:MGI Symbol;Acc:MGI:1917855]
ENSMUSG00000054008	18	-1	Ndst1	protein_coding	N-deacetylase/N-sulfotransferase (heparan glucosaminyl) 1 [Source:MGI Symbol;Acc:MGI:104719]
ENSMUSG00000033207	19	-1	Mamdc2	protein_coding	MAM domain containing 2 [Source:MGI Symbol;Acc:MGI:1918988]
ENSMUSG00000118092	19	1	Gm50445	lncRNA	predicted gene, 50445 [Source:MGI Symbol;Acc:MGI:6303381]
ENSMUSG00000024608	18	1	Rps14	protein_coding	ribosomal protein S14 [Source:MGI Symbol;Acc:MGI:98107]
ENSMUSG00000117850	19	-1	Gm50443	processed_pseudogene	predicted gene, 50443 [Source:MGI Symbol;Acc:MGI:6303379]
ENSMUSG00000033053	19	-1	Cfap95	protein_coding	cilia and flagella associated protein 95 [Source:MGI Symbol;Acc:MGI:1914733]
ENSMUSG00000117944	19	1	Gm50422	processed_pseudogene	predicted gene, 50422 [Source:MGI Symbol;Acc:MGI:6303347]
ENSMUSG00000044424	19	1	Gm9493	processed_pseudogene	predicted gene 9493 [Source:MGI Symbol;Acc:MGI:3779903]
ENSMUSG00000088027	19	1	Gm22144	snoRNA	predicted gene, 22144 [Source:MGI Symbol;Acc:MGI:5451921]
ENSMUSG00000098010	19	1	Gm21542	processed_pseudogene	predicted gene, 21542 [Source:MGI Symbol;Acc:MGI:5434897]
ENSMUSG00000051255	19	1	Gm6563	processed_pseudogene	predicted pseudogene 6563 [Source:MGI Symbol;Acc:MGI:3646907]
ENSMUSG00000074925	19	1	Ptar1	protein_coding	protein prenyltransferase alpha subunit repeat containing 1 [Source:MGI Symbol;Acc:MGI:1921875]
ENSMUSG00000117685	19	-1	Gm50299	lncRNA	predicted gene, 50299 [Source:MGI Symbol;Acc:MGI:6303146]
ENSMUSG00000006464	19	-1	Bbs1	protein_coding	Bardet-Biedl syndrome 1 (human) [Source:MGI Symbol;Acc:MGI:1277215]
ENSMUSG00000080779	18	-1	Gm8731	processed_pseudogene	predicted gene 8731 [Source:MGI Symbol;Acc:MGI:3644566]
ENSMUSG00000024302	18	1	Dtna	protein_coding	dystrobrevin alpha [Source:MGI Symbol;Acc:MGI:106039]
ENSMUSG00000116536	16	1	Gm2805	processed_pseudogene	predicted gene 2805 [Source:MGI Symbol;Acc:MGI:3780974]
ENSMUSG00000116553	16	1	Gm7307	processed_pseudogene	predicted gene 7307 [Source:MGI Symbol;Acc:MGI:3645397]
ENSMUSG00000116829	16	1	Gm49704	processed_pseudogene	predicted gene, 49704 [Source:MGI Symbol;Acc:MGI:6215166]
ENSMUSG00000022982	16	1	Sod1	protein_coding	superoxide dismutase 1, soluble [Source:MGI Symbol;Acc:MGI:98351]
ENSMUSG00000022983	16	-1	Scaf4	protein_coding	SR-related CTD-associated factor 4 [Source:MGI Symbol;Acc:MGI:2146350]
ENSMUSG00002074886	19	1	Gm54401	snRNA	predicted gene, 54401 [Source:MGI Symbol;Acc:MGI:6845282]
ENSMUSG00000024897	19	1	Apba1	protein_coding	amyloid beta (A4) precursor protein binding, family A, member 1 [Source:MGI Symbol;Acc:MGI:1860297]
ENSMUSG00000118287	19	1	Gm50300	processed_pseudogene	predicted gene, 50300 [Source:MGI Symbol;Acc:MGI:6303148]
ENSMUSG00000118340	19	-1	Gm50301	lncRNA	predicted gene, 50301 [Source:MGI Symbol;Acc:MGI:6303149]
ENSMUSG00000071604	19	-1	Entrep1	protein_coding	endosomal transmembrane epsin interactor 1 [Source:MGI Symbol;Acc:MGI:2685813]
ENSMUSG00000117820	19	1	Gm50305	processed_pseudogene	predicted gene, 50305 [Source:MGI Symbol;Acc:MGI:6303156]
ENSMUSG00000096796	19	1	1700021P04Rik	lncRNA	RIKEN cDNA 1700021P04 gene [Source:MGI Symbol;Acc:MGI:1922771]
ENSMUSG00000063904	19	-1	Dpp3	protein_coding	dipeptidylpeptidase 3 [Source:MGI Symbol;Acc:MGI:1922471]
ENSMUSG00000116600	16	1	Gm49707	lncRNA	predicted gene, 49707 [Source:MGI Symbol;Acc:MGI:6215171]
ENSMUSG00000116656	16	-1	Gm49708	lncRNA	predicted gene, 49708 [Source:MGI Symbol;Acc:MGI:6215173]
ENSMUSG00000116989	16	1	Gm49709	lncRNA	predicted gene, 49709 [Source:MGI Symbol;Acc:MGI:6215175]
ENSMUSG00000116849	16	-1	Gm49710	lncRNA	predicted gene, 49710 [Source:MGI Symbol;Acc:MGI:6215177]
ENSMUSG00000053414	16	1	Hunk	protein_coding	hormonally upregulated Neu-associated kinase [Source:MGI Symbol;Acc:MGI:1347352]
ENSMUSG00000116753	16	-1	Gm36001	lncRNA	predicted gene, 36001 [Source:MGI Symbol;Acc:MGI:5595160]
ENSMUSG00000046119	16	1	1110008E08Rik	lncRNA	RIKEN cDNA 1110008E08 gene [Source:MGI Symbol;Acc:MGI:1915750]
ENSMUSG00000116830	16	1	Gm49714	lncRNA	predicted gene, 49714 [Source:MGI Symbol;Acc:MGI:6215184]
ENSMUSG00000064471	16	1	Gm23406	snoRNA	predicted gene, 23406 [Source:MGI Symbol;Acc:MGI:5453183]
ENSMUSG00000116582	16	-1	Gm36169	lncRNA	predicted gene, 36169 [Source:MGI Symbol;Acc:MGI:5595328]
ENSMUSG00000116591	16	1	Gm49715	lncRNA	predicted gene, 49715 [Source:MGI Symbol;Acc:MGI:6215186]
ENSMUSG00000022978	16	-1	Mis18a	protein_coding	MIS18 kinetochore protein A [Source:MGI Symbol;Acc:MGI:1913828]
ENSMUSG00000024610	18	1	Cd74	protein_coding	CD74 antigen (invariant polypeptide of major histocompatibility complex, class II antigen-associated) [Source:MGI Symbol;Acc:MGI:96534]
ENSMUSG00000039956	16	1	Mrap	protein_coding	melanocortin 2 receptor accessory protein [Source:MGI Symbol;Acc:MGI:1924287]
ENSMUSG00000039929	16	-1	Urb1	protein_coding	URB1 ribosome biogenesis 1 homolog (S. cerevisiae) [Source:MGI Symbol;Acc:MGI:2146468]
ENSMUSG00000093327	18	1	Mir5107	miRNA	microRNA 5107 [Source:MGI Symbol;Acc:MGI:4950427]
ENSMUSG00000114088	18	-1	Gm47898	lncRNA	predicted gene, 47898 [Source:MGI Symbol;Acc:MGI:6097134]
ENSMUSG00000086287	18	-1	Gm15972	lncRNA	predicted gene 15972 [Source:MGI Symbol;Acc:MGI:3801965]
ENSMUSG00000024812	19	-1	Tjp2	protein_coding	tight junction protein 2 [Source:MGI Symbol;Acc:MGI:1341872]
ENSMUSG00000024277	18	1	Mapre2	protein_coding	microtubule-associated protein, RP/EB family, member 2 [Source:MGI Symbol;Acc:MGI:106271]
ENSMUSG00000018830	16	-1	Myh11	protein_coding	myosin, heavy polypeptide 11, smooth muscle [Source:MGI Symbol;Acc:MGI:102643]
ENSMUSG00000098607	18	-1	Mir6360	miRNA	microRNA 6360 [Source:MGI Symbol;Acc:MGI:5530678]
ENSMUSG00000089290	18	-1	Gm23207	snRNA	predicted gene, 23207 [Source:MGI Symbol;Acc:MGI:5452984]
ENSMUSG00000117504	18	1	Gm46611	processed_pseudogene	predicted gene, 46611 [Source:MGI Symbol;Acc:MGI:5826248]
ENSMUSG00000117405	18	1	Rpl19-ps7	processed_pseudogene	ribosomal protein L19, pseudogene 7 [Source:MGI Symbol;Acc:MGI:3643382]
ENSMUSG00000024276	18	1	Zfp397	protein_coding	zinc finger protein 397 [Source:MGI Symbol;Acc:MGI:1916506]
ENSMUSG00000063281	18	1	Zfp35	protein_coding	zinc finger protein 35 [Source:MGI Symbol;Acc:MGI:99179]
ENSMUSG00000051469	18	-1	Zfp24	protein_coding	zinc finger protein 24 [Source:MGI Symbol;Acc:MGI:1929704]
ENSMUSG00000118277	19	-1	Gm50310	transcribed_processed_pseudogene	predicted gene, 50310 [Source:MGI Symbol;Acc:MGI:6303163]
ENSMUSG00000118371	19	1	Gm50308	processed_pseudogene	predicted gene, 50308 [Source:MGI Symbol;Acc:MGI:6303160]
ENSMUSG00000117500	18	-1	Gm18085	processed_pseudogene	predicted gene, 18085 [Source:MGI Symbol;Acc:MGI:5010270]
ENSMUSG00000024901	19	-1	Peli3	protein_coding	pellino 3 [Source:MGI Symbol;Acc:MGI:1924963]
ENSMUSG00000047989	18	-1	Ino80c	protein_coding	INO80 complex subunit C [Source:MGI Symbol;Acc:MGI:2443014]
ENSMUSG00000059363	19	-1	Fxn	protein_coding	frataxin [Source:MGI Symbol;Acc:MGI:1096879]
ENSMUSG00000024613	18	-1	Tcof1	protein_coding	treacle ribosome biogenesis factor 1 [Source:MGI Symbol;Acc:MGI:892003]
ENSMUSG00000082107	19	1	Gm16216	processed_pseudogene	predicted gene 16216 [Source:MGI Symbol;Acc:MGI:3801728]
ENSMUSG00000024902	19	1	Mrpl11	protein_coding	mitochondrial ribosomal protein L11 [Source:MGI Symbol;Acc:MGI:2137215]
ENSMUSG00000045903	19	-1	Npas4	protein_coding	neuronal PAS domain protein 4 [Source:MGI Symbol;Acc:MGI:2664186]
ENSMUSG00000118364	19	-1	Gm54420	TEC	predicted gene, 54420 [Source:MGI Symbol;Acc:MGI:6845320]
ENSMUSG00000117723	19	1	Gm50382	processed_pseudogene	predicted gene, 50382 [Source:MGI Symbol;Acc:MGI:6303281]
ENSMUSG00000024867	19	-1	Pip5k1b	protein_coding	phosphatidylinositol-4-phosphate 5-kinase, type 1 beta [Source:MGI Symbol;Acc:MGI:107930]
ENSMUSG00000085003	19	1	Pip5k1bos	lncRNA	phosphatidylinositol-4-phosphate 5-kinase, type 1 beta, opposite strand [Source:MGI Symbol;Acc:MGI:1922106]
ENSMUSG00000113058	12	-1	Gm48311	lncRNA	predicted gene, 48311 [Source:MGI Symbol;Acc:MGI:6097761]
ENSMUSG00000074922	19	-1	Fam122a	protein_coding	family with sequence similarity 122, member A [Source:MGI Symbol;Acc:MGI:1915284]
ENSMUSG00000119538	12	-1	Gm24142	snRNA	predicted gene, 24142 [Source:MGI Symbol;Acc:MGI:5453919]
ENSMUSG00000048572	19	1	Tmem252	protein_coding	transmembrane protein 252 [Source:MGI Symbol;Acc:MGI:3583948]
ENSMUSG00000065022	12	1	AF357341	snoRNA	snoRNA AF357341 [Source:MGI Symbol;Acc:MGI:3510328]
ENSMUSG00000119368	12	-1	Gm22170	snRNA	predicted gene, 22170 [Source:MGI Symbol;Acc:MGI:5451947]
ENSMUSG00000077881	12	1	Mir882	miRNA	microRNA 882 [Source:MGI Symbol;Acc:MGI:3718573]
ENSMUSG00000064545	12	1	Gm22981	snoRNA	predicted gene, 22981 [Source:MGI Symbol;Acc:MGI:5452758]
ENSMUSG00000113666	12	-1	Gm35725	lncRNA	predicted gene, 35725 [Source:MGI Symbol;Acc:MGI:5594884]
ENSMUSG00000041731	19	-1	Pgm5	protein_coding	phosphoglucomutase 5 [Source:MGI Symbol;Acc:MGI:1925668]
[truncated: 55,011 more rows]

## Sheet: Statistics
Table 1: Alignment statistics including number of reads sequenced and aligned to genome.														Table 2: Number of sequenced read aligned (read count) uniquely to different genomic features														Table 3: No of genomic features covered by at least one sequenced read.
Description	IL12M_1	IL12M_2	IL12M_3	IL6M_1	IL6M_2	IL6M_3	WT12M_1	WT12M_2	WT12M_3	WT6M_1	WT6M_2	WT6M_3		Genomic features	IL12M_1	IL12M_2	IL12M_3	IL6M_1	IL6M_2	IL6M_3	WT12M_1	WT12M_2	WT12M_3	WT6M_1	WT6M_2	WT6M_3		Genomic features	IL12M_1	IL12M_2	IL12M_3	IL6M_1	IL6M_2	IL6M_3	WT12M_1	WT12M_2	WT12M_3	WT6M_1	WT6M_2	WT6M_3
Average mapped length	198.47	198.53	198.95	197.88	198.36	198.57	198.21	198.56	198.74	199.01	198.47	197.93		protein_coding	43294893	37198005	41177695	37069521	38982827	40255595	46421243	42184854	37904372	37853250	42524513	71995856		protein_coding	15796	15998	16036	15420	15407	15563	15833	15889	15834	15585	15608	15923
Number of input reads	65164327	56163477	62066339	55120379	58735781	60223966	69673257	63406178	56807109	55986218	62662726	107221958		lncRNA	143346	160060	200789	128820	141547	159755	154597	188374	164403	131616	164440	256285		lncRNA	3402	3683	3882	3148	3087	3328	3410	3675	3567	3178	3261	3691
Deletion average length	1.81	1.88	1.83	1.94	1.86	1.81	1.8	1.8	1.77	1.8	1.77	1.78		IG_C_gene	142517	353191	436241	17569	3215	10166	121909	113917	181248	10741	1004	25017		pseudogene	1905	2050	2168	1875	1827	1870	2034	2106	1908	1829	1954	2296
Insertion average length	1.46	1.57	1.47	1.57	1.6	1.51	1.5	1.44	1.43	1.53	1.46	1.47		rRNA	95833	117120	105179	112448	125152	104572	91652	91182	67230	90095	81574	146226		TEC	817	980	1084	765	771	906	839	984	953	870	865	993
Number of splices: AT/AC	12038	11706	13205	10927	11352	12215	13536	13141	11608	11155	12668	21383		IG_V_gene	38108	108246	165944	6468	1017	4592	31690	30982	52139	4232	283	9971		IG_V_gene	180	193	198	100	44	91	168	168	184	114	37	85
Number of splices: GC/AG	130417	121346	136000	122046	122756	132620	139075	130402	119908	115347	133105	224747		pseudogene	30003	31020	38759	25859	26582	28369	35415	34857	28857	25814	30583	47323		miRNA	101	124	133	82	91	111	100	134	117	96	113	146
Number of splices: GT/AG	42575520	35508994	39848723	34667693	37473410	38294340	42481113	39667099	36085234	36386492	40110903	67011679		Mt_rRNA	25600	18009	19416	20401	18097	18739	21301	15903	12333	19079	18061	27610		snoRNA	81	98	115	66	80	100	94	115	106	92	99	113
Number of splices: Total	42781021	35698598	40055659	34854059	37661212	38493523	42715199	39877920	36272028	36555147	40313851	67397441		TEC	17117	17927	21036	14954	15908	19174	18843	20881	18600	15675	19657	31709		snRNA	75	83	99	65	62	74	81	83	92	73	80	107
Average input read length	200	200	201	200	200	200	200	200	200	201	200	200		miRNA	2624	3036	2721	3610	3391	2819	3088	2408	1770	2323	2622	5285		misc_RNA	17	30	32	22	27	23	26	33	31	22	27	35
Uniquely mapped reads number	51234146	44556226	49431933	43482735	46265582	47477215	54301878	49972039	44658888	44253615	49885166	84185518		snoRNA	221	369	462	132	207	255	323	476	333	256	325	577		IG_C_gene	13	13	13	11	10	10	13	13	13	12	7	12
Number of reads unmapped: other	23042	26952	31944	13866	13106	15410	27663	28067	22077	14345	19032	25707		snRNA	175	232	263	168	152	193	225	259	232	180	206	385		scaRNA	11	10	12	9	12	8	6	13	10	8	13	11
Number of splices: Non-canonical	63046	56552	57731	53393	53694	54348	81475	67278	55278	42153	57175	139632		scaRNA	167	187	317	44	133	148	280	258	239	141	191	237		rRNA	9	16	13	4	10	11	11	10	11	6	13	12
Number of reads unmapped: too short	1288044	1253865	1028236	1270184	1140456	1125040	2391997	3022794	1718026	917374	1635281	3777600		misc_RNA	119	153	184	130	118	131	120	188	127	111	142	252		Mt_tRNA	7	5	4	7	6	6	5	5	6	5	6	4
Number of splices: Annotated (sjdb)	40150396	33528327	37742363	32760896	35298339	36134707	40122293	37410324	34110637	34406500	37969625	63378014		Mt_tRNA	80	51	43	81	86	66	89	40	53	55	90	96		Mt_rRNA	2	2	2	2	2	2	2	2	2	2	2	2
Number of reads mapped to multiple loci	12586557	10290317	11535663	10324517	11287115	11571631	12914795	10345562	10376906	10771440	11086563	19170378
Number of reads mapped to too many loci	32538	36117	38563	29077	29522	34670	36924	37716	31212	29444	36684	62755
Mapping speed, Million of reads per hour	125.25	286.79	252.47	271.83	276.77	286.78	281.51	274.68	270.87	269.09	272.45	295.56
Number of reads unmapped: too many mismatches	0	0	0	0	0	0	0	0	0	0	0	0
	IL12M_1	IL12M_2	IL12M_3	IL6M_1	IL6M_2	IL6M_3	WT12M_1	WT12M_2	WT12M_3	WT6M_1	WT6M_2	WT6M_3
Number of input reads	65164327	56163477	62066339	55120379	58735781	60223966	69673257	63406178	56807109	55986218	62662726	107221958
	IL12M_1	IL12M_2	IL12M_3	IL6M_1	IL6M_2	IL6M_3	WT12M_1	WT12M_2	WT12M_3	WT6M_1	WT6M_2	WT6M_3
Uniquely mapped	51234146	44556226	49431933	43482735	46265582	47477215	54301878	49972039	44658888	44253615	49885166	84185518
multi mapped	12619095	10326434	11574226	10353594	11316637	11606301	12951719	10383278	10408118	10800884	11123247	19233133
un mapped	1311086	1280817	1060180	1284050	1153562	1140450	2419660	3050861	1740103	931719	1654313	3803307

## Sheet: RawGeneCount
Gene stable ID	IL12M_1	IL12M_2	IL12M_3	IL6M_1	IL6M_2	IL6M_3	WT12M_1	WT12M_2	WT12M_3	WT6M_1	WT6M_2	WT6M_3	Gene name
ENSMUSG00000036925	12791087	9872120	10956324	9768371	10822370	10406377	11589564	10361657	9805552	10180568	10899459	18386979	Mucl2
ENSMUSG00000064156	3941850	3626461	3261244	4313934	3991484	4038309	5773886	4042064	3677141	3726798	4675417	8516921	Prol1
ENSMUSG00000066583	2811005	2103132	2457415	2206545	2547775	2614113	3184045	2661939	2289027	2434391	2750132	5025519	Scgb1b27
ENSMUSG00000066584	2518835	1813137	2424980	1780962	1954889	1987915	2390125	2350608	1988490	2072605	2194871	3755899	Scgb2b27
ENSMUSG00000028972	1670038	1410097	1206277	1681448	1779241	1506555	2003391	1628037	1390803	1380747	1745982	3141183	Car6
ENSMUSG00000063903	1270134	1055107	1135502	1103928	1175386	1210609	1639718	1427388	1300508	1292303	1292402	2174114	Klk1
ENSMUSG00000066586	1012853	777217	1064971	780757	870251	939006	1074782	1027608	834073	932203	986539	1695320	Scgb2b26
ENSMUSG00000058499	674392	503351	510762	471766	474706	498488	638869	580405	619707	591911	572354	1018973	Pip
ENSMUSG00000064351	377335	315037	317689	336481	346335	396743	436567	384807	325813	351837	366041	655112	mt-Co1
ENSMUSG00000047295	193076	77088	35744	152850	151618	162706	166112	168520	140994	97962	134474	234821	Smgc
ENSMUSG00000064370	190409	156156	163380	183070	185966	213065	237849	191172	174202	183018	198208	351653	mt-Cytb
ENSMUSG00000064341	111929	89638	96906	105303	109702	123968	130537	100551	90609	103678	106743	186050	mt-Nd1
ENSMUSG00000037742	105306	105474	113614	97800	102204	106214	124437	122267	101088	92004	108578	187894	Eef1a1
ENSMUSG00000119584	95821	117087	105159	112444	125138	104559	91630	91157	67206	90083	81551	146182	Rn18s-rs5
ENSMUSG00000064345	93228	77160	81503	93010	93948	110842	117132	93041	85222	89542	97050	179619	mt-Nd2
ENSMUSG00000064367	81706	73559	71539	87098	86627	104247	102593	84236	77284	76386	90574	163293	mt-Nd5
ENSMUSG00000064363	81393	67586	67990	76171	81402	86166	99402	80901	69859	73676	81180	149461	mt-Nd4
ENSMUSG00000053719	77034	68174	104232	52856	54283	51922	66873	64849	66013	47140	73991	98213	Klk1b26
ENSMUSG00000033161	73003	58697	58417	74223	76247	85303	82953	87239	77048	89618	88571	134947	Atp1a1
ENSMUSG00000025433	70659	58932	105488	44211	39983	48050	48096	45850	47552	46067	53017	89070	Crisp3
ENSMUSG00000024597	68838	59955	53453	73134	70406	70627	79815	80156	67254	60680	79581	119376	Slc12a2
ENSMUSG00000020788	60451	46329	49218	58590	57064	66983	58383	59990	53306	50327	61178	97586	Atp2a3
ENSMUSG00000076617	59257	115640	127971	1558	357	834	55187	54273	98302	3015	599	357	Ighm
ENSMUSG00000058523	58185	60825	76844	19705	23088	30087	69415	73705	38693	18087	38099	28037	Mup5
ENSMUSG00000034994	57869	54308	57226	59552	63824	62074	62374	61087	52117	48502	57743	106875	Eef2
ENSMUSG00000025130	52950	42665	40842	50912	53304	58842	52976	51895	48918	44217	52015	89006	P4hb
ENSMUSG00000076609	52278	134382	153772	7303	1420	4412	50066	45385	62954	3813	279	10236	Igkc
ENSMUSG00000022283	47587	46661	46234	57512	61065	57595	64293	50397	48576	40189	61851	102670	Pabpc1
ENSMUSG00000027808	44090	38609	34462	38869	42458	45457	46672	42370	38326	40745	45943	81003	Serp1
ENSMUSG00000026576	43814	36702	36935	45222	50020	50095	54690	53078	45031	49052	56354	83373	Atp1b1
ENSMUSG00000060126	43044	41263	48162	34974	37121	40942	45451	38827	35643	37291	38038	61330	Tpt1
ENSMUSG00000020841	35463	29423	28963	37573	34378	38465	35671	37692	34909	24716	34727	61810	Cpd
ENSMUSG00000044485	33287	31178	45648	22184	22795	24049	32154	28259	26419	25110	30374	44994	Klk1b11
ENSMUSG00000029992	32597	24282	23484	32419	32602	44925	30748	31441	29705	28119	31334	53888	Gfpt1
ENSMUSG00000026417	32339	32412	37466	24344	23120	26819	39804	33339	31881	24000	28721	36903	Pigr
ENSMUSG00000026380	31134	29874	24793	27730	30133	31621	32278	41493	29311	37772	31984	55276	Tfcp2l1
ENSMUSG00000025393	30845	25284	26466	28624	30594	33635	35119	34484	32701	31388	34070	54032	Atp5b
ENSMUSG00000047139	30808	24827	23919	26071	26902	26726	30233	27160	25427	25311	26821	45798	Cd24a
ENSMUSG00000007892	29861	25424	29617	21473	24067	24999	31182	31187	24224	22532	25221	43463	Rplp1
ENSMUSG00000013846	29130	25513	21405	28270	26729	35544	31148	29272	26944	28400	40248	69313	St3gal1
ENSMUSG00000032399	27424	27936	29941	25118	26432	27467	32777	30011	26369	24686	26919	45823	Rpl4
ENSMUSG00000066512	27158	24975	34403	18852	20032	17441	29769	24266	24394	17611	26304	34933	Klk1b5
ENSMUSG00000061232	27080	27367	45543	10676	10464	11266	20426	24554	22527	17553	12925	19749	H2-K1
ENSMUSG00000041351	26486	22906	19237	30176	31520	27867	34387	28243	27583	23243	35836	57443	Rap1gap
ENSMUSG00000028017	25275	20484	40560	20452	18787	20422	18508	18764	20066	14231	24152	33771	Egf
ENSMUSG00000038393	24962	18292	24975	20161	22601	27191	25350	27206	23810	19052	25680	37446	Txnip
ENSMUSG00000067274	24736	24400	26309	21347	22230	22053	26102	26404	23651	21904	23555	39033	Rplp0
ENSMUSG00000019818	24364	20229	20785	22687	23472	24595	25387	24603	22284	20804	24762	41733	Cd164
ENSMUSG00000034088	23959	20775	20476	25159	26377	33718	27188	26356	26082	25975	31701	53164	Hdlbp
ENSMUSG00000015519	23868	22682	12616	43436	34240	35286	14242	14820	13826	14825	17806	29657	2310057J18Rik
ENSMUSG00000042845	23778	20092	22178	26835	30271	27606	25112	20389	24864	21913	25095	35372	Wfdc12
ENSMUSG00000073411	23503	23750	38473	11901	11917	13100	19609	22036	19807	17127	14202	21758	H2-D1
ENSMUSG00000009356	23299	21241	17779	27333	27386	26319	26425	22879	23239	21099	32386	49536	Lpo
ENSMUSG00000025428	23264	20008	21876	22071	23482	26294	25971	26618	25707	24393	25889	39531	Atp5a1
ENSMUSG00000023010	21878	19293	19264	20642	20895	21687	22947	22166	19060	18402	22124	38681	Tmbim6
ENSMUSG00000049775	21726	21692	29135	13834	15004	15374	18951	21131	17639	18418	17113	25780	Tmsb4x
ENSMUSG00000052271	21262	17907	14799	19935	19293	19571	25094	20549	19217	18824	21537	37945	Bhlha15
ENSMUSG00000036438	20948	17179	19973	17514	17632	18606	22525	20156	18585	18108	19268	32774	Calm2
ENSMUSG00000005610	20922	20518	20297	18934	19616	21841	24689	23319	20682	22079	24376	38846	Eif4g2
ENSMUSG00000012350	20795	18573	16491	16512	16354	19905	20794	20518	17296	20565	19059	38047	Ehf
ENSMUSG00000026864	19445	19442	19851	15197	15364	17231	19385	17217	17817	19797	20869	30699	Hspa5
ENSMUSG00000051359	19284	15576	14987	17871	18356	18764	22127	19219	16521	12890	21103	35463	Ncald
ENSMUSG00000025203	19224	15583	10714	14888	15971	14115	13743	18622	13540	16557	17628	33264	Scd2
ENSMUSG00000022200	19113	17570	17726	17795	17731	20116	13333	12322	10879	10876	12189	20857	Golph3
ENSMUSG00000023944	18951	18136	20258	18258	18404	21112	21755	20263	17911	20921	21147	31328	Hsp90ab1
ENSMUSG00000023150	18749	16366	18458	14972	15354	20698	18535	20937	17135	19354	19808	35606	Ivns1abp
ENSMUSG00000060177	18681	19425	31020	12170	14163	12953	20553	18325	20607	13888	23645	27341	Klk1b22
ENSMUSG00000020719	18633	22436	25411	15315	17289	18404	21810	22424	19715	19254	20079	32378	Ddx5
ENSMUSG00000026110	18231	15004	11961	14506	15459	17295	21304	19681	19989	20696	23643	38968	Mgat4a
ENSMUSG00000008682	18138	17847	20156	16733	17635	17788	18662	19137	16999	17082	18186	27561	Rpl10
ENSMUSG00000028479	17930	14267	13440	16798	15871	17456	16722	17162	15214	15883	17931	34075	Gne
ENSMUSG00000064339	17863	11493	13527	14652	12446	13001	14319	10231	8445	12722	12211	18165	mt-Rnr2
ENSMUSG00000052974	17838	17622	18706	21065	20800	22603	22953	23252	18842	15852	21182	34389	Cyp2f2
ENSMUSG00000032518	17773	18459	23253	13635	14422	15536	19337	18604	17185	14846	15739	24873	Rpsa
ENSMUSG00000022892	17373	14264	15593	16914	16395	18551	18433	18354	15664	16486	17443	29020	App
ENSMUSG00000032068	17253	14242	12744	16642	16672	18822	20863	17847	16126	17126	18952	31941	Plet1
ENSMUSG00000060802	17178	19893	35407	6513	5720	7092	15984	17054	15007	10311	7811	13852	B2m
ENSMUSG00000032042	16746	14851	14005	16599	17408	18016	18848	17278	16461	14681	18990	31282	Srpr
ENSMUSG00000058558	16730	16438	17374	14901	15770	15401	20131	17872	14648	14393	15448	27492	Rpl5
ENSMUSG00000029580	16570	25055	33263	10819	10154	12644	17966	20216	16447	17156	14537	21887	Actb
ENSMUSG00000060002	16363	15494	16126	15499	15157	16582	19786	16319	15588	16846	17070	28790	Chpt1
ENSMUSG00000031320	16329	16889	18664	13626	14506	14649	16432	17650	15017	14204	15849	24005	Rps4x
ENSMUSG00000025935	16241	13730	12548	14305	15059	16778	17316	15927	14537	14033	16577	28392	Tram1
ENSMUSG00000024661	16071	15664	19622	12359	13138	15402	17697	17028	13245	14399	14437	25196	Fth1
ENSMUSG00000024975	16058	13706	12923	18070	18656	16014	18470	17664	13472	10883	16120	26455	Pdcd4
ENSMUSG00000022587	16007	18375	26728	10004	9491	10587	16365	17428	14737	13440	11714	18297	Ly6e
ENSMUSG00000027523	15846	14916	15115	14857	16338	17137	19810	18328	14944	15233	18588	28921	Gnas
ENSMUSG00000015656	15825	15388	16401	10457	11513	17450	18276	16014	14809	23481	16679	23948	Hspa8
ENSMUSG00000000787	15793	17166	15525	13252	14165	15861	19034	17711	15903	18272	19149	32199	Ddx3x
ENSMUSG00000030744	15661	15035	18039	12107	13073	13376	15954	15089	13563	12601	13542	20950	Rps3
ENSMUSG00000022136	15620	13569	13074	13069	13267	15382	15063	14705	14009	13636	16034	26419	Dnajc3
ENSMUSG00000025290	15609	16111	20315	11709	12538	13004	17402	15117	13998	12844	13463	20759	Rps24
ENSMUSG00000043716	15520	15234	18064	12821	13981	14053	16431	15710	14154	14036	14892	22840	Rpl7
ENSMUSG00000039953	15140	13136	11327	16245	15815	16115	17212	16586	13957	14427	17592	29150	Clstn1
ENSMUSG00000032038	15098	12339	12409	14005	15848	18015	16158	15312	14944	12143	18920	28091	St3gal4
ENSMUSG00000028081	14940	15384	17332	12528	13502	13022	16715	15322	13259	13767	14084	22232	Rps3a1
ENSMUSG00000020048	14930	15819	18962	10421	10880	12644	14534	13058	13132	12298	13027	22142	Hsp90b1
ENSMUSG00000005873	14921	12674	12684	13385	13704	14611	15581	14833	13455	12503	15133	26112	Reep5
ENSMUSG00000059412	14874	12807	13300	14819	16492	17295	22110	20957	15396	17743	19423	28910	Fxyd2
ENSMUSG00000004207	14642	16467	22310	12355	12117	13231	14772	16134	14884	13042	13751	22184	Psap
ENSMUSG00000020372	14611	15065	16449	12207	13494	13198	15370	15848	13434	12577	13812	22984	Rack1
ENSMUSG00000078234	14373	9383	11773	12100	11729	12661	11738	13587	11210	7945	11580	21698	Klhdc7a
ENSMUSG00000044217	14242	10650	9754	14656	16288	17691	14436	12429	11485	12455	15846	24685	Aqp5
ENSMUSG00000025016	14203	12079	12871	12510	12782	15917	14594	14237	13129	13250	13677	23987	Tm9sf3
ENSMUSG00000003814	14036	12890	15344	11746	11445	13793	14596	13782	12921	12216	14305	24379	Calr
ENSMUSG00000003970	13982	13945	15256	12817	13557	13421	14500	14807	12640	13269	13857	22073	Rpl8
ENSMUSG00000038991	13885	14142	15272	11272	12645	14201	14856	14033	13616	12380	14527	23110	Txndc5
ENSMUSG00000001175	13759	13463	15003	12334	12894	13873	16073	14921	14370	12585	14901	22817	Calm1
ENSMUSG00000024610	13624	23045	34688	6811	5517	7592	12773	12704	13087	9269	6916	12972	Cd74
ENSMUSG00000062647	13590	13060	13648	12758	13189	13692	16260	15229	12646	12110	14117	23570	Rpl7a
ENSMUSG00000027248	13559	12456	14158	11220	11914	13143	14481	12780	12041	12409	14050	22169	Pdia3
ENSMUSG00000020484	13415	12738	13212	14203	14834	15629	13980	13219	11677	12806	16552	25988	Xbp1
ENSMUSG00000032216	13409	12730	12502	13763	13659	15603	14612	15344	13981	12043	15005	25332	Nedd4
ENSMUSG00000066513	13276	13254	20694	9676	10519	9015	14486	12729	12713	8682	15603	17359	Klk1b4
ENSMUSG00000027828	13268	11322	11127	11547	12009	14071	13374	12544	12455	12643	13908	23200	Ssr3
ENSMUSG00000006932	13200	11369	12855	11267	11436	13729	13005	14433	12151	12602	13020	22121	Ctnnb1
ENSMUSG00000004980	13157	13422	16372	10829	11801	14134	13557	13652	13291	12868	13395	19150	Hnrnpa2b1
ENSMUSG00000059042	13127	11858	22962	7559	7712	7675	9842	8615	9154	7323	12048	14068	Klk1b9
ENSMUSG00000014956	13063	11474	12568	13115	13128	13183	13920	12257	12127	11023	13118	19952	Ppp1cb
ENSMUSG00000048578	13023	10866	10877	9826	10380	12095	11030	10849	10658	11203	12160	19531	Mlec
ENSMUSG00000022108	12945	13314	15884	11519	12002	13010	15629	15553	12413	12536	14046	22431	Itm2b
ENSMUSG00000039943	12805	11767	13311	12489	12048	14534	16238	15563	13554	12276	16709	27288	Plcb4
ENSMUSG00000071415	12748	12456	14365	10454	11483	11213	14695	12939	11617	11507	12202	18498	Rpl23
ENSMUSG00000045983	12743	11991	12274	12978	14012	16076	14871	13664	13644	13718	16945	25862	Eif4g1
ENSMUSG00000027422	12677	12325	11694	13906	16528	17330	17366	11646	12041	14758	19155	27850	Rrbp1
ENSMUSG00000002985	12645	14965	21892	9551	7677	10723	14573	15620	12275	10017	10501	16612	Apoe
ENSMUSG00000061718	12419	10646	8748	13813	15403	14296	17032	13989	13384	12235	16817	23037	Ppp1r1b
ENSMUSG00000038900	12363	12476	14209	10022	10745	11073	13580	12225	11504	10677	10829	16776	Rpl12
ENSMUSG00000022186	12324	10350	11344	11217	12158	14117	14209	14406	13078	13322	14991	23387	Oxct1
ENSMUSG00000060036	12211	12807	14689	10081	11081	11091	13110	13549	12519	10628	11514	18142	Rpl3
ENSMUSG00000032096	12210	11010	11241	11353	11396	13180	12956	12164	11666	11116	12641	21278	Arcn1
ENSMUSG00000006333	12204	13024	15437	10446	10922	10550	12865	11768	10645	10704	10887	17036	Rps9
ENSMUSG00000047675	12156	12027	13426	10872	11454	11385	12469	12456	11438	11714	12063	18712	Rps8
ENSMUSG00000017707	12056	13608	17044	9789	9527	11727	13870	13906	12101	11449	10650	20492	Serinc3
ENSMUSG00000062328	12054	12160	13837	10079	11093	10683	13849	12410	10353	10337	11184	18491	Rpl17
ENSMUSG00000021709	11997	11597	12018	12280	12168	14002	12890	14851	12179	11630	13028	21004	Erbin
ENSMUSG00000031447	11978	11050	11695	10644	10783	11899	13219	12818	11243	10928	12288	20264	Lamp1
ENSMUSG00000032232	11956	11144	11061	13678	14474	14465	15359	13479	13492	11061	16220	23412	Cgnl1
ENSMUSG00000016559	11911	12003	13245	11632	12960	13959	13675	13710	12245	12036	13310	19109	H3f3b
ENSMUSG00000093674	11689	10510	11466	8855	9727	9536	12105	11843	9366	8611	9902	17616	Rpl41
ENSMUSG00000027506	11661	9823	9904	11028	11233	12718	12017	11391	11296	10064	11781	19363	Tpd52
ENSMUSG00000020585	11541	10538	11331	10518	10999	12055	13768	12939	11465	11441	12186	20378	Laptm4a
ENSMUSG00000061477	11511	11109	13121	8712	9459	9632	11446	11156	9873	9740	10050	15734	Rps7
ENSMUSG00000020205	11405	9328	8192	12952	12481	12613	11873	11086	8934	9627	13637	23126	Phlda1
ENSMUSG00000015932	11360	9430	9908	10805	10847	13067	12556	11951	10658	11352	11539	20244	Dstn
ENSMUSG00000048076	11350	10084	10632	9682	10428	11783	11970	12082	10872	10406	11764	18589	Arf1
ENSMUSG00000021676	11346	10411	10226	12351	12236	14410	13833	12659	12663	11687	14215	23604	Iqgap2
ENSMUSG00000067149	11335	29581	39309	2322	459	1360	7765	8943	10733	1200	70	3308	Jchain
ENSMUSG00000021749	11199	9426	9739	10746	11551	11287	11372	10533	10473	8091	10896	18167	Fam3d
ENSMUSG00000029614	11174	11880	13222	9868	10818	10789	12142	11776	10911	10409	11169	17153	Rpl6
ENSMUSG00000030082	11145	9944	9425	10596	11150	12135	11774	11031	10329	10343	12696	20353	Sec61a1
ENSMUSG00000010277	11034	10242	11166	10586	10672	12753	11799	12589	11234	10636	12422	20764	Bltp2
ENSMUSG00000024608	10966	10798	12061	8566	9204	8714	10587	12172	9901	9612	9899	15169	Rps14
ENSMUSG00000016319	10906	9248	9596	10027	11165	11737	12137	12253	11667	11534	12495	18548	Slc25a5
ENSMUSG00000041453	10870	10798	12411	9057	9852	9804	12320	10794	9880	9620	10088	15603	Rpl21
ENSMUSG00000030717	10838	10223	8801	10973	11796	9959	16564	10796	8343	11175	12142	23524	Nupr1
ENSMUSG00000045128	10816	11353	12561	9240	9415	9267	13002	12069	9497	8774	9905	17036	Rpl18a
ENSMUSG00000000740	10807	11529	13191	9034	9791	9686	11478	11340	9856	9463	9826	16008	Rpl13
ENSMUSG00000074227	10700	8585	8948	10220	11302	11043	11924	10830	9363	10296	11692	18983	Spint2
ENSMUSG00000058655	10664	10382	11282	11482	11267	11001	11529	11340	9889	7897	9411	17282	Eif4b
ENSMUSG00000031996	10653	9505	9849	11130	10804	12597	12132	13582	10953	10623	12607	19550	Aplp2
ENSMUSG00000023043	10650	9960	9904	11291	11562	11145	11789	10809	9565	13899	11226	17800	Krt18
ENSMUSG00000092274	10565	13364	13305	11000	15796	16465	14620	19581	15832	15026	19718	28738	Neat1
ENSMUSG00000078812	10547	9706	10072	8847	10094	11107	11850	10912	9714	9850	10566	17634	Eif5a
ENSMUSG00000009927	10494	10181	11121	8397	9093	8892	10929	10393	9071	8575	9422	14852	Rps25
ENSMUSG00000020149	10492	9034	8900	9194	9849	11870	11708	10701	9843	10035	11622	18910	Rab1a
ENSMUSG00000026238	10462	11035	13491	9249	9833	10972	11994	11583	10407	10916	11124	17234	Ptma
ENSMUSG00000057841	10405	10180	11306	8995	9558	9545	10732	10380	9185	8707	9549	15884	Rpl32
ENSMUSG00000026473	10402	9242	10933	8487	10759	10852	14332	14219	11887	14942	11969	17149	Glul
ENSMUSG00000020029	10284	8394	9609	8864	9204	10480	10618	11013	9164	9433	11897	16663	Nudt4
ENSMUSG00000020460	10209	10002	11761	8003	8658	8669	10057	9167	9104	8991	8996	13446	Rps27a
ENSMUSG00000030695	10170	9027	9903	10047	10370	11590	12759	12424	11015	11144	12231	19119	Aldoa
ENSMUSG00000027452	10088	8556	8873	11155	11216	10955	12245	11913	10713	9317	12443	17350	Acss1
ENSMUSG00000022884	10048	9541	11648	8446	9591	10502	10689	11300	9916	9049	10770	16715	Eif4a2
ENSMUSG00000095079	10020	29257	69106	8122	1390	4418	8528	6123	4426	3298	82	13541	Igha
ENSMUSG00000030357	9951	8575	8496	9096	9810	10945	10679	10018	9134	9526	10991	17530	Fkbp4
ENSMUSG00000092341	9925	15186	23756	8974	9264	14570	12120	18750	18840	13645	17697	19983	Malat1
ENSMUSG00000020321	9877	7850	8984	8342	9024	9998	10205	10479	10147	9564	10300	15829	Mdh1
ENSMUSG00000045394	9876	8339	8749	9361	9783	10343	10629	10070	8748	9290	9779	15537	Epcam
ENSMUSG00000037071	9874	8975	10169	6872	7408	9500	6713	9188	5993	5924	5569	12228	Scd1
ENSMUSG00000012848	9868	10108	11404	7716	8610	8300	10450	11141	8750	8172	8969	15088	Rps5
ENSMUSG00000054342	9854	9082	8484	11072	12104	11005	11601	11274	11193	9632	14176	19841	Kcnn4
ENSMUSG00000107881	9800	8411	8625	8516	8956	10442	10898	9337	9058	8413	10446	17199	Gm44250
ENSMUSG00000041762	9777	9608	7151	7265	8396	9996	12418	10418	9528	22175	13667	19848	Gpr155
ENSMUSG00000063457	9758	9576	10764	8042	8831	8631	10616	9779	8306	8240	8881	14835	Rps15
ENSMUSG00000044533	9757	9996	11472	8263	8804	9685	10050	10093	9514	9127	9246	14437	Rps2
ENSMUSG00000058546	9662	9168	10879	7874	8231	8280	10164	9989	8046	8104	8590	14088	Rpl23a
ENSMUSG00000030934	9648	8703	8455	9308	9088	10275	10575	10064	9355	9702	10600	20352	Oat
ENSMUSG00000026879	9573	13129	17543	13990	10778	16211	18257	16219	13449	16377	16406	25655	Gsn
ENSMUSG00000035828	9485	8540	7738	4749	5956	7284	14185	11650	11065	14228	8487	11571	Pim3
ENSMUSG00000020368	9471	8496	9501	8155	8171	9660	10098	10147	9420	9588	10557	16989	Canx
ENSMUSG00000020422	9442	8102	8656	9833	9583	11570	10106	11264	10284	8260	10842	17842	Tns3
ENSMUSG00000008668	9432	9467	11090	7613	7935	7850	9970	9965	8625	8121	8548	13951	Rps18
ENSMUSG00000049517	9422	9540	10673	8284	8909	8701	10229	9336	8253	8498	8868	14299	Rps23
ENSMUSG00000055065	9390	11097	12714	7032	7375	8818	9594	12828	10311	9599	10851	16652	Ddx17
ENSMUSG00000020432	9381	6903	7453	8745	8436	10292	9035	9420	8934	7946	9824	19080	Tcn2
ENSMUSG00000074715	9381	7820	8503	7538	7629	9091	10848	10623	9390	10770	9127	14905	Ccl28
ENSMUSG00000071866	9321	8942	10746	7375	7973	8941	10136	9119	9229	9229	8817	13990	Ppia
ENSMUSG00000029467	9263	8622	9213	9875	9411	10917	10427	10570	10259	9055	11329	17448	Atp2a2
ENSMUSG00000022132	9185	8402	7651	8911	9301	9035	10791	10521	8708	7894	10548	17260	Cldn10
ENSMUSG00000021218	9180	8839	9998	8252	8823	9918	9878	9335	8961	7941	8847	14186	Gdi2
ENSMUSG00000037822	9114	8433	7861	9085	9824	9673	10906	10604	9284	8273	10166	17048	Smim14
ENSMUSG00000026303	9098	7213	7248	9331	8834	9404	9772	9744	8637	6702	9145	15754	Mlph
ENSMUSG00000047126	9093	8822	9431	8311	7981	10216	9381	9954	8591	9520	9899	16257	Cltc
ENSMUSG00000039218	9075	11669	13415	8848	8969	11356	11851	13482	11866	10456	13622	22037	Srrm2
ENSMUSG00000035227	9069	7905	7910	7605	8309	8827	9964	9340	8648	8514	9325	15365	Spcs2
ENSMUSG00000063077	9068	8202	7571	9659	9212	10397	10099	10600	9233	8456	10766	17665	Kif1b
ENSMUSG00000022477	9060	7390	7988	8692	9209	10714	10236	10166	10066	9250	10460	16666	Aco2
ENSMUSG00000031299	9056	7990	8085	9081	9480	10305	10540	9983	9299	8906	10296	17002	Pdha1
ENSMUSG00000024143	9035	7803	6743	7553	7841	8356	9428	8966	7802	9303	9656	16764	Rhoq
ENSMUSG00000060938	8974	8894	10535	7263	7798	7687	9791	8530	7899	7888	8248	12703	Rpl26
ENSMUSG00000037072	8963	7384	8341	7253	7590	8491	9214	9009	8150	7498	8209	13909	Selenof
ENSMUSG00000030057	8937	8554	9682	7344	7852	8443	9419	8785	8546	8170	9002	13336	Cnbp
ENSMUSG00000021546	8915	9472	10943	8718	8804	9078	10013	10577	9911	9054	9831	14701	Hnrnpk
ENSMUSG00000047215	8872	8680	9821	7350	7850	7474	7873	8488	7715	8000	7904	11738	Rpl9
ENSMUSG00000024991	8857	9417	9964	9514	8977	10203	9914	9199	9269	9248	10483	16608	Eif3a
ENSMUSG00000000303	8855	7075	7715	8745	8322	9386	8946	9442	8268	8441	8660	14789	Cdh1
ENSMUSG00000041891	8845	7365	7633	7846	8285	10660	9043	8910	8791	8619	10084	16345	Lman1
ENSMUSG00000054452	8835	7922	7926	8050	8675	8889	11239	9997	8248	8664	9740	17241	Tle5
ENSMUSG00000056050	8740	7445	7563	8591	8403	10137	9228	8331	7521	7930	9621	15846	Mia3
ENSMUSG00000027376	8653	7141	5765	9742	9912	10172	10320	9264	8949	8427	10182	16577	Prom2
ENSMUSG00000037458	8640	7187	6849	6704	7140	9611	8049	7422	7766	13717	9158	16629	Azin1
ENSMUSG00000059291	8625	8312	10217	6585	7190	7257	9130	7781	7837	7357	7749	11719	Rpl11
ENSMUSG00000041417	8614	8316	7991	7657	7935	8395	10149	10119	8002	8896	9788	16715	Pik3r1
ENSMUSG00000028456	8608	8166	8868	8453	8151	9967	9678	10373	9405	8292	10156	16547	Unc13b
ENSMUSG00000020917	8578	7441	6806	8317	8370	9591	7660	7679	8249	7416	9443	16063	Acly
ENSMUSG00000026553	8558	7793	8770	8379	8398	10444	9283	10111	9208	8349	9416	15935	Copa
ENSMUSG00000054889	8498	7812	7198	8791	9131	10764	10387	9848	8650	11508	11349	17678	Dsp
ENSMUSG00000021000	8487	8046	7569	9448	9888	10372	10637	9529	8928	8036	10096	17006	Mia2
ENSMUSG00000021877	8467	7193	7049	7359	8227	10029	9089	8461	7450	8413	9004	15469	Arf4
ENSMUSG00000040848	8459	7658	7530	7656	7433	8288	8604	9383	7708	7703	8229	15762	Sft2d2
ENSMUSG00000032458	8452	7292	8113	7633	8207	10152	8701	8415	8424	7539	8631	13755	Copb2
ENSMUSG00000021577	8395	7586	8162	7893	8661	9406	10180	9953	9589	8870	10407	15352	Sdha
ENSMUSG00000020190	8314	7498	7668	6615	8060	6714	8193	9378	6915	6894	7674	13509	Mknk2
ENSMUSG00000029810	8300	8081	14013	5666	5459	7182	7973	9701	6101	5561	5290	8058	Tmem176b
ENSMUSG00000034892	8298	8251	8679	5922	7040	6813	7677	8331	6712	6530	7213	10987	Rps29
ENSMUSG00000029761	8284	7129	6812	8109	7806	9016	9001	7961	7031	7189	8907	15360	Cald1
ENSMUSG00000061315	8272	7701	9085	7239	8094	7544	9203	7885	7646	7438	8350	12934	Naca
ENSMUSG00000028249	8178	7136	7630	6731	6660	7164	8386	8364	6943	7397	7635	13809	Sdcbp
ENSMUSG00000061904	8162	7476	8107	7865	8938	8986	8962	9980	8872	9407	10138	15733	Slc25a3
ENSMUSG00000061983	8108	8450	10435	6422	7207	7220	8041	7862	7411	7273	7259	10917	Rps12
ENSMUSG00000039630	8102	9026	11428	7479	7698	8444	9183	9754	8611	8253	9004	14229	Hnrnpu
ENSMUSG00000029752	8071	6450	5349	8109	9385	9509	10153	7986	9109	7919	8827	13966	Asns
ENSMUSG00000024687	8022	7324	7020	8394	8329	8869	8429	8736	7833	6800	8780	14914	Osbp
ENSMUSG00000030062	8017	6728	7282	6370	6753	8696	7549	7126	7532	7229	7354	12118	Rpn1
ENSMUSG00000023456	8002	6552	7176	6993	7514	8586	8761	8398	8100	7811	8488	13015	Tpi1
ENSMUSG00000020849	7999	7429	7909	7308	7868	8587	9566	9022	7928	7876	8932	14255	Ywhae
ENSMUSG00000030659	7994	6399	6486	7798	7805	8431	8170	6707	6887	6470	8050	13316	Nucb2
ENSMUSG00000031980	7946	4044	5066	7129	6374	8233	6414	6462	6894	6180	6435	14056	Agt
ENSMUSG00000036371	7946	8021	9267	7400	7522	8110	9399	8121	8113	7591	8310	12495	Serbp1
ENSMUSG00000068823	7942	7801	8560	7189	7147	7643	8855	8437	7274	7116	8096	13368	Csde1
ENSMUSG00000027230	7935	7419	5099	8657	8767	9072	11079	7987	6980	7387	11313	19354	Creb3l1
ENSMUSG00000073702	7927	7271	8108	6282	6654	6697	8454	7821	6578	6315	6854	11214	Rpl31
ENSMUSG00000032097	7926	8524	8927	7143	6852	8551	8364	9029	8008	8164	9065	14545	Ddx6
ENSMUSG00000030342	7923	6719	7470	7482	7568	7857	8476	8340	7964	8361	8731	13778	Cd9
ENSMUSG00000019066	7872	6630	6330	7543	7951	8558	7912	7820	7268	6793	8334	13843	Rab3d
ENSMUSG00000029407	7859	6950	6497	7463	7874	9399	8274	7526	7917	7810	9049	15009	Uso1
ENSMUSG00000044468	7808	7312	7285	7175	6728	6722	7391	8448	7478	6905	6763	12326	Tent5c
ENSMUSG00000017774	7786	7887	8047	7753	8231	9148	8908	8534	8244	8851	9946	16071	Myo1c
ENSMUSG00000031770	7784	9282	8189	9372	11804	9330	10141	9063	8727	9538	11477	18140	Herpud1
ENSMUSG00000058600	7780	7311	9160	5538	6541	6347	8206	7279	6496	6098	6592	10329	Rpl30
ENSMUSG00000027288	7760	7604	7569	7420	7902	9123	8775	8313	7859	7928	9000	15311	Zfp106
ENSMUSG00000061787	7750	7320	8709	6181	7073	6821	7952	7128	6572	6924	7213	10641	Rps17
ENSMUSG00000021998	7749	9819	12413	7312	7386	6847	8776	8678	8521	6664	8695	11474	Lcp1
ENSMUSG00000064337	7737	6516	5889	5749	5651	5738	6982	5672	3888	6357	5850	9445	mt-Rnr1
ENSMUSG00000047694	7704	6005	6329	6660	6946	8411	7395	7462	7438	6624	7360	12503	Yipf6
ENSMUSG00000037563	7685	8339	9722	6161	7060	6803	8566	7980	6880	6365	6936	11470	Rps16
ENSMUSG00000036594	7681	12706	20619	3931	3218	4454	7691	7900	8115	6009	4370	7854	H2-Aa
ENSMUSG00000024576	7633	7313	7534	7247	7394	7839	8134	8231	7278	7078	7715	12913	Csnk1a1
ENSMUSG00000017119	7624	6657	6867	7741	7111	8147	8124	8077	7569	6223	8348	13721	Nbr1
ENSMUSG00000032373	7618	7147	7540	9945	9850	9261	10178	9874	9527	5521	11317	15496	Car12
ENSMUSG00000025503	7616	6735	7206	7013	7389	7960	8227	7782	7392	7157	7990	13129	Taldo1
ENSMUSG00000035247	7611	7164	7283	7896	7392	8426	8180	8635	7850	6926	8076	13762	Hectd1
ENSMUSG00000020091	7608	7025	7126	6982	7013	8119	8009	7762	6902	6946	8271	13955	Eif4ebp2
ENSMUSG00000020964	7594	7587	7923	6887	7001	7271	11155	11020	10571	8471	11193	18158	Sel1l
ENSMUSG00000046364	7571	7402	8951	5896	6438	6647	7924	7290	6496	6399	6762	10616	Rpl27a
ENSMUSG00000022961	7570	9069	11339	6922	7108	9498	8563	11042	9478	8160	10052	15763	Son
ENSMUSG00000024359	7537	7445	7134	7584	8737	8480	10090	8906	8352	9340	9994	14274	Hspa9
ENSMUSG00000001911	7518	7258	6958	8732	9180	9803	10418	8512	7784	7248	10292	16694	Nfix
ENSMUSG00000030861	7517	6594	6467	7232	7149	7540	8229	7870	6698	7197	8479	13905	Acadsb
ENSMUSG00000032050	7456	6717	6225	7275	7278	7676	7822	7575	6824	6637	7893	13504	Rdx
ENSMUSG00000019505	7446	6739	8578	6573	6782	8626	7858	7660	6557	6350	6750	11837	Ubb
ENSMUSG00000026234	7440	8426	9685	7610	8256	8099	9597	8132	8251	7533	9030	13085	Ncl
ENSMUSG00000014867	7384	6548	6480	6518	6941	8072	7463	7346	6854	6700	7753	13669	Surf4
ENSMUSG00000018567	7372	6591	6817	6375	6526	7104	8227	7669	6402	6172	6971	12227	Gabarap
ENSMUSG00000024150	7334	5990	5605	6527	7362	7793	7863	6875	6636	7177	7995	12413	Mcfd2
ENSMUSG00000027642	7297	6068	6406	6321	6523	7137	7218	7284	6448	6162	6896	11515	Rpn2
ENSMUSG00000019872	7285	6461	7082	6876	7009	7297	8996	8283	6675	6876	8074	14247	Smpdl3a
ENSMUSG00000040462	7207	6562	7008	7308	7445	7936	8881	7883	7262	6399	7717	12789	Os9
ENSMUSG00000028452	7183	6746	7358	6360	6610	7115	7352	7417	7139	6800	7728	11960	Vcp
ENSMUSG00000025362	7166	7154	7820	6169	6766	6483	8813	7657	6517	5819	6717	11424	Rps26
ENSMUSG00000057666	7163	7020	8609	6196	6652	7368	8449	8798	8136	7040	7710	12418	Gapdh
ENSMUSG00000028980	7150	6513	5712	6037	5575	6217	8024	7974	7199	7116	6942	13353	H6pd
ENSMUSG00000026335	7066	6324	5851	7366	7483	7716	8032	7886	6785	6425	8221	13640	Pam
ENSMUSG00000026991	7044	5997	6615	6624	6549	7791	7631	8272	6386	7275	7913	12737	Pkp4
ENSMUSG00000025794	7011	7398	7820	6708	7131	6899	8193	6973	5911	6567	7243	11833	Rpl14
ENSMUSG00000024516	6998	6259	6774	5654	6405	6389	6930	6746	6642	5803	6325	10523	Sec11c
ENSMUSG00000038807	6988	5733	5762	5983	5920	7130	6532	7101	6450	5661	6935	11964	Rap1gap2
ENSMUSG00000071644	6983	6474	7510	6503	6570	7132	7351	6431	6381	6462	6645	10926	Eef1g
ENSMUSG00000086503	6980	10383	16037	5305	5365	9310	7632	12199	9784	7196	8493	13695	Xist
ENSMUSG00000004535	6976	6723	7626	6522	6903	7262	8169	7354	6884	6436	7712	12421	Tax1bp1
ENSMUSG00000074884	6948	5768	6356	5754	6509	7345	6815	6350	5896	5738	6515	10585	Serf2
ENSMUSG00000021939	6917	7453	10150	5570	5378	6530	7201	8086	7298	5958	6580	10697	Ctsb
ENSMUSG00000020823	6891	6729	6078	7106	7753	7578	8901	8877	7112	8847	9719	13994	Sec14l1
ENSMUSG00000031532	6880	6004	6194	6212	6450	7288	6843	6810	6426	6073	6665	11733	Saraf
ENSMUSG00000022533	6868	6456	6144	6553	6263	7945	7426	7599	6961	6405	7575	12809	Atp13a3
ENSMUSG00000020644	6861	5881	6148	6692	6978	7193	7171	6939	6671	5788	7860	11991	Id2
ENSMUSG00000060586	6819	10866	17314	3549	2771	3904	6235	6855	7554	5207	3702	6333	H2-Eb1
ENSMUSG00000025809	6817	6733	8242	5446	5529	6635	7010	7161	6439	6527	6593	10873	Itgb1
ENSMUSG00000028234	6816	6867	8762	4914	5873	5790	6822	6716	6118	5887	6010	8820	Rps20
ENSMUSG00000054808	6804	6522	7104	6718	7057	8097	8231	7887	7176	7157	8563	13284	Actn4
ENSMUSG00000028927	6796	5596	4871	7357	7530	8759	7990	7297	7256	6517	8205	14303	Padi2
ENSMUSG00000030432	6796	6636	7283	5979	6538	6379	7760	6865	5602	5677	6489	11437	Rpl28
ENSMUSG00000061414	6778	6474	7638	6723	6581	7126	7907	9547	7459	6553	8724	13769	Cracr2a
ENSMUSG00000050708	6771	7113	8610	5467	5807	5885	7175	7457	5764	7019	7394	10939	Ftl1
ENSMUSG00000059796	6764	6973	7928	5486	6072	6788	7775	7449	7028	7647	8224	11164	Eif4a1
ENSMUSG00000030157	6760	5680	6273	4746	4850	5802	6508	6457	5934	6290	7017	9395	Clec2d
ENSMUSG00000031818	6743	5829	6327	6323	6852	6563	6918	6772	6210	6936	7368	11007	Cox4i1
ENSMUSG00000062997	6715	6301	7562	5606	5736	5934	7563	6084	5872	5572	5847	9789	Rpl35
ENSMUSG00000059070	6708	6682	7997	5991	6134	6275	7637	7281	6731	6146	6723	11017	Rpl18
ENSMUSG00000027030	6700	5721	5465	6877	7224	7892	7888	6801	6578	6242	7772	12180	Stk39
ENSMUSG00000030161	6693	5279	5353	6230	6506	6920	7742	7121	5192	6491	6689	11998	Gabarapl1
ENSMUSG00000027184	6688	6602	7657	5837	5574	6667	7127	7128	6439	5864	7000	10900	Caprin1
ENSMUSG00000021248	6666	6018	6320	6204	6676	7381	7613	7001	6496	6603	7390	12220	Tmed10
ENSMUSG00000073421	6663	11338	17705	3165	2744	3864	6277	6297	6761	5189	3509	6207	H2-Ab1
ENSMUSG00000025544	6653	5622	5635	5493	5831	6619	6197	6276	5825	5978	6145	10092	Tm9sf2
ENSMUSG00000059005	6647	7074	9039	5197	6023	7583	7315	7180	7221	6376	6790	9904	Hnrnpa3
ENSMUSG00000025508	6646	6973	8063	5672	6000	5613	6343	5561	5145	6411	5792	9059	Rplp2
ENSMUSG00000047187	6623	5548	5980	5651	6213	7067	6842	6621	6242	6036	6392	10133	Rab2a
ENSMUSG00000042712	6596	5083	6069	5529	6017	6898	6826	5632	5394	5892	5775	9723	Tceal9
ENSMUSG00000028788	6587	6803	7838	5486	5695	5941	6983	7053	5972	5736	6228	10614	Ptp4a2
ENSMUSG00000090733	6568	6815	8885	4597	4867	4809	6129	6579	5713	5360	5216	7750	Rps27
ENSMUSG00000020358	6556	6294	7001	5350	5825	6452	6991	6049	5821	6747	6780	9575	Hnrnpab
ENSMUSG00000015363	6554	6163	5588	6139	6326	6579	6761	6017	5765	6348	7102	11373	Trabd
ENSMUSG00000068747	6538	5860	5351	6539	6613	7281	7354	7088	6336	5774	7143	12470	Sort1
ENSMUSG00000025967	6533	6526	7235	5550	6304	5964	6931	6394	5899	5880	6136	10096	Eef1b2
ENSMUSG00000036707	6503	6002	6449	5882	5923	6752	6927	7005	6215	6143	6921	10962	Cab39
ENSMUSG00000090841	6476	6058	8134	4925	5273	6215	7220	6665	6079	6309	6163	9152	Myl6
ENSMUSG00000001576	6473	5369	4771	6145	6152	7311	6718	6011	5596	5798	6235	12388	Ergic1
ENSMUSG00000049382	6466	6065	6230	5965	6289	6606	7450	7023	6145	10445	7250	11213	Krt8
ENSMUSG00000025781	6459	5587	6107	5566	6280	6558	7344	6837	6483	6276	6768	10444	Atp5c1
ENSMUSG00000045294	6413	5158	2519	5142	5572	3151	3458	5344	4068	3287	4708	9140	Insig1
ENSMUSG00000001472	6392	6321	7051	5984	6377	6944	7231	7661	6623	6202	7299	12332	Tcf25
ENSMUSG00000021134	6383	7799	8649	6355	6976	7183	8372	8103	7807	6849	8334	13789	Srsf5
ENSMUSG00000028691	6381	5431	6880	4919	5295	6307	6017	6062	5757	6104	5796	9228	Prdx1
ENSMUSG00000066516	6375	6206	10166	3381	3581	3522	5715	5174	5418	3519	5975	7179	Klk1b21
ENSMUSG00000034320	6352	5537	4540	6216	6270	7230	6328	6530	6133	5751	7243	11983	Slc26a2
ENSMUSG00000033684	6347	4937	4758	6290	6288	6344	7355	6526	6696	5273	6420	11791	Qsox1
ENSMUSG00000007891	6328	5631	6568	5382	5744	5843	6302	6670	5780	5411	6280	9962	Ctsd
ENSMUSG00000017776	6307	5492	5322	5314	5182	6111	6091	6538	5249	6435	6540	10914	Crk
ENSMUSG00000044393	6302	5274	6007	6274	5857	6947	6440	6810	5992	5611	6892	11530	Dsg2
ENSMUSG00000045636	6300	5547	4264	5007	4922	6128	6630	6815	5309	6232	6092	12196	Mtus1
ENSMUSG00000062825	6300	6925	7550	5719	5548	7316	7929	7776	5875	8903	8794	12627	Actg1
ENSMUSG00000032294	6297	6229	7476	5757	5925	6410	7282	7944	7297	6427	6541	11189	Pkm
ENSMUSG00000028495	6270	6313	7345	5384	5608	5867	7002	6538	5656	5573	5830	9345	Rps6
ENSMUSG00000012405	6267	6001	6820	5106	5686	5829	6842	6595	5922	5459	5805	9679	Rpl15
ENSMUSG00000006740	6255	6215	6167	5590	5817	6788	6779	6709	6178	6501	7017	11402	Kif5b
ENSMUSG00000023367	6222	5975	10787	3838	3945	5045	5466	6641	3867	3527	3709	5242	Tmem176a
ENSMUSG00000036606	6213	6017	6597	6453	6313	6731	6861	7347	6194	5749	7208	11146	Plxnb2
ENSMUSG00000028649	6197	7886	10811	5322	4865	7079	6482	7587	6793	5913	6448	10518	Macf1
ENSMUSG00000032383	6193	5362	6260	4825	5140	5466	5656	5404	5323	4650	5298	8476	Ppib
ENSMUSG00000041028	6181	5331	6392	5117	5369	6250	6365	6620	6256	5921	6359	10209	Ghitm
ENSMUSG00000020577	6178	5055	5067	5428	6054	6562	5774	5838	5786	4804	5865	9661	Tspan13
ENSMUSG00000068267	6162	5674	5731	6185	6774	6799	7270	6668	5897	5689	7122	11087	Cenpb
ENSMUSG00000003429	6161	6923	7800	5272	5281	5149	6421	6590	5125	5254	5410	9325	Rps11
ENSMUSG00000051285	6142	5711	5627	5579	5571	6411	6766	6445	5834	5354	6506	10696	Pcmtd1
ENSMUSG00000029455	6125	5478	5723	6572	6654	6966	7218	6477	5461	6148	7279	12146	Aldh2
ENSMUSG00000078578	6124	6187	7173	5236	5641	6263	7056	6834	5979	6008	6809	10213	Ube2d3
ENSMUSG00000021427	6106	5685	5456	5487	5574	7014	6252	5965	5788	6417	7135	11058	Ssr1
ENSMUSG00000020315	6102	5996	7498	6224	5946	7846	6822	7409	6593	6370	7605	11885	Sptbn1
ENSMUSG00000054008	6079	5618	5667	5849	6000	6779	6299	6437	5828	5836	6832	11523	Ndst1
ENSMUSG00000028618	6063	5527	5747	5319	5730	5870	6463	6585	5778	5612	6312	10133	Tmem59
ENSMUSG00000037805	6047	5826	6662	4593	5002	5307	6624	6871	5427	4746	5614	9186	Rpl10a
ENSMUSG00000049313	6043	5887	6471	6670	5893	6709	6627	7359	5881	5555	5852	10685	Sorl1
ENSMUSG00000000563	6025	5087	5911	5259	6053	6065	6987	6217	6171	5911	6595	9957	Atp5pb
ENSMUSG00000021282	5991	5753	6354	5565	5988	6074	6836	6140	5770	5984	6761	10929	Eif5
ENSMUSG00000079017	5974	6880	11049	4193	3054	3652	5421	6356	7218	6665	3437	8360	Ifi27l2a
ENSMUSG00000063524	5972	5574	6684	5755	5974	6518	6993	7462	7664	6585	7035	10900	Eno1
ENSMUSG00000027186	5968	5239	4789	5854	5911	5814	7298	6888	5771	4504	6463	11718	Elf5
ENSMUSG00000061306	5963	5161	5475	5824	5943	6471	6096	5816	5595	4605	6004	9403	Slc38a10
ENSMUSG00000021610	5955	5035	5170	5484	5762	6451	6093	5941	5579	5375	6069	10362	Clptm1l
ENSMUSG00000063015	5955	5475	5965	6047	6204	6197	6466	6318	5314	5597	5947	10189	Ccni
ENSMUSG00000056429	5943	5188	5449	4996	5005	6233	6078	6084	5517	5179	5532	9970	Tgoln1
ENSMUSG00000020456	5937	5335	5626	5767	6171	7079	6940	7310	6680	7221	7794	12034	Ogdh
ENSMUSG00000035202	5931	6949	5967	6375	8054	6036	5456	5696	4375	5948	6222	10809	Lars2
ENSMUSG00000022994	5928	4820	5325	5604	5875	6655	5593	6255	5722	5067	6232	10261	Adcy6
ENSMUSG00000024740	5915	5470	6066	6172	6157	7807	6049	6611	6128	6260	7109	11353	Ddb1
ENSMUSG00000008730	5894	5955	6160	5538	5407	6828	6464	7644	5756	5227	5819	11039	Hipk1
ENSMUSG00000040952	5893	6261	7272	4555	4819	4875	5914	6359	5149	4871	5389	8618	Rps19
ENSMUSG00000023175	5890	5068	5687	5046	5440	6089	6251	6138	5521	5256	5660	9424	Bsg
ENSMUSG00000027187	5886	5612	5794	5989	6073	6902	7131	7326	5598	5679	6983	10680	Cat
ENSMUSG00000046314	5867	5116	5290	5632	5568	5747	6065	6147	5392	4281	5295	9035	Stxbp6
ENSMUSG00000060636	5864	5849	6880	4779	5292	5209	6259	5810	5260	5300	5436	8410	Rpl35a
ENSMUSG00000022443	5862	7938	10980	5045	4805	5649	6531	6988	6469	6464	6303	9999	Myh9
ENSMUSG00000027215	5853	5327	4949	5475	5872	6002	6620	5688	5506	5074	6008	10362	Cd82
ENSMUSG00000018770	5849	4819	5073	5109	5872	5880	6397	6364	6082	6175	6645	10160	Atp5g3
ENSMUSG00000076613	5828	29145	30156	101	12	42	4668	2221	6300	156	34	55	Ighg2b
ENSMUSG00000025261	5805	6656	7587	6045	5699	7678	6720	7630	6531	6181	7267	11991	Huwe1
ENSMUSG00000024782	5793	5115	4974	5640	6021	6372	6420	6442	5834	5465	7111	11186	Ak3
ENSMUSG00000020850	5789	5857	6249	5892	5745	6904	6346	6669	6269	5626	6779	11212	Prpf8
ENSMUSG00000019188	5776	5390	5775	5578	5703	6350	6345	6035	5875	5226	5980	10350	H13
ENSMUSG00000040731	5776	5623	6244	5417	5859	6167	6122	6176	5615	5567	6379	9698	Eif4h
ENSMUSG00000027706	5767	5109	5141	5004	5716	6243	6899	5951	5531	5418	6680	10898	Sec62
ENSMUSG00000040006	5734	4571	4630	5418	5562	5821	6458	5438	5394	4861	6075	9815	Ginm1
ENSMUSG00000029759	5723	5151	5582	4963	4969	6425	6493	6335	5483	5054	6111	10675	Pon3
ENSMUSG00000032122	5721	6086	4223	5275	5502	5570	6922	7778	6132	5467	6831	9508	Slc37a2
ENSMUSG00000006169	5715	5046	5912	5255	5135	6448	5926	6228	5376	5602	5819	10459	Clint1
ENSMUSG00000029470	5695	5272	5292	5679	5774	6022	6935	6284	5345	5071	6383	10439	P2rx4
ENSMUSG00000071076	5693	6013	5044	4404	5409	4773	8134	5849	4512	6755	5592	9086	Jund
ENSMUSG00000017404	5687	5838	6511	4861	5200	5227	6293	5971	5076	4797	5357	8985	Rpl19
ENSMUSG00000057113	5677	6177	7795	5167	5212	5527	6555	5746	5537	4848	5384	8391	Npm1
ENSMUSG00000024511	5656	4001	3876	4556	3995	5452	4774	4984	4392	3519	3661	7797	Rab27b
ENSMUSG00000032561	5648	4672	4651	5647	5551	5759	5935	6138	5786	4214	5703	9645	Acpp
ENSMUSG00000007458	5629	5200	5937	4746	4892	5597	6040	6254	5443	5221	5793	9567	M6pr
ENSMUSG00000018707	5622	5854	6309	6049	5706	6919	6166	6673	5855	6242	6688	11932	Dync1h1
ENSMUSG00000057069	5617	5179	4998	5315	5274	5290	6186	5288	5332	4916	6036	10034	Ero1b
ENSMUSG00000033487	5604	5518	5386	5358	4713	5988	6290	5938	5583	5769	6817	11312	Fndc3a
ENSMUSG00000024758	5564	5027	5245	5367	5386	5573	6364	6249	5344	5510	6020	10268	Rtn3
ENSMUSG00000063856	5561	4969	5389	4817	5526	5492	5765	5623	5294	5165	5616	8884	Gpx1
ENSMUSG00000032353	5552	4334	4223	4846	5089	5297	5169	5020	4514	4518	5028	8556	Tmed3
ENSMUSG00000040412	5548	4412	4168	5629	5570	6554	5385	5186	5094	4230	5499	9631	Elapor1
ENSMUSG00000022139	5544	4814	4962	5346	5034	6265	6058	6229	5395	5536	6195	10447	Mbnl2
ENSMUSG00000024393	5541	6504	6495	5363	5484	6336	6869	6075	5241	5950	6653	10987	Prrc2a
ENSMUSG00000008683	5532	5707	7466	3669	4170	4369	5231	5483	4958	4436	4509	6595	Rps15a
ENSMUSG00000050390	5524	4970	4689	6172	6440	6310	6366	6464	4942	5663	5999	10752	C77080
ENSMUSG00000076614	5513	3931	4461	3	0	0	62	1616	1356	5	0	15	Ighg1
ENSMUSG00000079477	5512	5364	5415	5195	5522	5671	6947	6459	5582	5449	6252	10733	Rab7
ENSMUSG00000020152	5504	5888	7403	4186	4091	4911	5347	5664	5060	5035	4950	8387	Actr2
ENSMUSG00000035325	5495	5072	5259	6493	6302	7809	6442	5910	5733	5922	7553	12292	Sec31a
ENSMUSG00000007815	5463	5621	6321	4640	5142	5314	6410	6164	5096	5296	5604	9364	Rhoa
ENSMUSG00000028936	5454	5186	6345	4129	4371	4483	5462	4991	4560	4347	4670	7243	Rpl22
ENSMUSG00000031232	5453	4457	4814	4771	4634	5991	5828	5742	5359	5283	5810	10026	Magt1
ENSMUSG00000026994	5450	4634	4427	5032	5384	6200	6591	5725	5646	5823	6422	10021	Galnt3
ENSMUSG00000026664	5424	4997	4520	6258	7280	6330	6833	5454	5284	5002	6794	10929	Phyh
ENSMUSG00000016534	5420	5287	6343	4724	4800	5594	6794	6794	5507	5904	6082	10515	Lamp2
ENSMUSG00000021957	5413	5237	5164	5783	5939	5541	6596	6412	5474	5378	6808	11558	Tkt
ENSMUSG00000039262	5411	5756	5734	5176	5225	5973	6509	6601	5515	5511	6324	10643	Prrc2b
ENSMUSG00000021238	5397	4944	4588	5234	5445	6025	6198	6052	5269	4818	6531	10220	Aldh6a1
ENSMUSG00000054408	5391	4877	4993	3973	4180	4713	5177	5090	5139	4939	5509	8794	Spcs3
ENSMUSG00000020088	5387	4632	4855	4303	4742	5682	4928	5151	4727	4952	5096	8690	Sar1a
ENSMUSG00000049470	5386	5345	4985	5081	4991	5915	5406	5892	5069	5195	5469	10089	Aff4
ENSMUSG00000027366	5377	4868	6210	4402	4267	5093	5405	5717	4833	4806	4840	8528	Sppl2a
ENSMUSG00000042613	5372	5065	5725	5936	6036	6132	6171	6091	5588	4573	6673	9708	Pbxip1
ENSMUSG00000030754	5357	4786	5570	5203	5238	6501	5581	5789	5367	4801	5501	8938	Copb1
ENSMUSG00000019929	5355	7682	9139	7505	5912	8835	10678	9436	7227	8736	9523	16874	Dcn
ENSMUSG00000057092	5351	5446	5845	5599	6044	5316	6841	5821	5234	4684	6842	10023	Fxyd3
ENSMUSG00000066406	5350	5816	6624	5050	4885	6648	6223	6730	5831	6405	6258	9439	Akap13
ENSMUSG00000000308	5327	4094	4268	5715	5793	6069	6755	6603	6203	5585	6581	10467	Ckmt1
ENSMUSG00000005973	5292	3761	3587	4838	5172	5768	4059	4194	4216	4230	4869	8363	Rcn1
ENSMUSG00000043019	5285	5291	4615	4485	4366	6146	5714	5106	4633	6079	6109	11090	Edem3
ENSMUSG00000032116	5283	5171	5129	4933	4921	5779	5976	5760	5335	5122	5910	9578	Stt3a
ENSMUSG00000056692	5278	4363	4928	4491	4650	5177	5319	5150	4448	4651	4913	8100	Ilrun
ENSMUSG00000019802	5276	5100	4728	5161	5190	5913	6175	5453	4729	5114	6125	9908	Sec63
ENSMUSG00000046062	5275	5258	4678	5558	5850	5715	5745	5361	4532	5327	5884	9328	Ppp1r15b
ENSMUSG00000020402	5272	4683	4621	4815	5510	5402	6151	5861	5457	5598	6474	9656	Vdac1
ENSMUSG00000020571	5248	4737	6005	3452	3723	4254	4807	4569	4413	4029	4222	6904	Pdia6
ENSMUSG00000069516	5233	7470	12796	1889	1347	2388	3979	5419	4177	2824	2388	3714	Lyz2
ENSMUSG00000096210	5207	3921	4399	5276	5853	6204	5658	6057	5267	4523	6196	8895	H1f0
ENSMUSG00000035506	5201	4223	3607	5622	5563	5928	5646	4812	4469	4521	5978	10786	Slc12a8
ENSMUSG00000023830	5189	3229	3148	3575	3384	3838	3951	4039	3741	3885	4069	6894	Igf2r
ENSMUSG00000046330	5187	4579	5963	4350	4580	4249	5462	5339	4242	4154	5013	7998	Rpl37a
ENSMUSG00000070803	5182	4013	5550	4704	5163	5492	6030	4836	5268	6251	5431	9304	Cited4
ENSMUSG00000025795	5170	4928	4495	4887	4997	4797	5562	5302	4728	4514	5571	9257	Rassf3
ENSMUSG00000022010	5154	4570	5249	4927	5028	5631	5605	6210	5206	4719	6004	8619	Tsc22d1
ENSMUSG00000022307	5153	4588	4701	5079	5348	5768	6403	5877	5167	4082	5898	9561	Oxr1
ENSMUSG00000035530	5134	5188	4950	4226	4606	4752	5592	5144	4476	5803	5641	8521	Eif1
ENSMUSG00000075700	5133	4744	5227	4213	4217	5008	5280	5286	4815	4782	5006	8399	Selenot
ENSMUSG00000045896	5117	4441	3837	4456	4575	4625	4665	4634	4431	4235	5201	8419	Paip2b
ENSMUSG00000024981	5115	4369	4692	4307	4489	4488	5433	5707	4666	4421	4468	7457	Acsl5
ENSMUSG00000024587	5109	4854	4771	5017	5726	5686	6751	5542	5711	5527	6599	9760	Nars
ENSMUSG00000058569	5104	4346	4608	4214	4807	5330	4841	4881	4686	4627	5170	7931	Tmed9
ENSMUSG00000001924	5102	4835	5769	5151	4996	5860	5756	5748	5529	5119	6016	9669	Uba1
ENSMUSG00000028692	5100	4774	5453	4778	5278	5177	5103	5395	4955	4415	5019	8175	Akr1a1
ENSMUSG00000031392	5087	4683	4821	4621	5108	5576	5493	5186	4742	4463	5226	9125	Irak1
ENSMUSG00000002014	5076	4149	4606	4022	4129	4438	4953	5015	4424	3794	4419	7622	Ssr4
ENSMUSG00000018849	5062	4257	4071	5045	5688	5516	6192	5141	4893	4950	6248	8940	Wwc1
ENSMUSG00000076612	5051	33577	36250	86	8	405	1351	2080	5574	66	1	10	Ighg2c
ENSMUSG00000048200	5050	4687	4167	5392	5856	5268	6061	6078	4777	4646	6200	9630	Cracr2b
ENSMUSG00000015837	5043	4830	5341	5036	5135	5458	5453	5509	4941	5261	5471	8718	Sqstm1
ENSMUSG00000018677	5043	4339	4099	4784	5314	5056	5955	5422	4693	5343	5874	9757	Slc25a39
ENSMUSG00000037815	5043	4322	4857	4861	4912	5455	5620	5497	4961	5124	5708	8977	Ctnna1
ENSMUSG00000035133	5042	4692	4447	4387	4174	5070	5384	5150	4557	5413	5396	9630	Arhgap5
ENSMUSG00000022890	5041	4130	4461	4397	4653	4897	5269	4836	4605	4921	5073	7683	Atp5j
ENSMUSG00000025085	5028	5861	7850	3940	4056	4877	5359	6309	5511	5034	5056	7446	Ablim1
ENSMUSG00000038708	5026	4925	5207	4872	4912	6265	5935	5463	5003	5595	6861	9716	Golga4
ENSMUSG00000019851	5025	4377	4495	4307	4668	5099	5634	5550	5089	5850	5412	8315	Perp
ENSMUSG00000034586	5022	4507	3724	5629	5598	5352	5383	4725	4652	4516	6081	10120	Hid1
ENSMUSG00000032115	5021	4969	4670	4294	3906	4511	4880	4468	4558	5491	6483	9166	Hyou1
ENSMUSG00000037235	5020	4522	4640	4264	4520	5022	5193	5423	4018	3795	4895	8595	Mxd4
ENSMUSG00000020263	5019	4349	4475	4831	5489	5512	5206	5634	4908	4637	5724	9411	Appl2
ENSMUSG00000021981	5015	4272	3929	4479	4772	4863	5409	5329	4970	3762	4548	8232	Cab39l
ENSMUSG00000031246	5007	4775	5029	4466	4658	5019	5413	5325	4622	4598	5437	8815	Sh3bgrl
ENSMUSG00000048758	5007	5041	5612	4405	4641	4761	5987	5776	4740	4429	4878	8430	Rpl29
ENSMUSG00000038375	5003	4299	4067	4542	4539	5587	5038	4863	4762	5353	5549	9662	Trp53inp2
ENSMUSG00000020483	4996	4139	4362	4435	4836	5072	5322	4992	4151	4917	5804	9154	Dynll2
ENSMUSG00000062006	4970	4753	6201	3735	4148	3898	4667	4723	4191	4274	4181	6202	Rpl34
ENSMUSG00000041740	4964	4510	4775	4625	5071	5296	5674	5225	4642	4940	5453	9204	Rnf10
ENSMUSG00000037242	4946	5138	5337	4229	4292	5048	5144	4877	4662	5645	5542	9217	Clic4
ENSMUSG00000025982	4942	6055	8320	4204	4419	5359	5016	6344	5811	4618	5429	8135	Sf3b1
ENSMUSG00000022680	4930	4163	4538	4567	4902	5917	5321	5402	4758	4357	5329	8668	Pdxdc1
ENSMUSG00000018340	4925	4561	5622	4446	4480	5166	5612	5514	5680	4969	5762	8906	Anxa6
ENSMUSG00000055322	4912	4786	4516	5080	5190	6334	6630	6591	5393	5959	6814	10389	Tns1
ENSMUSG00000000346	4909	5305	5827	4447	4445	4697	5437	5424	4773	4114	5019	8123	Dazap2
ENSMUSG00000019132	4901	4789	5598	4029	4263	4962	4990	4877	4297	4836	4963	7802	BC005537
ENSMUSG00000028334	4900	3945	4254	4639	5006	5310	5571	5317	4704	4552	5373	8312	Nans
ENSMUSG00000066232	4894	4515	4730	4667	4721	5476	5249	5432	4984	4981	5205	8573	Ipo7
ENSMUSG00000031441	4884	4968	5068	4453	4390	5501	5672	6720	5205	5304	5937	10340	Atp11a
ENSMUSG00000017009	4879	4544	4539	4611	4628	4785	4939	5279	4391	4400	4514	7446	Sdc4
ENSMUSG00000074582	4872	4299	4396	4642	4439	5454	4979	5660	4782	4957	5694	9526	Arfgef2
ENSMUSG00000048833	4857	4205	4024	4626	4194	4965	4412	4732	4349	3714	4792	8063	Slc39a9
ENSMUSG00000042406	4839	5088	4338	4856	5317	4919	5510	4737	3750	5660	5312	9078	Atf4
ENSMUSG00000033685	4832	5609	6980	4354	4409	4474	4657	4633	4633	3731	4468	7812	Ucp2
ENSMUSG00000030536	4829	5476	7014	4608	4162	5329	5154	6022	5122	5917	5647	8884	Iqgap1
ENSMUSG00000064215	4822	4490	4696	4032	4220	4243	4880	5114	5128	4686	4804	7892	Ifi27
ENSMUSG00000020349	4819	4450	4908	3999	4290	4586	5334	5059	4616	4633	4796	7511	Ppp2ca
ENSMUSG00000031751	4813	4411	4342	4241	4461	4487	4878	5037	4322	4308	4939	8113	Amfr
ENSMUSG00000014959	4809	4384	4202	4676	5098	5813	5453	4862	4547	4660	5804	9161	Gorasp2
ENSMUSG00000074489	4797	3769	2932	5796	5843	4846	4820	4471	4178	4161	5039	9916	Bglap3
ENSMUSG00000021796	4788	4201	4290	4084	4051	4897	5254	5201	4511	3880	4397	8134	Bmpr1a
ENSMUSG00000067279	4786	3170	3115	3954	3731	4440	4595	3602	3285	3003	3674	5649	Ppp1r3c
ENSMUSG00000071650	4786	4331	5317	3976	4203	5256	4551	5037	4780	4386	4816	8047	Ganab
ENSMUSG00000030738	4785	4974	5260	4825	5168	5490	6295	5376	5475	4711	5758	8765	Eif3c
ENSMUSG00000056201	4785	6196	8521	3322	3393	3840	5180	5476	4528	4050	3789	6447	Cfl1
ENSMUSG00000005087	4778	4681	4557	5414	5384	5001	5780	5355	5542	4285	5380	8796	Cd44
ENSMUSG00000028756	4777	4410	3951	4553	5293	4632	5225	4931	4282	3862	5417	8585	Pink1
ENSMUSG00000038274	4776	5395	6149	3820	4080	3809	5087	5212	4236	4077	4387	7363	Fau
ENSMUSG00000029390	4763	3908	4032	3955	4441	5109	4876	4669	4395	4481	4923	7717	Tmed2
ENSMUSG00000079562	4763	4080	4003	5008	5085	5253	4997	5421	4687	4290	5330	8362	Maea
ENSMUSG00000027620	4761	4894	6507	3799	3934	5184	4925	5698	5050	4553	4945	7516	Rbm39
ENSMUSG00000060429	4755	4010	3652	4510	4447	4946	5275	4947	4515	3972	5053	8862	Sntb1
ENSMUSG00000003380	4752	4040	4152	3930	4353	4379	4640	5242	4381	4466	4506	7519	Rabac1
ENSMUSG00000022419	4744	4109	4079	4821	4955	5808	4944	4728	4860	4059	5286	8911	Deptor
ENSMUSG00000026222	4743	5277	7680	4867	4512	4145	5515	5505	5352	3149	3905	7040	Sp100
ENSMUSG00000067889	4741	3855	4200	4914	4655	5305	5098	5693	4886	4322	5513	8154	Sptbn2
ENSMUSG00000051223	4732	4732	5275	3765	3903	4498	5024	5126	4644	4545	4860	7510	Bzw1
ENSMUSG00000075217	4730	3415	3310	4042	3467	3148	4784	3863	4080	3497	3604	7867	Fads2b
ENSMUSG00000057522	4727	4513	4856	4295	4578	4811	5216	4667	4462	4537	5122	8062	Spop
ENSMUSG00000007850	4726	5498	7327	3735	4023	5412	5224	6047	5731	5186	5599	8335	Hnrnph1
ENSMUSG00000019998	4715	4261	4750	4387	4208	4806	4857	5466	4409	4745	4707	7805	Stx7
ENSMUSG00000020326	4710	4075	4811	3863	3894	4735	4992	4648	4557	3976	4491	7596	Ccng1
ENSMUSG00000022698	4706	4588	4479	4524	4666	5210	5459	5026	4476	4981	5363	8466	Naa50
ENSMUSG00000005312	4691	4211	4063	4303	4361	5008	5231	4960	4435	4725	5047	8072	Ubqln1
ENSMUSG00000060376	4675	3983	3879	4954	5252	5139	5229	4572	4481	3813	5193	8194	Bckdha
ENSMUSG00000020594	4670	4643	5125	4191	3930	4945	5053	5410	4554	4134	4600	8063	Pum2
ENSMUSG00000030884	4666	4028	4635	3999	4251	4751	5224	5242	4959	4702	4879	7500	Uqcrc2
ENSMUSG00000021665	4664	4427	5208	4533	4415	4924	5182	5189	4222	4343	4709	7774	Hexb
ENSMUSG00000020570	4663	4680	4406	4559	4841	4838	5567	5468	4851	4442	5442	8923	Sypl
ENSMUSG00000051695	4658	4272	4924	4289	4451	4968	5143	4531	4304	4882	5312	8077	Pcbp1
ENSMUSG00000060904	4658	4053	4353	4092	4482	5378	4869	4681	4236	4441	4708	7587	Arl1
ENSMUSG00000003068	4656	3998	4223	4095	4297	4578	5020	4634	3906	3580	4709	7741	Stk11
ENSMUSG00000042460	4656	4440	4053	3831	3489	4459	4337	4837	3795	4785	4994	8673	C1galt1
ENSMUSG00000027111	4654	4412	5063	4732	4696	5423	4999	5477	4894	4524	5524	8929	Itga6
ENSMUSG00000024294	4649	3959	3801	4131	4135	4725	4590	4783	4089	4237	4751	8197	Mib1
ENSMUSG00000052459	4646	4236	4579	4301	4517	5249	5165	5853	5145	5048	5341	8162	Atp6v1a
ENSMUSG00000037373	4645	4355	4459	4126	4467	4625	4703	4864	4327	4371	5026	7958	Ctbp1
ENSMUSG00000000983	4637	2914	3166	2649	2585	3446	3081	3733	2273	3702	2574	4861	Wfdc18
ENSMUSG00000031924	4635	4027	3811	3694	3932	4085	4264	4633	4067	3676	4471	7929	Cyb5b
ENSMUSG00000042650	4632	4358	4258	4211	4134	4733	5033	5149	4026	4624	5051	8331	Alkbh5
ENSMUSG00000028675	4627	3794	4422	3881	3905	4116	4318	4223	3657	2939	3828	6159	Pnrc2
ENSMUSG00000025132	4625	5298	6297	3973	4007	4129	5536	5444	4228	4660	5053	8232	Arhgdia
ENSMUSG00000005683	4617	4112	4461	4474	4766	5071	5131	5171	4688	4749	5580	8417	Cs
ENSMUSG00000095351	4617	17825	6826	19	0	2	7250	822	16459	237	0	14	Igkv3-2
ENSMUSG00000021687	4609	4009	3578	4112	4298	4559	4841	4694	4231	4258	4661	7843	Scamp1
ENSMUSG00000038615	4604	4487	4549	4450	4357	4895	5420	4678	4504	4661	5210	8316	Nfe2l1
ENSMUSG00000036427	4603	4310	5395	4480	4790	4927	5470	5526	4874	4362	5293	8381	Gpi1
ENSMUSG00000030852	4602	4103	4104	4867	4778	5305	6767	6790	5277	6304	6762	10063	Tacc2
ENSMUSG00000005417	4599	4800	4956	4365	4731	5132	5472	5732	4598	4287	5744	8887	Mprip
ENSMUSG00000031231	4593	3537	4272	3654	4028	4187	4774	4420	4364	4066	4347	7106	Cox7b
ENSMUSG00000001847	4584	4359	4736	4085	4369	4753	4964	4911	4268	4414	4634	8051	Rac1
ENSMUSG00000001424	4579	3921	4099	4811	5101	5590	5121	4967	4698	3941	4977	8367	Snd1
ENSMUSG00000031075	4578	3589	4255	5237	4747	5454	5010	4678	4303	3485	4787	9048	Ano1
ENSMUSG00000006699	4561	4909	6246	3597	3690	4103	4675	5356	4519	4450	4495	7221	Cdc42
ENSMUSG00000003226	4554	5080	5241	4243	4000	5231	4863	5139	4750	5539	5535	8811	Ranbp2
ENSMUSG00000001542	4545	4504	4104	3881	3709	4474	5588	4868	4336	4693	4697	8139	Ell2
ENSMUSG00000003072	4545	3881	4255	4147	4516	4767	5240	4986	4308	4519	4803	8318	Atp5d
ENSMUSG00000026961	4545	3937	3712	5105	5377	5224	5422	5156	4735	4110	5438	8973	Lrrc26
ENSMUSG00000060743	4532	4453	5464	3624	3857	4247	5064	4998	4201	3664	4534	7129	H3f3a
ENSMUSG00000037470	4530	4064	4286	4506	4166	4874	4650	4459	4466	4167	5084	8377	Uggt1
ENSMUSG00000038366	4529	4369	4717	4035	3871	4693	4416	4460	3832	4360	4361	8200	Lasp1
ENSMUSG00000031176	4527	3760	4140	3842	3964	4459	4910	4420	4152	3971	4428	7368	Dynlt3
ENSMUSG00000020869	4519	4064	4010	4107	4326	6175	4846	4293	4255	5232	5685	8629	Lrrc59
ENSMUSG00000037706	4518	4025	5070	3850	3735	4406	4972	5074	3940	4167	4424	7769	Cd81
ENSMUSG00000061665	4499	4447	4610	4473	4389	5166	5393	5314	4575	4009	4687	7754	Cd2ap
ENSMUSG00000040728	4497	3861	3764	4650	4706	5305	4666	5023	4565	3892	4869	8375	Esrp1
ENSMUSG00000028676	4495	4379	4990	3701	4092	4721	4616	5338	5100	4784	5647	8310	Srsf10
ENSMUSG00000027893	4489	4227	4323	4359	4644	5087	4959	5119	4663	4549	5071	8456	Ahcyl1
ENSMUSG00000043003	4487	4090	4163	4057	4044	4647	4874	5128	4211	4112	4551	7759	Rasef
ENSMUSG00000050732	4478	3810	4451	3788	4059	4080	5298	4612	3849	3765	4240	7285	Vamp8
ENSMUSG00000001729	4475	4142	4460	4051	4456	4354	5063	4691	4206	4357	4889	7610	Akt1
ENSMUSG00000018379	4475	4751	6074	3609	3702	4551	4401	5283	4943	4101	4739	6807	Srsf1
ENSMUSG00000034243	4471	4533	4780	4640	4652	6035	5124	4688	4425	4764	6340	9440	Golgb1
ENSMUSG00000029767	4465	4368	5164	3557	3656	4676	4862	4881	4176	4866	5194	8116	Calu
ENSMUSG00000004151	4459	3624	3860	5202	5380	5835	5248	5237	4811	4323	5855	8711	Etv1
ENSMUSG00000028639	4459	4587	5472	3785	3758	4233	4989	4607	3832	4157	4170	7221	Ybx1
ENSMUSG00000028278	4446	3763	3581	4382	4269	4542	5124	5250	3897	4660	4863	7924	Rragd
ENSMUSG00000058173	4445	3348	3737	4142	4403	4732	4040	4055	4158	3073	4654	7382	Smco4
ENSMUSG00000009092	4438	3953	3738	4178	4680	4143	4632	4133	4105	3058	4317	7937	Derl3
ENSMUSG00000033295	4426	3876	3713	4512	4703	5189	4668	4703	3908	4118	5253	8664	Ptprf
ENSMUSG00000044308	4426	3917	3865	4349	4331	5011	4799	4949	4648	3819	4733	8584	Ubr3
ENSMUSG00000090862	4426	4778	5777	3610	3858	3871	4144	4309	3873	3978	4031	6204	Rps13
ENSMUSG00000025862	4420	4494	4775	4001	3887	4502	4788	4567	4135	3881	4214	7661	Stag2
ENSMUSG00000019877	4402	4209	4655	3880	3913	4694	4900	5173	4277	3783	4318	7457	Serinc1
ENSMUSG00000056851	4397	4502	5071	4348	4434	4242	5508	5097	4063	4326	4831	8379	Pcbp2
ENSMUSG00000025980	4396	4115	4684	3936	4403	5148	5313	4254	4699	5453	5518	7523	Hspd1
ENSMUSG00000020612	4388	4464	5488	3566	3585	4208	4552	4404	4057	4595	4339	7157	Prkar1a
ENSMUSG00000018293	4387	5639	7395	3083	3309	3617	4719	4700	4111	3502	3725	6130	Pfn1
ENSMUSG00000024425	4382	4063	4378	3905	4192	4340	4663	4765	4141	4237	4690	7249	Ndfip1
ENSMUSG00000041841	4382	4382	5329	3714	3945	3943	4554	4676	3977	3959	4098	6540	Rpl37
ENSMUSG00000039001	4380	4053	4893	3293	3538	3354	3584	3685	3549	3755	3558	5045	Rps21
ENSMUSG00000025871	4361	4055	3910	4094	4545	4716	5221	5429	4357	4652	5515	9041	4833439L19Rik
ENSMUSG00000025351	4350	4021	3916	4014	4198	4449	4853	4818	4137	4502	4590	7709	Cd63
ENSMUSG00000028719	4337	3643	3774	3815	4072	4509	4260	3982	3781	3743	3907	6696	Cmpk1
ENSMUSG00000054277	4336	3984	3827	4637	4522	5098	4482	4320	3996	4603	5547	8740	Arfgap3
ENSMUSG00000029571	4335	3930	4327	3829	3957	4472	5010	5098	4267	4202	4958	7875	Tmem106b
ENSMUSG00000037266	4334	5059	7052	3598	4574	4693	4680	6907	5773	3888	5483	9339	Rsrp1
ENSMUSG00000009863	4328	3579	3780	3666	4128	4363	4506	4453	4137	4037	4471	6956	Sdhb
ENSMUSG00000040850	4318	3730	3954	3976	4117	4883	4607	4488	4252	3979	4701	8013	Psme4
ENSMUSG00000026003	4310	3822	4563	4308	4567	4820	5027	4707	4863	4204	4990	7053	Acadl
ENSMUSG00000027546	4302	3500	3255	4594	4651	4764	4389	4052	3743	3792	4816	7828	Atp9a
ENSMUSG00000073481	4299	3742	4270	4197	4695	4516	5124	4718	4475	4256	4779	7395	Mtarc2
ENSMUSG00000062270	4296	4303	4728	3674	3935	4511	4735	4498	3969	4056	4607	7118	Morf4l1
ENSMUSG00000075706	4295	3945	4659	3395	3800	3832	5152	4852	3607	4051	4273	7131	Gpx4
ENSMUSG00000025278	4287	3665	3941	4302	4384	5356	4785	5172	4797	4495	5317	7938	Flnb
ENSMUSG00000031626	4287	4010	3543	4208	4591	5108	5585	6111	4584	3779	4653	7983	Sorbs2
ENSMUSG00000032328	4287	3951	4356	3743	3684	4445	4479	4656	4196	4111	4365	7390	Tmem30a
ENSMUSG00000029359	4282	3172	3045	4140	4455	4199	4019	3573	3370	3453	4374	7181	Tesc
ENSMUSG00000038968	4277	4959	12396	2923	3090	2918	3366	3029	3416	2047	4938	4660	Klk1b16
ENSMUSG00000028277	4274	4540	4605	3717	3621	4152	4848	4831	4343	4130	4392	7661	Ube2j1
ENSMUSG00000024248	4269	4008	4389	3789	4115	3915	4890	4607	3573	3472	4250	7099	Cox7a2l
ENSMUSG00000102869	4268	3951	4456	3610	3775	4847	4283	4573	4059	4476	4862	7301	Norad
ENSMUSG00000021771	4265	3946	4274	4056	4250	4330	4943	4872	4381	4269	5024	7317	Vdac2
ENSMUSG00000034160	4263	5501	8025	3726	4099	5338	4791	7935	6118	4185	5880	9368	Ogt
ENSMUSG00000001552	4262	3867	3604	4488	4588	4470	4857	4906	4207	4323	4963	8164	Jup
ENSMUSG00000029064	4251	4199	5044	3639	3538	4288	4599	4881	4021	4184	4366	7208	Gnb1
ENSMUSG00000030104	4251	5161	5544	3092	3108	4016	4025	4152	4094	4222	4517	7339	Edem1
ENSMUSG00000022565	4248	4326	4975	4398	4187	5024	4894	5142	4342	5219	5525	8589	Plec
ENSMUSG00000022711	4235	3655	3715	4195	4683	5063	4593	4312	4617	3611	5078	7834	Pmm2
ENSMUSG00000066306	4234	4332	4838	4103	4119	4534	4833	4843	4164	3856	4719	7896	Numa1
ENSMUSG00000024360	4227	4228	4328	3745	4082	4599	4900	4299	4306	5053	4947	7602	Etf1
ENSMUSG00000021754	4223	5200	5712	3952	4158	4598	4725	5749	4836	4082	4920	8318	Map3k1
ENSMUSG00000063882	4222	3423	4124	3670	3911	4006	4575	4279	3984	4100	4163	6323	Uqcrh
ENSMUSG00000020745	4220	4349	4511	3635	3842	4368	4518	4936	4159	4369	4491	7157	Pafah1b1
ENSMUSG00000004319	4218	3606	3876	3951	3683	4522	4261	4477	4077	3531	4077	6936	Clcn3
ENSMUSG00000036323	4212	4161	4310	4180	4304	4967	5053	4463	4395	4102	5236	8209	Srp72
ENSMUSG00000001440	4206	4445	5065	3644	3731	4498	4522	4558	4179	4284	4759	7445	Kpnb1
ENSMUSG00000027340	4190	4311	2472	2706	2738	3046	3255	3115	3364	4212	4001	10376	Slc23a2
ENSMUSG00000031824	4178	3956	3409	4280	4148	4656	4667	4721	4303	4563	5575	9054	6430548M08Rik
ENSMUSG00000033184	4177	3907	4045	3401	3539	4153	4308	4530	3789	3936	4229	6944	Tmed7
ENSMUSG00000006818	4176	3394	3644	3854	4207	4330	4785	4399	4436	4249	5006	7806	Sod2
ENSMUSG00000034566	4171	3615	4065	3488	3872	4232	4806	4624	4051	4029	4263	6521	Atp5h
ENSMUSG00000026185	4170	4269	5658	5375	4561	6572	5287	5454	3098	4413	5664	10206	Igfbp5
ENSMUSG00000067541	4169	3772	3724	5729	6890	5320	6589	4775	4511	4653	6690	11144	A630073D07Rik
ENSMUSG00000026341	4163	5513	7626	2850	2902	3179	3861	4394	3959	3580	3324	5279	Actr3
ENSMUSG00000073987	4160	3345	3863	3420	3601	3823	3948	3609	3473	3329	3783	6137	Ggh
ENSMUSG00000062762	4154	3498	3884	3588	3762	4534	4539	4359	3774	3849	4163	7330	Ei24
ENSMUSG00000031010	4150	4166	4064	3885	3559	5017	4171	4600	3996	4222	4448	7872	Usp9x
ENSMUSG00000027465	4149	3553	3797	3786	4071	4216	4388	4335	3764	4297	4234	7649	Tbc1d20
ENSMUSG00000023039	4145	3884	3993	4024	4115	4563	4722	5299	4209	6209	5169	7488	Krt7
ENSMUSG00000026924	4144	4329	4062	4296	4203	5647	4725	4806	4389	4997	6037	9787	Sec16a
ENSMUSG00000028757	4143	3906	4131	3739	3842	4383	4472	4463	3896	3660	4158	7148	Ddost
ENSMUSG00000021111	4140	4201	4779	3375	3540	3971	4452	4447	3863	4001	4453	7277	Papola
ENSMUSG00000060147	4128	3913	5493	3552	4024	3643	5159	4718	4320	4572	5369	6762	Serpinb6a
ENSMUSG00000024164	4120	6349	12857	2417	1616	3413	5253	4432	4593	4623	3154	4390	C3
ENSMUSG00000044080	4112	2944	4015	3220	3758	3665	5064	4140	3761	3889	3770	6133	S100a1
ENSMUSG00000027007	4111	3889	3518	4139	3993	4382	4670	4355	3800	3829	4568	7874	Itprid2
ENSMUSG00000030788	4111	3512	3343	3857	3785	4016	4158	4205	3957	3265	3807	6866	Rnf141
ENSMUSG00000032525	4100	5060	5747	3949	4331	5484	5093	6322	5235	4939	6337	10616	Nktr
ENSMUSG00000066036	4098	4698	4775	3955	3777	4939	4315	4656	4156	4917	5087	9424	Ubr4
ENSMUSG00000032437	4096	3929	4421	3207	3249	3804	3979	4302	3616	3508	4224	6149	Stt3b
ENSMUSG00000038324	4091	3912	4260	4121	4304	4485	4554	4548	4227	3708	4636	7388	Trpc4ap
ENSMUSG00000050627	4088	3969	4192	3961	4191	4195	4889	5508	4529	4030	5175	7562	Gpd1l
ENSMUSG00000035000	4082	3844	3917	3891	4049	4368	4598	4186	4019	3045	4260	6771	Dpp4
ENSMUSG00000035885	4079	3294	3704	3322	3897	4117	4511	4512	3830	3876	4191	6794	Cox8a
ENSMUSG00000026796	4076	3996	3646	4228	4417	4549	4611	4573	4036	4702	5211	8200	Niban2
ENSMUSG00000031229	4073	4392	5130	3581	3647	4392	4620	4765	4487	3968	4633	7531	Atrx
ENSMUSG00000060373	4072	3900	4708	2994	2918	3607	3789	3798	3501	3762	3671	5463	Hnrnpc
ENSMUSG00000031451	4071	3490	3833	3973	4037	4216	4780	4791	4063	4259	4886	7275	Gas6
ENSMUSG00000079435	4063	4036	4466	2953	3234	3035	4247	3887	3255	3211	3281	5352	Rpl36a
ENSMUSG00000040548	4049	3451	3998	3945	3674	4234	4518	4543	3958	3988	4825	7135	Tex2
ENSMUSG00000027002	4041	3711	3520	3731	3861	4581	4457	4701	3911	3855	4559	7404	Nckap1
ENSMUSG00000057863	4041	4008	4520	3122	3577	3433	3889	3620	3511	3662	3766	5418	Rpl36
ENSMUSG00000015165	4035	4498	5494	3760	4079	4185	4404	5325	4382	3160	4110	7012	Hnrnpl
ENSMUSG00000026610	4028	3533	3368	4508	4302	4832	3908	4231	4259	3291	3799	7095	Esrrg
ENSMUSG00000021484	4027	3940	4381	3429	3338	3788	4150	4215	3928	3739	4285	6845	Lman2
ENSMUSG00000066515	4026	4001	7905	2436	2508	2643	3795	3509	3553	2596	4457	4608	Klk1b3
ENSMUSG00000024335	4023	4124	4648	4088	4022	4699	4726	4594	3923	4033	4652	6920	Brd2
ENSMUSG00000067212	4023	4771	8099	2868	2707	2971	3957	3855	4100	3670	3232	5077	H2-T23
ENSMUSG00000036879	4017	3803	3344	3791	3851	4256	4424	4254	3736	3460	4369	7300	Phkb
ENSMUSG00000037110	4015	4079	3265	3903	4090	4079	4611	4819	4443	4069	4824	6841	Ralgapa2
ENSMUSG00000040945	4009	4075	4343	3963	4423	4148	4830	4097	4018	3959	4687	7627	Rcc2
ENSMUSG00000033863	4008	4417	3801	4057	4637	4852	5855	5226	4532	5580	5392	8572	Klf9
ENSMUSG00000027993	4006	3466	3497	3925	3786	4290	3951	4824	3641	3091	3727	6872	Trim2
ENSMUSG00000038014	3994	4340	4650	4185	4002	4354	4491	4754	3756	3600	4230	7461	Fam120a
ENSMUSG00000033557	3993	3228	3316	3551	3520	3894	4172	4026	3655	3466	4053	6400	Fam20b
ENSMUSG00000067851	3991	3968	4046	3771	3860	4660	4524	4379	3824	4104	4672	7469	Arfgef1
ENSMUSG00000017978	3985	3424	3676	3628	3745	4386	4064	4517	4012	3570	4433	6726	Cadps2
ENSMUSG00000022312	3984	3812	4188	3675	3848	3923	4694	4365	3491	3319	3805	6444	Eif3h
ENSMUSG00000033308	3980	3997	3345	4346	4425	4630	5708	5422	4341	4465	5712	9229	Dpyd
ENSMUSG00000020671	3979	3642	3845	3540	3586	4031	4347	4203	3607	3803	4022	6781	Rab10
ENSMUSG00000022285	3978	4486	4987	3344	3257	3615	4310	4369	3826	4398	3969	6777	Ywhaz
ENSMUSG00000078670	3975	3581	2967	3889	3957	4200	4328	3666	3314	3582	4789	7359	Fam174b
ENSMUSG00000030541	3974	3461	3415	3941	4412	4704	4845	4781	4218	4069	4997	7484	Idh2
ENSMUSG00000032570	3972	3350	3542	3490	3058	3432	3932	4062	3222	3009	3161	6150	Atp2c1
ENSMUSG00000078515	3967	3401	3819	3891	3741	4524	3936	4430	3591	3179	4005	6518	Ddi2
ENSMUSG00000001918	3965	4102	4447	4572	4915	5046	4474	4625	4534	3572	4913	8054	Slc1a5
ENSMUSG00000030881	3965	3261	3361	3747	3973	4565	4045	3846	3638	3660	4224	7040	Arfip2
ENSMUSG00000031311	3953	4016	4990	3489	3556	3855	4503	4376	3980	3286	3746	6205	Nono
ENSMUSG00000038828	3951	3488	3488	3827	3814	4585	4179	4074	3919	3541	4618	7726	Tmem214
ENSMUSG00000040385	3946	4029	4744	3322	3529	3571	4273	4140	3610	3345	3942	6212	Ppp1ca
ENSMUSG00000026775	3945	3712	4287	3436	3377	4147	4008	3996	3710	3299	3976	6301	Yme1l1
ENSMUSG00000025651	3941	3477	3619	3801	4200	4364	4529	4510	4057	4226	4854	7067	Uqcrc1
ENSMUSG00000030688	3940	3469	3285	3620	3940	3902	4569	4053	3515	3699	4403	7026	Stard10
ENSMUSG00000074794	3929	3488	3053	3102	3171	4011	3967	4026	3399	2998	4069	6840	Arrdc3
ENSMUSG00000005142	3928	3778	4605	3536	3290	3514	3681	4371	3642	3470	3813	6158	Man2b1
ENSMUSG00000049422	3928	3002	2914	3743	4173	4096	4610	4186	3636	3750	4614	7620	Chchd10
ENSMUSG00000056999	3925	3753	3503	3967	3850	4201	4435	4641	4239	3897	4955	8097	Ide
ENSMUSG00000027367	3918	3504	3502	3541	3822	3840	3881	4322	3878	3486	4210	6822	Stard7
ENSMUSG00000025151	3909	2896	3474	4028	3965	5595	3732	4103	3540	3608	3874	6575	Maged1
ENSMUSG00000033006	3905	3228	2527	3706	3837	3925	4211	3955	3096	3224	3820	7270	Sox10
ENSMUSG00000053907	3904	4231	4336	3138	3610	4032	4199	4526	3947	4351	4659	7285	Mat2a
ENSMUSG00000022234	3902	3892	4557	3370	3733	3872	4143	4078	3900	3661	4074	6011	Cct5
ENSMUSG00000027177	3901	3724	3678	3555	3549	3987	3919	4069	3504	3624	3736	6961	Hipk3
ENSMUSG00000031024	3891	3309	3461	3725	3632	4302	4028	4327	3452	3746	3960	6748	Denn2b
ENSMUSG00000006498	3882	4148	4577	3450	3543	4330	4456	4675	4038	3803	4324	6997	Ptbp1
ENSMUSG00000008575	3878	3383	3253	3980	4307	4727	4466	4345	3640	3572	4230	6738	Nfib
ENSMUSG00000025417	3876	3530	3579	3749	3690	4154	4305	4382	3628	3958	4315	6710	Pip4k2c
ENSMUSG00000085438	3868	3992	4902	3236	3134	4079	4056	4944	4057	4120	4348	7283	Oip5os1
ENSMUSG00000038733	3867	4139	4839	3470	3560	3991	4374	4460	3911	3793	4124	6999	Wdr26
ENSMUSG00000033335	3865	3950	4350	4238	4544	4553	4580	4185	4205	3118	4727	7432	Dnm2
ENSMUSG00000025369	3864	4087	4252	4379	4173	4413	4978	4561	4135	3611	4781	8127	Smarcc2
ENSMUSG00000033174	3856	3432	3808	3885	3739	3879	4350	4667	3703	4157	4196	7105	Mgll
ENSMUSG00000019852	3851	3241	3046	4360	4093	5284	4440	4185	3930	3815	4791	8167	Arfgef3
ENSMUSG00000029713	3845	3554	4005	3561	4068	3908	4132	4089	3589	3359	4250	6246	Gnb2
ENSMUSG00000025647	3841	5798	8756	2207	1981	2530	3904	3939	3765	2424	2434	4137	Shisa5
ENSMUSG00000032504	3840	3734	3868	3777	3799	4288	4394	4296	3696	3946	4260	7350	Pdcd6ip
ENSMUSG00000026511	3836	3223	3628	3139	3468	3588	4256	3710	3173	3444	3694	6120	Srp9
ENSMUSG00000023025	3834	3556	3643	3482	3428	3879	4507	4506	4311	4094	4235	7028	Larp4
ENSMUSG00000057322	3833	3546	4391	2894	3212	3050	3398	3521	3386	3220	3274	5040	Rpl38
ENSMUSG00000015094	3832	3193	2939	3858	4101	4300	4086	3831	3140	3289	4003	7046	Npdc1
ENSMUSG00000033917	3832	2818	2987	3373	3695	4260	4057	3839	3693	4003	3923	6849	Gde1
ENSMUSG00000067288	3828	3814	4442	3337	3575	3425	3835	4123	3183	3352	3727	6076	Rps28
ENSMUSG00000028572	3821	3270	3098	3374	3580	4299	4072	3970	3548	3777	4165	7275	Hook1
ENSMUSG00000026219	3820	4027	4916	3609	3517	4403	3893	4582	4090	3562	3992	6597	Trip12
ENSMUSG00000034602	3819	3444	3591	3804	3823	4831	3957	4233	3646	3798	4348	7247	Mon2
ENSMUSG00000054766	3818	4026	4608	2955	3166	3254	3927	3880	3615	3474	3679	5540	Set
ENSMUSG00000020520	3811	2870	2960	3418	3254	3875	3213	3178	2774	2453	3297	5702	Galnt10
ENSMUSG00000039050	3802	3415	3471	3778	4047	4358	4735	4286	3847	3293	4572	7085	Osbpl2
ENSMUSG00000024811	3794	3756	4321	3380	3292	3953	3889	4150	3418	3463	3752	6421	Tnks2
ENSMUSG00000032575	3794	3814	3788	2836	2749	2925	3803	3349	3318	3568	3834	6027	Manf
ENSMUSG00000050912	3794	4425	5883	2481	2690	3316	4182	3856	3506	3319	3459	5478	Tmem123
ENSMUSG00000031608	3793	3062	4145	4385	4220	4970	4268	3844	3687	2812	4460	6589	Galnt7
ENSMUSG00000063229	3793	3565	4427	2998	3110	3472	3772	3957	3468	3953	3663	5922	Ldha
ENSMUSG00000026305	3792	3664	4433	3587	3652	3733	4388	4242	3906	3764	4521	7247	Lrrfip1
ENSMUSG00000038612	3792	4273	5908	2903	3104	3195	3981	3905	3372	3635	3245	5191	Mcl1
ENSMUSG00000018501	3790	4083	4715	3644	3704	4471	4538	4648	4143	3806	4790	7327	Ncor1
ENSMUSG00000028906	3784	3658	3992	3385	3423	4110	4031	3896	3654	3462	4395	6883	Epb41
ENSMUSG00000028759	3779	3730	4416	3418	3562	3825	4290	4714	3945	3654	4551	7044	Hp1bp3
ENSMUSG00000015755	3777	3607	4010	3525	2968	3580	4142	4261	3319	2832	3269	6291	Tab2
ENSMUSG00000072568	3772	3449	3211	3605	3896	3930	4192	3727	2838	3510	4079	6617	Lratd2
ENSMUSG00000029669	3769	2861	2962	3459	3388	3630	3608	3901	3467	2977	3557	6021	Tspan12
ENSMUSG00000025813	3768	3692	3037	3602	3867	4524	4364	4192	4005	4556	5188	8876	Homer2
ENSMUSG00000034024	3767	3813	4311	3711	3773	3985	4324	4076	3892	3716	4221	6269	Cct2
ENSMUSG00000023977	3765	3378	3499	4147	4354	4590	4171	4197	3982	3223	4394	6869	Ubr2
ENSMUSG00000030282	3764	3093	3163	3492	3654	3824	3823	3688	3890	3108	3804	6134	Cmas
ENSMUSG00000013593	3761	3306	3678	3285	3665	3942	3912	4071	3837	3828	3934	6037	Ndufs2
ENSMUSG00000039952	3760	3623	3649	3790	3764	4499	4301	4291	3638	4064	4631	7690	Dag1
ENSMUSG00000033377	3756	3667	2601	3932	4539	4336	4630	4348	3818	4105	4542	8763	Palmd
ENSMUSG00000035093	3756	3536	3451	3625	3432	3809	3808	4222	3387	3128	3990	6906	Secisbp2l
ENSMUSG00000028530	3753	4591	5818	3163	3291	3773	3942	4139	3987	3362	3745	6083	Jak1
ENSMUSG00000009633	3752	3261	3459	4364	4992	3985	4948	4141	3032	3254	4422	6400	G0s2
ENSMUSG00000003316	3750	3574	4042	3636	3552	4233	3786	4540	3787	3707	4146	6855	Glg1
ENSMUSG00000028426	3749	3743	3940	3286	3556	4242	4512	4049	3806	3711	4118	6630	Rad23b
ENSMUSG00000055302	3745	3338	3878	3050	3600	3858	3822	3724	3531	3409	3686	5738	Mrfap1
ENSMUSG00000029823	3744	4522	5554	3545	3699	4553	4158	4949	4436	3762	4778	7076	Luc7l2
ENSMUSG00000039361	3742	3744	4335	3199	3170	3807	4171	4220	3663	3805	3629	6168	Picalm
ENSMUSG00000063511	3739	4773	5962	3313	4344	4566	4816	5667	5023	3960	5434	8571	Snrnp70
ENSMUSG00000025764	3738	3063	3290	3637	3598	4270	4008	3760	3494	3455	3548	6312	Jade1
ENSMUSG00000037573	3738	2928	2651	3419	3986	4619	5611	4481	3604	3667	4574	6645	Tob1
ENSMUSG00000030530	3733	3595	3261	3882	4190	4126	4592	4209	3472	3780	4642	7700	Furin
ENSMUSG00000022781	3726	3515	4120	3484	3206	4027	3984	4185	3482	3748	3913	6481	Pak2
ENSMUSG00000024769	3719	3706	3019	4364	4691	4075	4655	4231	3476	3498	4978	7971	Cdc42bpg
ENSMUSG00000022462	3718	3858	3774	4014	4098	4439	5227	4354	3050	3950	4208	7304	Slc38a2
ENSMUSG00000024507	3718	3276	3407	3465	3749	3928	4300	4073	3858	3428	4192	6318	Hsd17b4
ENSMUSG00000029632	3718	3037	3443	2839	3265	3418	3781	3985	3403	3435	3756	5693	Ndufa4
ENSMUSG00000032667	3718	3086	3290	3230	3293	3782	4115	3551	3332	3266	3547	6280	Pon2
ENSMUSG00000021756	3716	4102	4738	3204	3049	4100	3687	4207	3503	4125	3774	6536	Il6st
ENSMUSG00000002222	3712	3315	3472	3220	3145	3595	3635	3734	3129	2747	3437	5958	Rmnd5a
ENSMUSG00000028032	3712	2993	3292	3553	3604	3893	4614	4460	4023	4038	4603	7301	Papss1
ENSMUSG00000050812	3710	3639	3853	3715	3757	4205	3900	4408	4023	3419	4044	6651	Ecpas
ENSMUSG00000058355	3709	3682	3885	3181	3329	3969	4079	3772	3826	3803	4370	6638	Abce1
ENSMUSG00000027536	3703	2835	2849	3357	3489	3953	3340	3428	3134	2789	3309	6078	Chmp4c
ENSMUSG00000020361	3702	3647	4028	3279	3303	3780	3932	3687	3575	3959	4029	6026	Hspa4
ENSMUSG00000020538	3699	3657	2801	3910	4538	3987	3971	5098	3572	3477	4324	7524	Srebf1
ENSMUSG00000040407	3697	3642	3773	3658	3723	5098	4125	3820	3768	3286	4278	7148	Akap9
ENSMUSG00000019960	3695	3487	3170	3657	3959	4294	4027	3900	2501	3005	4311	7769	Dusp6
ENSMUSG00000051403	3688	3459	3360	3821	4019	4174	4347	3791	3476	3669	4466	6793	Ppp1r37
ENSMUSG00000002778	3687	3132	3142	3519	3758	4303	4048	3739	3446	3573	3958	6584	Kdelr1
ENSMUSG00000064373	3685	4416	6094	3663	3377	4228	5435	5505	4421	4013	4695	7443	Selenop
ENSMUSG00000010095	3683	4076	3491	3176	3975	3697	5451	3701	3494	4998	4491	8321	Slc3a2
ENSMUSG00000021910	3679	4014	4898	3391	3352	4262	4233	4815	3990	3837	4601	7107	Nisch
ENSMUSG00000021062	3672	2972	3445	2957	3269	3338	3663	3869	3327	3351	3786	5693	Rab15
ENSMUSG00000030795	3672	4700	6213	3314	3857	4590	4174	4738	4809	3790	4637	6535	Fus
ENSMUSG00000019889	3671	3267	3471	3733	3564	3883	3351	3382	3241	2996	3394	5568	Ptprk
ENSMUSG00000049624	3669	3166	3042	3873	3815	4359	3879	3689	3308	2890	3896	6986	Slc17a5
ENSMUSG00000030007	3668	3337	3699	3123	3336	3501	3835	3748	3522	3317	3785	5580	Cct7
ENSMUSG00000028413	3665	3456	3652	3309	3532	3456	3871	3543	3246	3035	3280	6028	B4galt1
ENSMUSG00000045962	3665	4236	5180	3122	2846	3856	3948	4548	3625	4009	3936	6579	Wnk1
ENSMUSG00000019087	3661	3350	3620	3179	3262	3903	3964	4076	3683	3405	3709	6078	Atp6ap1
ENSMUSG00000037487	3661	3975	4234	3466	3536	4193	4065	4407	3943	3715	4233	6994	Ubr5
ENSMUSG00000026670	3659	3507	3596	3927	3837	4350	4154	3961	3828	3539	4567	6980	Uap1
ENSMUSG00000031812	3657	3333	3612	3360	3500	3564	3855	3638	3228	2860	3729	6213	Map1lc3b
ENSMUSG00000025745	3648	3214	3872	3526	3692	3910	4102	4220	4216	3429	4094	6204	Hadha
ENSMUSG00000067336	3647	3197	3003	3395	3282	4136	3993	4171	3621	3455	3905	6857	Bmpr2
ENSMUSG00000023068	3642	3213	3104	2889	3245	3703	4080	3256	3268	4065	4169	6494	Nus1
ENSMUSG00000029405	3638	3467	4136	3021	3077	3379	3739	4060	3702	3491	3768	5995	G3bp2
ENSMUSG00000021270	3635	3651	4501	2483	2634	3375	4007	3540	3343	5118	3818	5241	Hsp90aa1
ENSMUSG00000039100	3632	3465	3494	3813	3529	4183	3703	4071	3426	3291	4027	7218	Marchf6
ENSMUSG00000063358	3631	3506	3865	3128	3169	3521	3872	4050	3732	3278	3886	6108	Mapk1
ENSMUSG00000021506	3627	3057	3079	3579	3795	3617	4052	3931	2998	3282	3826	6482	Pitx1
ENSMUSG00000033590	3627	3212	3362	3786	3873	4228	4339	4503	4032	3532	4470	7017	Myo5c
ENSMUSG00000062203	3622	3269	3350	3381	3492	3978	4200	3979	3689	3894	4436	7021	Gspt1
ENSMUSG00000001794	3618	3331	3994	3415	3329	3545	4330	3984	3379	3198	3674	6347	Capns1
ENSMUSG00000026202	3611	3361	3242	3398	3760	4562	4495	4451	4202	4237	5112	7629	Tuba4a
ENSMUSG00000021187	3609	3300	2769	3795	3751	3420	4546	3783	3567	3326	4028	6825	Tc2n
ENSMUSG00000056770	3609	3415	3475	3315	3398	3600	4147	3802	3207	3040	3775	6228	Setd3
ENSMUSG00000021054	3607	3065	3208	2905	3241	3856	3505	3458	3232	3024	3489	5683	Sgpp1
ENSMUSG00000053119	3603	3260	3548	3210	3352	3633	3979	3849	3338	3219	3707	5860	Chmp3
ENSMUSG00000024073	3602	3676	4432	3484	3086	4502	3594	4646	4012	3470	3992	7163	Birc6
ENSMUSG00000026421	3602	3469	4272	3201	3487	3960	4110	3853	3365	3433	3845	6428	Csrp1
ENSMUSG00000029048	3600	2924	3179	2773	2991	3201	3260	3419	3210	3050	3398	5190	Rer1
ENSMUSG00000041355	3600	3291	3313	3048	3266	3764	3940	3885	3504	3487	3920	6390	Ssr2
ENSMUSG00000006777	3594	3012	3246	3695	4049	4180	4246	3975	3606	3690	3942	5683	Krt23
ENSMUSG00000058799	3594	3942	4825	3197	3398	3237	3795	3236	3415	3093	3337	5268	Nap1l1
ENSMUSG00000041459	3582	3969	5194	2775	3059	3797	3856	4748	4469	3192	3998	6231	Tardbp
ENSMUSG00000020780	3581	3574	3474	3816	3804	3986	3823	3772	3594	3571	4412	6687	Srp68
ENSMUSG00000022536	3574	3410	3779	3150	3270	3680	3838	3746	3450	3274	3767	6368	Glyr1
ENSMUSG00000063870	3572	4213	5144	3740	3742	3780	4022	4452	4189	3902	4567	6578	Chd4
ENSMUSG00000016921	3563	3984	4605	3299	3716	4191	3809	4202	3680	3875	4362	6879	Srsf6
ENSMUSG00000020821	3554	3313	3260	3378	3709	3792	4054	3633	2997	3350	4088	6792	Kif1c
ENSMUSG00000032202	3554	3051	3169	3244	3495	3673	4012	3843	3521	3031	3710	5978	Rab27a
ENSMUSG00000013275	3551	3261	3359	3484	3581	3604	4055	3927	3628	2812	4043	5843	Slc41a1
ENSMUSG00000029840	3549	3453	3784	2999	3039	3392	3599	3690	3338	3106	3466	5856	Mtpn
ENSMUSG00000000708	3545	3297	3147	3107	3083	3329	3784	3568	3225	3142	3562	6238	Kat2b
ENSMUSG00000026878	3545	3222	3803	3214	3261	3646	3630	4094	3313	3457	3801	6077	Rab14
ENSMUSG00000078429	3545	3431	3500	3524	3831	3872	4044	4023	3256	2985	3676	6519	Ctdsp2
ENSMUSG00000028382	3542	4074	5057	2699	2579	3124	3636	3872	3345	3134	3252	5651	Ptbp3
ENSMUSG00000053317	3537	3047	3182	2902	3315	3351	3742	3191	3223	3202	3420	5459	Sec61b
ENSMUSG00000021279	3536	3347	3273	3546	3328	3896	3841	3782	3260	3653	4137	6566	Cdc42bpb
ENSMUSG00000049659	3536	3424	3554	3119	3334	3604	3905	3844	3460	3188	3763	5956	Aftph
ENSMUSG00000075701	3536	3186	3091	3110	3464	3687	3962	3295	3234	3171	3558	5600	Selenos
ENSMUSG00000040479	3532	4060	3899	3864	3869	3481	3925	3685	3624	2576	3872	6337	Dgkz
ENSMUSG00000074656	3530	3447	3552	3455	3796	3662	4725	3531	3595	3709	4261	6284	Eif2s2
ENSMUSG00000031696	3528	3511	3641	3106	3249	3507	3802	4052	3464	3187	3594	6111	Vps35
ENSMUSG00000027820	3526	3142	3390	3120	2886	3913	3859	4058	3407	3058	3644	6311	Mme
ENSMUSG00000021866	3525	3184	3628	3423	3541	3746	4280	4283	3316	4194	4307	7253	Anxa11
ENSMUSG00000030122	3525	3217	3868	3637	3834	3558	4593	3905	2899	3626	4017	7049	Ptms
ENSMUSG00000030058	3524	3291	3668	3461	3579	4460	3670	3849	3668	3508	4229	6663	Copg1
ENSMUSG00000030802	3523	3216	3296	3960	4239	4115	4201	3959	3911	2992	4002	6569	Bckdk
ENSMUSG00000036550	3523	3693	4302	3586	3287	3868	3752	4739	4050	3298	4002	6626	Cnot1
ENSMUSG00000019179	3522	2924	3191	3124	3418	3567	3710	3766	3434	3492	3726	5814	Mdh2
ENSMUSG00000019428	3518	3416	3804	3035	3279	3293	3827	3894	3442	3089	3717	6143	Fkbp8
ENSMUSG00000020267	3516	3092	3518	3041	3229	3405	3101	2602	2640	2747	2736	4303	Hint1
ENSMUSG00000031701	3516	3324	3712	3196	3340	3369	4083	3569	3193	3507	4099	6170	Dnaja2
ENSMUSG00000031078	3515	3116	3115	3393	3381	3671	3942	3811	3323	3383	3802	5875	Cttn
ENSMUSG00000002997	3513	2844	2398	3406	3241	3198	3376	3361	3022	2304	3064	5176	Prkar2b
ENSMUSG00000024853	3513	3643	4342	3402	3445	3789	4075	3734	3583	3220	3909	5898	Sf3b2
ENSMUSG00000029776	3511	3067	3142	3160	3420	3561	3837	3639	3298	3313	3866	5811	Hibadh
ENSMUSG00000038844	3511	3295	3140	3772	3968	3881	4390	4186	3827	3288	4097	6788	Kif16b
ENSMUSG00000085795	3511	2722	2799	3777	3678	4023	3607	3353	2808	2753	3632	6053	Zfp703
ENSMUSG00000021109	3509	3542	3628	3101	3234	3259	3861	3986	3119	3178	3449	5709	Hif1a
ENSMUSG00000038467	3505	3585	4296	3393	3619	3878	4280	3855	3629	3606	3733	5919	Chmp4b
ENSMUSG00000057738	3505	3883	4679	3247	3105	4109	3781	4067	3944	3730	3838	6653	Sptan1
ENSMUSG00000032261	3503	2597	2781	2965	3028	3867	3591	3539	3246	3164	3702	6363	Sh3bgrl2
ENSMUSG00000032741	3500	3642	3275	3813	4057	4121	4440	4304	3805	3735	4734	7962	Tpcn1
ENSMUSG00000020859	3498	3545	3495	3176	3127	3667	3969	3938	3334	4101	3927	7061	Spag9
ENSMUSG00000026353	3492	3549	3417	3362	3324	3865	4089	3641	3479	4033	4592	6867	Ubxn4
ENSMUSG00000029076	3490	3636	4022	3201	3189	3453	3592	3487	3454	2872	3334	5297	Sdf4
ENSMUSG00000031785	3486	2872	3072	3724	3664	3926	3612	3828	3257	2739	3840	5962	Adgrg1
ENSMUSG00000020664	3482	3082	3311	3101	3308	3644	4006	3662	3915	3627	4081	6110	Dld
ENSMUSG00000020923	3482	3779	3843	3109	3342	3276	3941	3688	3412	3243	3819	5986	Ubtf
ENSMUSG00000014313	3481	2743	3500	2507	2802	2872	3246	3049	3269	3226	3225	4401	Cox6c
ENSMUSG00000030002	3481	3431	4080	3072	2903	3692	3623	4353	3349	3164	3404	6036	Dusp11
ENSMUSG00000056076	3481	3431	3941	3263	3542	3937	3851	3608	3687	3724	4210	6506	Eif3b
ENSMUSG00000004364	3480	3337	3301	3171	3338	3681	3917	3576	3219	3243	3656	5699	Cul3
ENSMUSG00000023921	3477	3062	3094	3057	3369	3802	3687	3806	3367	2998	3580	5838	Mmut
ENSMUSG00000031995	3477	2912	3458	3293	3496	3738	3699	3531	2874	3896	3797	6135	St14
ENSMUSG00000036752	3477	3198	3680	2657	3156	3751	3950	3452	3359	4214	4135	6444	Tubb4b
ENSMUSG00000044147	3475	3307	3812	3241	3260	3663	3863	3706	3261	3550	3453	5668	Arf6
ENSMUSG00000031558	3468	2965	2973	3390	3171	4247	3751	4508	3598	3069	3831	5716	Slit2
ENSMUSG00000038855	3467	3364	3395	3732	3695	4212	4110	4100	3519	5380	3862	6125	Itpkb
ENSMUSG00000020198	3465	3439	3616	3409	3553	4034	3720	4055	3466	3375	4230	6951	Ap3d1
ENSMUSG00000038462	3465	2981	3064	2988	3566	3586	3625	3675	3524	3529	3730	5864	Uqcrfs1
ENSMUSG00000036751	3458	2971	3295	3073	3254	3345	3769	3678	3379	3418	3727	5509	Cox6b1
ENSMUSG00000031703	3457	2940	3096	2869	3016	3482	3488	3303	3007	3021	3327	5391	Itfg1
ENSMUSG00000021775	3454	3517	3208	4042	4559	4563	4611	4220	3751	4359	5183	7303	Nr1d2
ENSMUSG00000029202	3454	3738	3826	3387	3416	3729	4149	3864	3912	3381	4011	5925	Pds5a
ENSMUSG00000039831	3454	2817	4009	3943	3647	4091	4295	4771	4533	2577	3622	6193	Arhgap29
ENSMUSG00000039735	3445	2909	3357	3041	2748	3602	3387	3970	3189	3062	3451	5596	Fnbp1l
ENSMUSG00000022551	3443	2930	3060	3071	3621	3716	3712	3823	3566	3708	3880	5753	Cyc1
ENSMUSG00000059263	3443	3397	3404	3215	3285	3507	3687	3834	3519	3283	3797	6298	Usp47
ENSMUSG00000022336	3442	3414	4465	2872	2978	2819	3738	3425	3190	2850	3015	4585	Eif3e
ENSMUSG00000014349	3440	3091	3465	3098	3218	3424	3412	3516	2987	3241	3496	5659	Ube2z
ENSMUSG00000022708	3439	3984	4109	3918	3145	5250	4091	4795	4017	3355	4200	7189	Zbtb20
ENSMUSG00000017485	3433	3281	3838	3004	3066	3384	3426	3416	3167	2503	3183	5364	Top2b
ENSMUSG00000032330	3432	2554	3199	2468	2813	3029	3171	3101	3093	2935	3192	4816	Cox7a2
ENSMUSG00000032557	3432	3183	3194	3061	3297	3681	3944	3679	3502	3635	4322	6744	Uba5
ENSMUSG00000035242	3432	3240	3531	2757	3225	3151	3225	3607	3202	3207	3497	5327	Oaz1
ENSMUSG00000026223	3428	3262	3728	2848	3051	3262	3232	3614	3109	2751	3105	5225	Itm2c
ENSMUSG00000018474	3426	3839	4825	3219	3498	3954	3951	3879	3520	3240	3878	6179	Chd3
ENSMUSG00000032026	3426	3395	3389	3172	3379	3316	3926	3400	3386	2945	3613	5473	Rexo2
ENSMUSG00000060261	3421	3221	3591	3162	3122	3571	3559	3882	3241	3041	3799	5795	Gtf2i
ENSMUSG00000024096	3419	3047	3146	3125	3104	3224	3604	3382	2853	2864	3237	5460	Ralbp1
ENSMUSG00000059495	3419	3130	3209	3357	3008	4106	3564	4133	3465	3401	3947	6424	Arhgef12
ENSMUSG00000032527	3418	2841	2769	3328	3629	3846	3823	3708	3401	3093	3517	6119	Pccb
ENSMUSG00000034485	3417	2925	2953	3768	3877	3745	4046	3146	3066	2362	3303	5869	Uaca
ENSMUSG00000009079	3409	3934	5143	3107	3439	3670	3766	4531	3963	3016	3868	6030	Ewsr1
ENSMUSG00000069769	3407	3335	3574	3197	3224	3946	3888	3894	3559	3029	3728	6250	Msi2
ENSMUSG00000006998	3402	3336	3637	3068	3108	3351	3515	3624	3329	3312	3598	5487	Psmd2
ENSMUSG00000041697	3399	2807	2995	3051	3513	3495	3929	3862	3291	3420	3696	5888	Cox6a1
ENSMUSG00000033022	3398	3247	3189	2759	3170	3129	3990	3978	3579	2989	3551	4916	Cdo1
ENSMUSG00000052534	3395	3037	3000	3381	3219	4082	3933	4052	3424	3090	3973	7804	Pbx1
ENSMUSG00000022314	3393	3340	3683	3171	2987	3566	3571	3633	3205	2870	3338	5735	Rad21
ENSMUSG00000026554	3389	3491	3856	3461	3532	3616	3671	4099	3685	2883	3753	5980	Dcaf8
ENSMUSG00000020044	3388	3517	3589	3579	3230	4192	4426	4427	3883	6152	4262	6984	Timp3
ENSMUSG00000031668	3386	3612	3094	3605	3544	4090	3845	3876	3244	3795	3983	7403	Eif2ak3
ENSMUSG00000068036	3383	3176	3486	3442	3549	4188	3776	4282	3460	3364	4158	6580	Afdn
ENSMUSG00000018830	3382	3436	4467	3858	3724	4927	4759	4022	3880	3775	5050	7406	Myh11
ENSMUSG00000031328	3376	4907	7485	3251	2978	4284	3594	4725	4077	4222	4170	6420	Flna
ENSMUSG00000056313	3374	2862	2885	2631	3031	3435	4185	4131	4365	4875	4950	4511	Tcim
ENSMUSG00000041560	3369	3543	4077	3447	3573	3252	3907	3549	2990	2596	3098	5551	Nop53
ENSMUSG00000089682	3362	2660	2632	3006	3141	3269	3514	3190	3193	2700	3337	5250	Bcl2l2
ENSMUSG00000031422	3360	3026	3412	2649	2904	3563	3477	3240	3057	3652	3510	5456	Morf4l2
ENSMUSG00000035545	3359	4431	5862	3284	4196	4720	4435	6054	4929	3330	5289	8718	Leng8
ENSMUSG00000022710	3355	3620	4134	3205	3284	3672	3861	3827	3287	3404	3855	5916	Usp7
ENSMUSG00000006010	3354	3038	3190	2924	3008	3110	3689	3148	3184	2660	3454	5568	Odr4
ENSMUSG00000039062	3353	3098	2978	3560	3417	3823	4041	3347	3151	2992	3709	6157	Anpep
ENSMUSG00000020128	3352	3310	3289	3197	3144	3510	3794	3675	3222	2953	3677	5987	Vps54
ENSMUSG00000027746	3349	2814	2817	2755	3037	3322	3238	3197	2942	3025	3406	5413	Ufm1
ENSMUSG00000056342	3348	3528	3732	3081	2982	3937	3696	3898	3459	3320	3656	6340	Usp34
ENSMUSG00000063450	3346	3142	2970	3640	3100	4314	3454	3684	3037	3272	3697	6188	Syne2
ENSMUSG00000032788	3342	3019	3149	3300	3432	3366	3817	4132	3283	3789	4566	6979	Pdxk
ENSMUSG00000033059	3341	2873	3467	3186	3214	3637	3333	4046	3141	2762	3490	5295	Pygb
ENSMUSG00000038235	3341	2897	3207	3140	3147	3303	3405	3218	3019	2888	3416	5542	F11r
ENSMUSG00000026083	3339	3601	3514	3205	3634	3819	4479	3405	3414	3684	4513	6784	Eif5b
ENSMUSG00000022770	3336	3226	3299	3378	3249	4076	3925	4030	3241	3405	4031	6461	Dlg1
ENSMUSG00000052681	3325	3545	4260	2567	2545	2968	3327	3353	2730	3015	2832	5024	Rap1b
ENSMUSG00000026615	3323	3249	3660	3273	3554	4429	3831	3438	3600	3619	4328	6354	Eprs
ENSMUSG00000020590	3319	3063	2681	3003	2997	3676	3538	3803	3120	2849	3509	6080	Snx13
ENSMUSG00000071172	3318	3265	3832	2280	2508	2983	2836	3212	3216	3452	3306	4767	Srsf3
ENSMUSG00000029063	3316	2900	3292	2744	2619	2952	3160	3569	2930	2954	3325	5254	Nadk
ENSMUSG00000036781	3316	2622	3049	2735	2938	3059	3312	3206	2905	2960	3243	4972	Rps27l
ENSMUSG00000032336	3315	3095	3285	3274	3515	3634	4153	4441	3510	3455	3878	6385	Nptn
ENSMUSG00000071659	3314	3565	4278	3204	3044	3594	3715	3587	3181	3489	3763	5969	Hnrnpul2
ENSMUSG00000030826	3311	2796	2612	2994	3109	3484	3387	3392	3069	2899	3770	5474	Bcat2
ENSMUSG00000021748	3306	2900	3116	2879	3171	3207	3574	3537	3434	3067	3720	5631	Pdhb
ENSMUSG00000024949	3305	4120	4523	2924	2989	3427	3993	4261	3469	3588	3894	6472	Sf1
ENSMUSG00000030207	3303	2616	2774	3394	3511	3496	3493	3213	3210	2254	3393	5736	Fam234b
ENSMUSG00000032199	3303	3230	3261	3272	3339	3382	3560	3418	3071	3269	3574	6024	Polr2m
ENSMUSG00000021477	3297	3272	3636	3444	3596	3637	4238	3904	3346	3696	4341	6878	Ctsl
ENSMUSG00000028797	3291	3067	3133	2991	3278	3520	3423	3295	2806	2721	3363	5616	Tmem234
ENSMUSG00000037331	3291	3562	3460	3259	3222	3566	3941	3565	3290	3527	4168	6684	Larp1
ENSMUSG00000030655	3290	4061	5277	2853	2525	3913	3339	4589	3780	3797	3822	6075	Smg1
ENSMUSG00000034667	3290	3061	2960	3097	3394	3655	3574	3191	3104	3231	3871	6057	Xpot
ENSMUSG00000042699	3290	3655	4252	3040	2983	3573	3731	3707	3356	3160	3641	5862	Dhx9
ENSMUSG00000074272	3290	3028	3260	3322	3206	3735	3893	4050	3339	3049	4041	6494	Ceacam1
ENSMUSG00000048277	3288	3286	3294	3025	3236	3003	3828	3438	3103	2958	3644	5896	Syngr2
ENSMUSG00000028127	3287	2928	2952	3353	3622	3678	3661	3604	3549	2926	3871	5967	Abcd3
ENSMUSG00000055204	3287	3370	4011	3286	3071	3903	3735	3918	3315	3516	4167	6925	Ankrd17
ENSMUSG00000029695	3285	2895	2481	3231	3288	3257	3468	3305	3070	2738	3395	5742	Aass
ENSMUSG00000001280	3283	3286	3677	3142	2905	3482	3235	3817	3144	2952	3308	5656	Sp1
ENSMUSG00000033004	3282	3613	4459	3114	2778	4296	3130	3631	3244	3179	3441	5866	Mycbp2
ENSMUSG00000006676	3275	3235	3613	2965	3083	3542	3301	3745	3170	3346	3791	5879	Usp19
ENSMUSG00000015733	3273	3182	3933	2548	2601	3042	3428	3417	2998	2934	2952	5004	Capza2
ENSMUSG00000022255	3273	3503	3948	2770	2873	3409	3529	3489	3333	3038	3370	5468	Mtdh
ENSMUSG00000021662	3263	2991	2972	3365	3259	3713	3730	3802	3401	2744	3444	6173	Arhgef28
ENSMUSG00000029432	3261	2745	2745	3009	3384	3579	3728	3704	3447	3245	3783	6052	Nipsnap2
ENSMUSG00000068039	3259	3502	3717	2930	3095	3393	3695	3332	3144	3218	3616	5089	Tcp1
ENSMUSG00000036333	3257	3104	3451	3164	3112	3578	3649	3942	3356	3026	3674	5898	Kidins220
ENSMUSG00000055681	3257	2882	2983	3099	3236	3486	3439	3524	3046	2913	3314	5478	Cope
ENSMUSG00000032393	3252	3232	3462	3206	2954	3797	3498	3671	3188	3214	3589	6098	Dpp8
ENSMUSG00000029247	3250	3048	3452	2898	3295	3289	3503	3320	3142	3146	3496	5345	Paics
ENSMUSG00000028700	3249	2607	2582	2941	3197	3551	3205	3052	3217	2852	3382	5054	Pomgnt1
ENSMUSG00000006373	3247	2842	3016	2904	2956	3302	3438	3610	2955	3166	3447	5294	Pgrmc1
ENSMUSG00000094483	3245	3481	3489	2592	2623	3113	3595	3593	3201	3677	3502	5298	Purb
ENSMUSG00000037119	3243	3082	3126	2967	3003	3528	3395	3780	3206	3053	3565	5672	Fam91a1
ENSMUSG00000059208	3243	3530	4576	2785	2968	3479	3543	3524	3264	3135	3545	5059	Hnrnpm
ENSMUSG00000003345	3242	2939	3129	2773	3104	3110	3291	2970	2708	2550	3123	5348	Csnk1g2
ENSMUSG00000070780	3240	2832	2741	3340	3184	3729	3499	3223	3032	3097	3920	6425	Rbm47
ENSMUSG00000030102	3237	3143	3597	3268	3065	3776	3450	3856	3283	3341	3915	6070	Itpr1
ENSMUSG00000024908	3224	3170	3479	2762	2868	3348	3431	3769	3355	2901	3419	5677	Ppp6r3
ENSMUSG00000038879	3224	2488	2543	2707	2891	3205	3416	3306	2939	2969	3333	5674	Nipal2
ENSMUSG00000052337	3223	2751	3347	2985	3236	3476	3909	3979	3661	3464	3993	5919	Immt
ENSMUSG00000024870	3217	2818	3154	2808	3043	2991	3561	3578	3080	2586	3259	5267	Rab1b
ENSMUSG00000025968	3215	2798	3015	2939	3244	3603	3498	3640	3798	3382	3755	5603	Ndufs1
ENSMUSG00000002010	3213	2954	3102	3162	3256	3499	3876	3965	3527	3041	3587	5953	Idh3g
ENSMUSG00000018166	3211	2679	2730	3378	3383	4010	3150	3373	2737	2703	2987	5352	Erbb3
ENSMUSG00000021948	3209	3299	4155	2931	3179	3363	3524	4060	3678	3311	3920	5963	Prkcd
ENSMUSG00000030662	3208	3181	3474	3233	3300	3599	3718	3678	3398	3373	3571	5694	Ipo5
ENSMUSG00000017466	3206	3540	3842	3320	3138	3523	4168	4175	3255	3031	3849	6275	Timp2
ENSMUSG00000068739	3204	3165	2971	3651	3729	3299	4262	3501	3450	3280	3982	6091	Sars
ENSMUSG00000031059	3203	2442	3099	2497	2708	2724	3034	2819	2566	2923	2804	4694	Ndufb11
ENSMUSG00000033060	3199	2810	2828	3499	3858	3991	3871	4203	3295	2868	3515	5561	Lmo7
ENSMUSG00000039159	3196	2625	2868	2830	2702	2953	2895	3155	2543	2281	2543	4609	Ube2h
ENSMUSG00000053644	3195	2600	2637	3302	3395	3642	3413	3174	3123	2819	3562	5838	Aldh7a1
ENSMUSG00000024308	3194	3699	5877	2333	2246	2396	3137	3370	3127	3152	2749	4409	Tapbp
ENSMUSG00000035783	3191	3460	4489	3529	3588	4218	4100	4100	3830	3320	4418	6230	Acta2
ENSMUSG00000024659	3189	3065	3015	3205	3270	3689	3592	4038	3628	4664	3762	5726	Anxa1
ENSMUSG00000028557	3183	2762	2783	2789	2873	2964	3438	3132	2963	3460	3380	5623	Rnf11
ENSMUSG00000028656	3180	3718	5160	2674	2677	3119	3482	3848	3268	2910	3204	5169	Cap1
ENSMUSG00000061518	3177	2715	3003	2904	3307	3425	3979	3654	3411	3317	3482	5499	Cox5b
ENSMUSG00000000385	3173	2791	3152	3003	3152	3376	3346	3988	3068	2821	3641	5156	Tmprss2
ENSMUSG00000057236	3172	3142	3567	2683	2750	2758	3031	3332	2959	2698	2941	4652	Rbbp4
ENSMUSG00000043962	3170	3519	4350	3151	3190	3291	3784	3893	3765	3290	4444	6888	Thrap3
ENSMUSG00000027429	3165	2998	2951	3029	2897	3302	3458	3361	3557	3640	4012	6252	Sec23b
ENSMUSG00000006731	3164	3667	4205	2519	2526	2834	3491	3318	2907	2890	2822	4514	B4galnt1
ENSMUSG00000026519	3164	2573	2598	2834	2913	3606	2921	2988	2665	2815	3141	5914	Tmem63a
ENSMUSG00000018326	3161	3054	3610	2518	2620	3011	3360	3329	2878	3157	3459	5242	Ywhab
ENSMUSG00000021488	3159	3534	4076	2894	2880	3453	3470	3785	3346	2797	3561	5625	Nsd1
ENSMUSG00000021870	3157	2810	3137	2953	2993	3562	3444	3504	3036	2961	3420	5738	Slmap
ENSMUSG00000026883	3154	2838	2827	3208	3308	3748	3679	3632	3099	2831	3780	6593	Dab2ip
ENSMUSG00000066150	3154	2420	2376	2546	2763	3438	3027	3081	2868	2746	3478	5675	Slc31a1
ENSMUSG00000002981	3153	2880	3050	3096	2903	3356	3345	3457	2984	2827	3211	5695	Clptm1
ENSMUSG00000018672	3150	2202	2022	3072	3283	3681	3210	2782	2509	2782	2738	5619	Copz2
ENSMUSG00000038150	3149	2723	2704	2966	3312	3216	3095	2998	2506	2834	3143	5366	Ormdl3
ENSMUSG00000028173	3147	2948	2989	2785	2812	2986	3620	3740	2874	2972	3374	5409	Wls
ENSMUSG00000060992	3146	2592	2838	2683	2973	3511	3210	3194	3029	2782	3186	5322	Copz1
ENSMUSG00000026031	3144	3213	3525	2651	2512	3302	3399	3770	3325	2839	3158	5186	Cflar
ENSMUSG00000030201	3137	2927	3058	2800	2781	3674	3418	3762	2960	2975	3234	5576	Lrp6
ENSMUSG00000040725	3136	3466	4119	3225	3204	3681	3825	3501	3294	2843	3604	5908	Hnrnpul1
ENSMUSG00000079641	3136	2781	3422	2151	2314	2149	2719	2519	2346	2333	2409	3749	Rpl39
ENSMUSG00000021917	3135	2606	3065	2432	2923	2997	3057	2861	2856	2694	2902	4519	Spcs1
ENSMUSG00000030824	3134	3243	3616	3051	2935	3293	3529	3259	2957	2830	3251	5228	Nucb1
ENSMUSG00000053510	3131	3093	3435	2913	2829	3218	3369	3437	3067	2954	3307	5619	Nrd1
ENSMUSG00000028603	3128	2765	3153	2645	2716	3102	3398	3239	3017	2860	3060	5032	Scp2
ENSMUSG00000024969	3127	3122	3527	3199	3217	3365	3610	3648	3206	2535	3402	5777	Mark2
ENSMUSG00000030494	3120	2445	2374	3392	3724	3489	3602	3618	3077	3122	3428	5411	Rhpn2
ENSMUSG00000038976	3120	3325	3998	3346	3554	3458	3904	3652	3393	2797	3946	5707	Ppp1r9b
ENSMUSG00000028820	3117	3498	4017	2665	2731	3011	3259	4005	3189	3415	3071	4980	Sfpq
ENSMUSG00000053094	3114	3204	2570	2821	2886	2985	3552	3093	2881	3414	3581	5866	Tmem248
ENSMUSG00000076432	3114	2573	2958	2392	2490	3186	2908	2888	2660	2965	2979	4836	Ywhaq
ENSMUSG00000031029	3113	3191	3625	2941	2802	2609	3361	3253	2587	2756	2840	4950	Eif3f
ENSMUSG00000002546	3112	2657	3043	3196	3355	3859	3310	3168	2917	2597	3484	5415	Golga2
ENSMUSG00000021133	3112	2737	3213	2749	2597	3119	3184	3354	2786	2474	2748	5038	Susd6
ENSMUSG00000004789	3107	2801	3274	3057	3097	3193	3476	3539	3537	3356	3925	5844	Dlst
ENSMUSG00000027189	3107	3196	3199	2819	2864	3266	3526	3687	3104	3026	3454	5504	Trim44
ENSMUSG00000032359	3107	3373	4586	2478	2498	2994	3133	3110	2864	2406	2762	4445	Ctsh
ENSMUSG00000095041	3107	3819	5053	1988	2495	3520	4313	6293	5054	3449	4752	6912
ENSMUSG00000026457	3103	2751	2952	2796	2861	3160	3274	3424	2852	2848	3176	5255	Adipor1
ENSMUSG00000030105	3103	3063	2788	2820	2846	3198	3316	3272	2733	2914	3349	5618	Arl8b
ENSMUSG00000032047	3100	2674	2755	2756	3119	3479	3713	3743	3470	3092	3520	5336	Acat1
ENSMUSG00000005103	3097	3512	4407	2847	2762	3360	3498	3737	3102	3495	3527	5235	Wdr1
ENSMUSG00000055053	3097	3443	3287	3731	4103	4320	4457	4351	3494	3554	4913	7932	Nfic
ENSMUSG00000026600	3096	2907	2830	2924	3156	3596	3742	3529	3212	2873	3595	5602	Soat1
ENSMUSG00000021660	3091	3174	3577	2593	2816	2772	3439	3043	2890	2868	3022	4622	Btf3
ENSMUSG00000045973	3089	2934	2735	2855	2887	3127	3133	3267	2794	2836	3092	5634	Slc25a51
ENSMUSG00000001783	3085	3286	3616	2747	2789	2873	3165	3194	2934	2742	3032	4731	Rtcb
ENSMUSG00000007739	3081	3167	3561	2803	2901	2933	3114	3359	2797	2855	2840	4570	Cct4
ENSMUSG00000047797	3081	2361	2319	3080	3209	3421	3563	3027	2918	2446	3290	5669	Gjb1
ENSMUSG00000069833	3079	4025	5249	2906	2679	3908	3578	4347	3721	5024	3899	5782	Ahnak
ENSMUSG00000046434	3074	4116	5772	2520	2948	3513	3526	3923	3877	2871	3531	5008	Hnrnpa1
ENSMUSG00000068882	3071	2986	3555	2688	2694	3187	3279	2862	2997	2953	3092	4812	Ssb
ENSMUSG00000004040	3069	3312	3894	2666	2614	3003	2917	3275	2961	3002	3025	5051	Stat3
ENSMUSG00000046532	3069	2626	2365	2707	2694	3260	3243	3398	3015	2457	3044	5273	Ar
ENSMUSG00000045827	3067	2756	3382	2377	2232	2548	3046	3246	2666	2612	2428	4507	Serpinb9
ENSMUSG00000020225	3065	2393	2565	2701	2786	2814	3103	2926	2554	2409	2840	5154	Tmbim4
ENSMUSG00000021520	3065	2571	2952	2710	2993	3268	3770	3253	3035	3147	3419	5023	Uqcrb
ENSMUSG00000068452	3064	2395	3180	2826	2603	3431	2686	3033	1849	2529	2832	4612	Duox2
ENSMUSG00000033379	3062	2859	3190	2654	2882	3167	3488	3356	2925	3036	3421	5303	Atp6v0b
ENSMUSG00000034708	3062	3166	3835	2971	2962	3026	3523	3517	2896	3094	3355	5501	Grn
ENSMUSG00000034993	3060	2569	2527	2930	2975	3128	3395	3196	2536	2968	3400	6318	Vat1
ENSMUSG00000025220	3057	3267	3603	2444	2619	3020	3137	3363	3094	2806	3068	4849	Oga
ENSMUSG00000005506	3051	3221	3541	2542	2475	2966	3091	3424	2962	2928	3159	5250	Celf1
ENSMUSG00000006005	3049	3320	4004	2865	2812	3600	3515	3334	3083	3096	3483	5469	Tpr
ENSMUSG00000027170	3048	2728	3284	2450	2589	2629	3117	2986	2732	2852	2930	4379	Eif3m
ENSMUSG00000021188	3045	2941	2939	2931	2780	3930	3273	3134	3127	3162	3711	5669	Trip11
ENSMUSG00000027984	3043	2580	2832	3066	3248	3295	3685	3437	3196	2975	3400	5108	Hadh
ENSMUSG00000052305	3042	2883	1923	1133	1560	3512	3015	1216	1748	1714	2159	4107	Hbb-bs
ENSMUSG00000019210	3041	2624	2942	2728	2757	2907	3412	3348	2857	2673	3337	4933	Atp6v1e1
ENSMUSG00000043733	3041	3083	3312	2595	2682	3167	3239	3458	2923	3070	3312	5577	Ptpn11
ENSMUSG00000006299	3038	3033	3290	2971	3201	3329	3640	3475	3057	3185	3583	5544	Aamp
ENSMUSG00000027406	3038	2887	3205	2945	3187	3594	3752	3690	3283	2981	3726	5572	Idh3b
ENSMUSG00000029169	3037	3190	3736	2616	2525	3010	3374	3445	2917	2883	3060	5078	Dhx15
ENSMUSG00000032423	3036	3273	3447	2780	2749	3280	3398	3294	3075	3270	3428	5294	Syncrip
ENSMUSG00000023169	3033	3127	2820	2525	2438	2891	3090	2861	2913	3038	3202	6158	Slc38a1
ENSMUSG00000019471	3029	2765	3391	2786	2837	3179	3521	3259	2941	2611	3289	4999	Cdc37
ENSMUSG00000022791	3027	3096	3157	3298	3510	3149	3626	3542	2936	2514	3621	6072	Tnk2
ENSMUSG00000034570	3024	2585	3000	2952	2993	3435	3471	4199	3557	3224	4260	6188	Inpp5j
ENSMUSG00000001833	3023	2940	4033	2464	2305	3015	3217	3231	2891	3025	2975	4685	Septin7
ENSMUSG00000049327	3021	2820	2682	2886	3041	3097	3833	3091	2905	3023	3443	5847	Kmt5a
ENSMUSG00000025140	3020	2421	2298	3168	3512	4101	3481	3087	3171	2733	3337	5584	Pycr1
ENSMUSG00000042079	3012	3458	4076	2525	2656	2666	3179	3228	3013	3083	3183	4704	Hnrnpf
ENSMUSG00000051853	3012	2952	3357	2831	2853	3008	3390	3510	2959	2999	3290	5207	Arf3
ENSMUSG00000021096	3005	2806	2852	2765	2834	3019	3398	3273	2774	2924	3107	5400	Ppm1a
ENSMUSG00000024750	3003	2659	2690	2818	2954	3356	2782	3229	2728	2669	2930	5303	Zfand5
ENSMUSG00000019951	3001	2898	3372	2877	2873	3453	3418	3854	3135	3414	3545	5818	Uhrf1bp1l
ENSMUSG00000020062	3000	2394	2326	2510	2537	3173	2885	2997	2678	2620	2867	5125	Slc5a8
ENSMUSG00000044433	3000	2551	2282	3104	3254	3301	3356	3486	2861	2581	3258	5874	Camsap3
ENSMUSG00000062901	3000	2623	3261	2938	2890	3513	2804	3472	2287	1893	2576	5162	Klhl24
ENSMUSG00000021814	2993	2931	3161	2993	3253	3251	3451	3225	2915	2990	3450	5833	Anxa7
ENSMUSG00000024140	2990	2720	2717	3237	3217	3576	3328	3425	2969	2964	3776	5753	Epas1
ENSMUSG00000031167	2990	3692	3826	3277	3821	2879	4451	4005	3876	3370	3594	5828	Rbm3
ENSMUSG00000001289	2989	2940	3468	2629	2650	2699	3408	2954	2575	2806	2880	4465	Pfdn5
ENSMUSG00000038690	2988	2520	2785	2356	2397	2597	2637	2855	2824	2684	2899	4073	Atp5j2
ENSMUSG00000014077	2987	2671	2750	2835	2875	3082	3095	3312	2834	2977	3393	5363	Chp1
ENSMUSG00000036622	2987	2703	2792	3311	3185	2779	3322	3199	2526	2281	3245	6515	Atp13a2
ENSMUSG00000036257	2986	2636	2680	2575	2668	3051	3102	3005	2719	2861	3256	5241	Pnpla8
ENSMUSG00000000711	2978	2721	2902	2781	2865	3183	3121	3317	2853	2537	3133	5371	Rab5b
ENSMUSG00000034120	2975	3592	4558	2684	3157	3440	3533	4540	3762	3462	4376	6478	Srsf2
ENSMUSG00000038967	2973	2651	2478	3263	3327	3235	3565	3510	2860	2601	3525	6026	Pdk2
ENSMUSG00000036309	2971	2676	2928	2335	2689	3033	3282	3314	2857	2972	3220	4924	Skp1
ENSMUSG00000055737	2969	2771	2682	2644	2667	2719	3110	3331	2698	2589	3245	5392	Ghr
ENSMUSG00000028238	2968	2375	2642	2953	3003	3534	3719	3656	2732	3390	3219	6338	Atp6v0d2
ENSMUSG00000028343	2967	2677	2754	2522	2504	2769	2882	2650	2546	2424	2980	4598	Erp44
ENSMUSG00000078622	2965	2778	3092	2562	2845	3400	3455	3183	3100	2900	3326	5419	Ccdc47
ENSMUSG00000025224	2961	2662	2696	3040	2920	3784	3099	3030	2833	3033	3532	5598	Gbf1
ENSMUSG00000063142	2957	3115	2477	3041	2808	3225	3835	3751	2869	2519	3357	5507	Kcnma1
ENSMUSG00000039367	2956	3265	3499	2847	2872	3256	3140	3494	3156	3057	3790	5501	Sec24c
ENSMUSG00000017778	2955	2301	2807	2272	2581	2747	3180	2841	2611	2773	2832	4228	Cox7c
ENSMUSG00000034807	2955	2751	3659	2508	2463	2762	2849	3371	2826	2383	3012	4290	Colgalt1
ENSMUSG00000036918	2954	2734	3002	2724	2702	2801	3027	2941	2715	2506	3185	5038	Ttc7
ENSMUSG00000034636	2953	2851	2806	3049	2876	3179	2798	3167	3048	2412	2955	5281	Zyg11b
ENSMUSG00000058076	2947	2415	2805	2539	2856	3065	3073	3231	2989	2980	3175	5093	Sdhc
ENSMUSG00000075595	2947	3000	3097	3272	2947	3587	3455	3377	2950	2563	3363	5704	Zfp652
ENSMUSG00000034707	2946	3237	4023	2687	2556	2872	3226	3535	2911	2759	3198	4957	Gns
ENSMUSG00000062234	2945	2739	3054	2984	3014	3321	3222	3118	2735	2713	3136	5509	Gak
ENSMUSG00000025465	2940	2715	2631	2696	3027	2987	3262	3420	2870	2862	3569	5184	Echs1
ENSMUSG00000019590	2938	2461	2513	2643	3001	2992	3101	3108	2854	2903	3460	5193	Cyb561
ENSMUSG00000070348	2938	2497	3559	2176	2872	3333	2906	3182	2956	3821	3842	5259	Ccnd1
ENSMUSG00000030451	2934	2921	3101	2991	2810	3741	3063	3303	2819	2781	3387	6009	Herc2
ENSMUSG00000024594	2930	2535	2755	2824	2939	3645	2750	2913	2682	2890	3312	5678	Prrc1
ENSMUSG00000029622	2930	3319	4433	2196	2354	2575	2840	3109	2377	2496	2694	4246	Arpc1b
ENSMUSG00000025326	2928	2762	3058	2676	2448	3161	3068	3072	2874	2652	2977	4858	Ube3a
ENSMUSG00000037989	2928	2884	2551	3432	3935	3864	4326	3808	3362	3499	4542	7004	Wnk2
ENSMUSG00000032314	2927	2600	2568	2621	2970	3118	3453	3197	3146	2846	3494	5295	Etfa
ENSMUSG00000030287	2924	2642	2683	2655	2735	3516	2889	3361	2965	2615	3128	4829	Itpr2
ENSMUSG00000034908	2921	2802	3292	2737	2981	3316	2990	2957	2630	2711	3431	5885	Sidt2
ENSMUSG00000030199	2920	2932	3530	3605	3524	4167	3434	3617	2949	3036	3836	6172	Etv6
ENSMUSG00000020256	2919	1995	1295	2665	3094	4029	2624	2435	2744	2047	1959	4235	Aldh1l2
ENSMUSG00000034850	2919	2693	2869	2671	2663	2896	3339	3313	2604	2658	2969	5416	Tmem127
ENSMUSG00000050520	2919	2154	2123	2867	2882	3248	3162	3544	2938	2189	3023	5053	Cldn8
ENSMUSG00000075602	2916	3882	6691	1429	1260	1516	2467	2789	2857	2598	1687	2618	Ly6a
ENSMUSG00000031835	2914	2960	3171	2946	2847	3237	3151	3304	2811	2398	3129	5225	Mbtps1
ENSMUSG00000022982	2907	2798	3089	2445	2737	2826	3325	3043	2706	2602	3073	4624	Sod1
ENSMUSG00000029621	2907	2522	2472	2485	2753	2731	2538	2784	2592	2438	2706	4386	Arpc1a
ENSMUSG00000035941	2906	2603	2458	2508	2564	3326	2673	2640	2612	2651	3080	4785	Ibtk
ENSMUSG00000020777	2904	2681	2606	2763	2879	2787	3123	3267	2845	2738	3347	5351	Acox1
ENSMUSG00000068290	2901	2509	2544	2638	2906	2992	3288	2773	2505	2616	2866	4688	Ddrgk1
ENSMUSG00000024900	2900	2711	3164	3462	3467	4007	3779	3668	3983	2531	4152	6036	Cpt1a
ENSMUSG00000023022	2899	2848	2838	3101	3219	3179	3496	2986	3093	3075	3789	5518	Lima1
ENSMUSG00000031731	2898	2985	2972	2633	2615	3138	3131	3470	3115	3017	3269	5303	Ap1g1
ENSMUSG00000022450	2897	2484	2886	2481	2715	2729	3452	2966	2644	2589	2996	4770	Ndufa6
ENSMUSG00000027332	2895	2765	2554	2494	2982	3162	3081	3319	2933	2628	3541	5204	Ivd
ENSMUSG00000022403	2894	2779	2864	2613	2694	3085	3532	3247	2645	3299	3276	5374	St13
ENSMUSG00000025240	2892	2669	2690	2380	2639	2890	3173	3031	2807	2709	3204	4959	Sacm1l
ENSMUSG00000021114	2891	2616	2833	2664	2727	2737	3363	3147	2877	2742	2973	4773	Atp6v1d
ENSMUSG00000017781	2886	2918	3645	2489	2636	2725	3363	3023	2857	2664	3050	4975	Pitpna
ENSMUSG00000039704	2885	2495	2320	2555	2622	3375	3071	3169	2842	2727	2893	5607	Lmbrd2
ENSMUSG00000023951	2882	2894	3403	2600	2885	3084	4065	4176	3099	3290	4112	5434	Vegfa
ENSMUSG00000029381	2881	2487	2835	3227	3278	3701	3339	3337	2757	3124	3447	5808	Shroom3
ENSMUSG00000025007	2880	2384	2309	2797	3342	3546	3294	2759	3149	2976	3674	5448	Aldh18a1
ENSMUSG00000031353	2880	2819	3193	2568	2775	2882	3187	3216	2847	2835	3055	4781	Rbbp7
ENSMUSG00000042032	2880	2443	2956	2717	2799	2882	2848	2923	2692	2088	2678	4269	Mat2b
ENSMUSG00000028465	2878	3937	5200	2621	2455	2912	3158	3912	3260	3206	3301	5310	Tln1
ENSMUSG00000031799	2877	3122	4138	2196	2185	2949	3036	2887	2329	3459	2748	4714	Tpm4
ENSMUSG00000031960	2871	2960	2906	3055	3449	3208	3621	2955	3377	3140	3887	5663	Aars
ENSMUSG00000041439	2871	2632	2596	2826	2928	3162	3305	3086	2778	2946	3371	5962	Mfsd6
ENSMUSG00000070493	2871	2444	2691	2158	2518	2630	2743	3016	2648	2799	2695	3996	Chchd2
ENSMUSG00000022365	2868	2628	2874	2294	2384	2809	2728	2819	2656	2539	2769	4660	Derl1
ENSMUSG00000008475	2867	3252	4205	2253	2315	2787	3116	3381	2849	2687	2802	4549	Arpc5
ENSMUSG00000033998	2867	2272	2265	2643	2664	3446	2952	2871	2643	2642	2959	5165	Kcnk1
ENSMUSG00000030120	2859	2679	2874	2580	2900	2966	3356	3043	2609	2799	3071	5077	Mlf2
ENSMUSG00000026342	2857	2226	2204	2269	2413	2544	2796	2956	2595	2332	2640	4479	Slc35f5
ENSMUSG00000000631	2853	2939	3141	2948	2933	2911	3204	3296	2876	2955	3606	5691	Myo18a
ENSMUSG00000003623	2851	2265	2758	2383	2394	2603	2645	2951	2597	1906	2671	4557	Crot
ENSMUSG00000020220	2851	2770	3090	3095	2809	3513	3063	3483	3056	2657	3485	5418	Vps13d
ENSMUSG00000038437	2848	3355	4092	2588	2713	2949	3256	3355	2814	2636	3075	5138	Mllt6
ENSMUSG00000040842	2847	2796	2816	2411	2367	2622	2910	3192	2477	2644	2706	4882	Szrd1
ENSMUSG00000030340	2844	2407	2354	2752	2636	3078	3691	3552	2770	3000	3464	4911	Scnn1a
ENSMUSG00000036825	2844	2633	2139	2848	3155	3149	3460	3092	2703	3096	3658	5879	Ssx2ip
ENSMUSG00000054823	2844	3195	3465	2877	2876	3146	3455	3388	2980	2964	3343	5636	Nsd3
ENSMUSG00000031570	2843	2595	2460	2898	3167	3426	3459	3158	2949	2396	3125	5629	Plpp5
ENSMUSG00000041870	2843	2859	3246	2504	2655	2779	3173	2886	2588	2637	3084	4976	Ankrd13a
ENSMUSG00000047213	2843	2891	3113	2547	2523	2998	2962	3247	2862	2879	2986	5288	Ythdf3
ENSMUSG00000033083	2841	2608	2651	2642	2498	3033	2833	3121	2778	2608	3082	4893	Tbc1d4
ENSMUSG00000007564	2840	2871	3025	2793	2848	3069	3103	3338	3101	2724	3194	5230	Ppp2r1a
ENSMUSG00000028042	2840	2797	2535	2646	2770	2986	3489	3424	2665	2792	3211	5308	Zbtb7b
ENSMUSG00000026413	2835	2362	2623	3001	2642	3219	2995	3578	2615	2665	3324	5190	Pkp1
ENSMUSG00000074994	2832	2733	2352	2713	2683	3098	2939	3108	2471	3438	2886	5722	Qser1
ENSMUSG00000002102	2829	2676	3381	2698	2824	3195	3357	3206	2924	2865	3028	4951	Psmc3
ENSMUSG00000022185	2829	3278	4105	2429	2600	2928	3270	3460	3034	2450	3107	4954	Acin1
ENSMUSG00000029426	2829	2689	3343	2632	2518	3005	3105	2961	2708	2424	2758	4861	Scarb2
ENSMUSG00000006301	2824	2562	2417	2639	2819	2742	3066	2980	2511	2626	3125	5173	Tmbim1
ENSMUSG00000035152	2824	3064	3471	2759	2429	3127	3101	3430	3074	3072	3396	5522	Ap2b1
ENSMUSG00000021339	2821	2513	2512	2508	2470	2785	2785	2899	2691	2516	3129	5218	Mrs2
ENSMUSG00000006024	2818	2564	2639	2665	2871	2963	3199	3031	2608	2810	3365	5349	Napa
ENSMUSG00000022463	2818	3046	3126	2111	2247	2206	2488	2824	2296	2154	2322	4207	Srebf2
ENSMUSG00000022175	2816	2673	3109	2552	2839	2723	2882	2924	2537	2588	2986	5022	Lrp10
ENSMUSG00000029472	2813	2939	3408	2693	2753	3131	3079	3633	3082	2512	3031	4837	Anapc5
ENSMUSG00000037712	2810	2288	2374	2711	2677	3017	3159	3274	2588	2440	2827	4772	Fermt2
ENSMUSG00000026176	2809	2895	2981	2640	2678	2878	3346	3107	2645	2618	2880	4995	Ctdsp1
ENSMUSG00000037643	2808	2681	2505	2826	2694	3102	3124	3361	2561	2725	3075	5063	Prkci
ENSMUSG00000039960	2803	2611	2531	2302	2559	2774	3426	3365	2608	3008	2707	4163	Rhou
ENSMUSG00000021127	2802	3546	3830	2755	2645	3285	4217	3281	2642	2412	3471	4901	Zfp36l1
ENSMUSG00000018909	2801	2761	3008	2563	2541	2800	2914	2999	2593	2375	2998	5313	Arrb1
ENSMUSG00000032366	2800	2665	3342	2671	2720	3072	3190	3295	2804	2888	3318	5060	Tpm1
ENSMUSG00000024099	2794	2331	2634	2283	2579	2812	3381	3073	2808	2635	2877	4640	Ndufv2
ENSMUSG00000004897	2789	2735	2995	2608	2759	3001	3236	2858	2697	2879	3057	5115	Hdgf
ENSMUSG00000026663	2789	2649	3017	2844	2459	3018	3141	2903	2672	3054	3430	4814	Atf6
ENSMUSG00000026277	2784	2455	2668	2716	2891	3052	2781	2895	2652	2434	3094	4868	Stk25
ENSMUSG00000022214	2782	2558	2752	2416	2563	2701	2738	2772	2720	2386	2795	4408	Dcaf11
ENSMUSG00000019731	2780	2660	2534	2513	2572	3647	2851	2815	2313	2957	3227	5512	Slc35e1
ENSMUSG00000041408	2778	2992	3146	2455	2515	2803	3047	3008	2523	2903	2883	4845	Wapl
ENSMUSG00000027712	2777	2695	3235	2886	2726	3352	3274	3321	3041	2836	2944	4761	Anxa5
ENSMUSG00000042323	2777	2768	2939	2555	2635	3005	2975	2951	2653	2576	2963	4826	Pbrm1
ENSMUSG00000019820	2775	2696	2839	2694	2768	3334	3006	2969	2781	2672	3145	5597	Utrn
ENSMUSG00000006304	2774	3495	4551	2219	2260	2511	3274	3187	2711	2438	2623	4314	Arpc2
ENSMUSG00000030110	2772	2279	1680	2707	2587	2454	2234	2235	3223	1695	2834	3830	Ret
ENSMUSG00000050565	2772	2717	3262	2490	2506	2835	2982	2966	2547	3000	3158	4912	Tor1aip2
ENSMUSG00000038170	2769	2478	2668	2743	2625	3497	2736	3158	2834	2624	3310	5341	Pde4dip
ENSMUSG00000030304	2768	2466	2744	2393	2481	2754	2949	2660	2793	2757	2975	4612	Ergic2
ENSMUSG00000032612	2767	2694	2956	2635	2652	2920	2822	3063	2906	2706	3079	4779	Usp4
ENSMUSG00000034297	2766	2816	3236	2474	2413	3056	2923	3365	2729	2627	2630	4440	Med13
ENSMUSG00000039157	2764	2768	2870	2311	2363	2887	3131	3010	2339	2394	2842	4564	Fam102a
ENSMUSG00000037503	2761	3023	3513	2379	2463	2871	2835	3170	2645	2690	2920	4772	Fam168b
ENSMUSG00000019873	2757	2849	2925	2536	2457	3023	3250	3342	2658	2907	2919	5077	Reep3
ENSMUSG00000052712	2757	2394	2485	2508	2676	2603	3101	3031	2633	2409	2803	4375	BC004004
ENSMUSG00000020423	2746	2938	3054	1747	1886	2325	4614	2416	1939	2177	3195	3310	Btg2
ENSMUSG00000061838	2744	2408	2347	2552	2556	2693	2927	2876	2826	2534	2870	4571	Suclg2
ENSMUSG00000020102	2740	2462	1937	2702	2494	2826	3484	3592	2383	3837	3310	6578	Slc16a7
ENSMUSG00000037111	2738	2659	2823	2579	2506	2981	2922	3234	2718	2441	2908	5490	Setd7
ENSMUSG00000017723	2737	2286	2514	2288	2286	2423	2409	3118	2214	2581	2614	3679	Wfdc2
ENSMUSG00000019969	2737	2516	2674	2686	2614	3000	2975	2990	2653	2364	2889	4919	Psen1
ENSMUSG00000072825	2737	2768	2667	2739	2986	3096	3332	3066	2359	3205	3607	5779	Cep170b
ENSMUSG00000000171	2736	2297	2724	2282	2520	2611	2916	3063	2832	2640	3078	4318	Sdhd
ENSMUSG00000020390	2736	2409	2685	2093	2091	2294	2635	2623	2274	2464	2466	4163	Ube2b
ENSMUSG00000042010	2736	2339	2040	3204	2957	3026	2555	2983	2448	2445	3175	5589	Acacb
ENSMUSG00000017421	2733	2692	4001	2381	2296	2900	2784	3449	2945	2176	2673	4408	Zfp207
ENSMUSG00000031938	2733	2373	2357	2809	3090	3103	3360	3162	2961	2596	3412	5178	4931406C07Rik
ENSMUSG00000056629	2730	2153	2459	2327	2579	2694	3170	2619	2413	2284	2617	4374	Fkbp2
ENSMUSG00000018574	2728	2330	2489	2593	2862	3082	3143	3078	3206	2948	3278	4796	Acadvl
ENSMUSG00000006356	2727	2356	2210	2907	3038	3051	3034	2676	2564	2445	2975	5084	Crip2
ENSMUSG00000011179	2726	2525	2889	2220	2525	3334	2878	2756	2764	2823	2639	4158	Odc1
ENSMUSG00000029478	2724	3032	3161	2910	3016	3162	3586	3098	2738	2923	3786	5524	Ncor2
ENSMUSG00000050295	2720	2198	2147	3049	3016	3260	2987	2887	2466	2493	3267	5246	Foxc1
ENSMUSG00000096188	2720	2377	2245	2370	2430	2630	2629	2961	2499	2495	2860	4810	Cmtm4
ENSMUSG00000013787	2717	2646	3352	2552	2563	2634	2904	3053	2457	2143	2678	4570	Ehmt2
ENSMUSG00000049550	2714	2635	2739	2603	2735	3123	3234	2870	2735	2635	3237	5481	Clip1
ENSMUSG00000093904	2714	2424	2524	2234	2469	2470	2915	2757	2510	2301	2844	4210	Tomm20
ENSMUSG00000002017	2711	2390	2616	2338	2425	2696	2650	2687	2655	2473	2850	4814	Fam98a
ENSMUSG00000026466	2711	2887	3394	2472	2490	2827	3219	3062	2756	2788	2992	5045	Tor1aip1
ENSMUSG00000039286	2711	2024	2513	2405	2256	3339	2647	2741	2523	2303	2672	4479	Fndc3b
ENSMUSG00000001525	2709	3520	4922	1690	1684	2182	2421	2667	2484	2365	2136	3575	Tubb5
ENSMUSG00000035203	2709	2663	2949	2301	2548	2554	2802	2788	2312	2187	2458	4451	Epn1
ENSMUSG00000054604	2709	2769	2696	2375	2534	2846	2749	2964	2504	2810	2706	4453	Cggbp1
ENSMUSG00000028760	2708	3017	3266	3041	2888	2912	3192	2944	2929	2388	3115	4901	Eif4g3
ENSMUSG00000043411	2707	2817	2994	2781	2724	2974	2997	3454	2980	2421	3406	5268	Usp48
ENSMUSG00000054611	2707	2786	3246	2328	2290	2736	2695	3067	2526	2343	2767	4484	Kdm2a
ENSMUSG00000009073	2704	2492	2609	2525	2654	3010	2914	2934	2608	2622	3127	4782	Nf2
ENSMUSG00000020173	2703	2276	2325	2708	2628	2886	3062	3101	2476	2291	2862	4923	Cobl
ENSMUSG00000038762	2703	2759	2941	2984	3027	3174	3322	2625	2731	2908	3570	5294	Abcf1
ENSMUSG00000024456	2702	2673	3203	2533	2440	2635	3061	3000	2568	2770	2979	4928	Diaph1
ENSMUSG00000001768	2700	2565	2460	2598	3050	3496	3173	3272	2656	2521	3188	5257	Rin2
ENSMUSG00000009376	2699	2440	2443	2532	2622	3019	3152	3320	3001	2704	3140	5168	Met
ENSMUSG00000038056	2699	2944	3170	2531	2632	3373	2959	3377	2724	2779	3453	5266	Kmt2c
ENSMUSG00000031490	2697	2375	2099	2820	3185	2686	3223	2572	2517	2315	2913	4925	Eif4ebp1
ENSMUSG00000068328	2696	2600	2800	2693	2732	3070	3372	3016	2519	2386	2952	5327	Aup1
ENSMUSG00000038642	2695	3854	7003	1727	1323	1894	2683	2712	2678	2150	1631	3001	Ctss
ENSMUSG00000056116	2693	2706	4323	1730	1818	1830	2422	2734	2382	2095	2057	3127	H2-T22
ENSMUSG00000068732	2692	2387	2364	2324	2543	3121	2734	2532	2403	2451	2735	4558	Tmem167b
ENSMUSG00000005823	2690	2383	2283	2652	2566	2747	2962	2835	2473	2268	2686	4852	Gpr108
ENSMUSG00000052684	2690	3095	2936	2183	2291	2746	5808	2981	2503	2865	3908	4227	Jun
ENSMUSG00000073639	2688	2535	2669	2436	2510	2822	2989	3016	2658	2676	2841	4730	Rab18
ENSMUSG00000046722	2686	2864	2953	2436	2548	2403	2893	3015	2489	2554	2542	4174	Cdc42se1
ENSMUSG00000025613	2685	2742	3353	2198	2380	2780	2914	2833	2738	2711	2724	4324	Cct8
ENSMUSG00000013663	2682	2703	3092	2198	2335	2800	2969	3131	2640	2604	2887	4502	Pten
ENSMUSG00000036478	2674	3980	5401	1749	1763	2087	2578	2910	2612	2448	2076	2945	Btg1
ENSMUSG00000003534	2670	2388	2672	2593	2684	2916	2848	3167	2459	3104	3134	4926	Ddr1
ENSMUSG00000062908	2665	2190	2396	2362	2581	2588	2946	3027	2794	2339	2752	4396	Acadm
ENSMUSG00000024012	2664	2294	2493	2311	2423	2553	2728	2949	2546	2440	2794	4457	Mtch1
ENSMUSG00000001627	2659	2991	2845	3354	3726	3575	3154	2852	2151	3039	3072	5701	Ifrd1
ENSMUSG00000048756	2658	2521	2459	2544	2734	3221	2747	3031	2157	2507	2810	4534	Foxo3
ENSMUSG00000043131	2657	2958	3918	1907	2046	2407	2781	3135	2555	2327	2497	3925	Mob1a
ENSMUSG00000009470	2656	2869	3179	2351	2149	2767	2819	3196	2539	2652	2800	4918	Tnpo1
ENSMUSG00000030770	2655	2415	2389	2669	2676	2893	2875	2914	2481	2590	2934	5041	Parva
ENSMUSG00000024953	2653	2189	2636	2370	2580	2786	2988	3013	2571	2555	2700	4417	Prdx5
ENSMUSG00000003435	2651	2849	3223	2753	2773	2997	3156	3010	2824	2625	3397	5233	Supt5
ENSMUSG00000008393	2651	2304	2448	2374	2368	2527	2462	2640	2165	2140	2666	4243	Carhsp1
ENSMUSG00000054414	2646	2630	2789	2335	2248	2886	2812	2970	2875	2675	3094	5036	Slc30a7
ENSMUSG00000034075	2643	2513	2684	2733	2610	2999	3048	2978	2631	2821	3166	5077	Zdhhc5
ENSMUSG00000005161	2635	2394	2623	2479	2769	2617	2777	2682	2623	2781	3027	4334	Prdx2
ENSMUSG00000049090	2635	2183	2306	2593	2638	2573	2744	2893	2602	2074	2848	4605	Zadh2
ENSMUSG00000018171	2634	2531	2862	2026	2240	2660	2750	2798	2524	2176	2531	4133	Vmp1
ENSMUSG00000019173	2634	2590	2971	2220	2230	2619	2776	2950	2558	2399	2570	4346	Rab5c
ENSMUSG00000027162	2633	2414	2628	2154	2246	2687	2795	2882	2607	2601	2657	4496	Lin7c
ENSMUSG00000033014	2633	2481	2422	2592	2429	2746	2569	2871	2464	2304	2841	5086	Trim33
ENSMUSG00000032187	2632	2721	3040	2526	2574	2890	3026	2946	2669	2597	3079	4772	Smarca4
ENSMUSG00000028228	2629	2429	2663	2391	2345	2740	2703	3000	2553	2331	2665	4664	Cpne3
ENSMUSG00000070327	2629	3692	8124	2055	1596	2536	2540	3028	2820	2592	2399	3840	Rnf213
ENSMUSG00000032562	2627	3691	4864	1880	1686	2027	2772	2901	2459	2076	2031	3493	Gnai2
ENSMUSG00000022817	2626	2420	2456	2565	2475	2713	3022	3032	2509	2387	2705	4283	Itgb5
ENSMUSG00000066324	2626	2240	2373	2135	2217	2622	2803	2685	2571	2581	2768	4768	Bpnt2
ENSMUSG00000028780	2622	2254	2453	2636	2410	2907	2629	2963	2528	2501	2709	4593	Sema3c
ENSMUSG00000042305	2622	2417	2585	2338	2486	2661	2835	2908	2426	2309	2747	4383	Tmem183a
ENSMUSG00000028803	2620	2203	2079	2372	2302	2625	2437	2399	2151	1774	2380	4358	Nipal3
ENSMUSG00000044627	2620	2375	2833	2234	2474	2635	2869	2529	2484	2478	2621	3795	Swi5
ENSMUSG00000037089	2618	2245	2379	2470	2579	2422	2523	2606	2405	1926	2478	4244	Slc35b2
ENSMUSG00000015970	2616	2266	1989	2375	2326	3018	2971	2918	2608	2211	2704	5050	Chdh
ENSMUSG00000025509	2615	2558	2649	2717	2824	2759	3277	3248	2788	2286	3078	4864	Pnpla2
ENSMUSG00000052738	2614	2369	2558	2606	2845	2944	3277	3022	3017	2458	3190	4477	Suclg1
ENSMUSG00000024404	2613	2707	2711	2379	2596	2692	2832	2957	2822	2582	2947	4944	Riok3
ENSMUSG00000063316	2613	2873	3244	2180	2427	2408	2867	2989	2537	2459	2591	3968	Rpl27
ENSMUSG00000040359	2612	2538	2601	2663	2533	2638	2894	2670	2635	2310	3002	4791	Ufl1
ENSMUSG00000059811	2612	2506	2339	2241	2324	2533	2849	3153	2560	2424	2661	4686	Atl2
ENSMUSG00000081534	2611	2220	2146	2596	2819	2819	3000	2822	2413	2222	2863	5189	Slc48a1
ENSMUSG00000017639	2609	2330	2684	2622	2556	2923	2715	3137	2841	2079	2782	4415	Rab11fip4
ENSMUSG00000028868	2608	3026	3343	2914	2967	3153	3113	3439	2745	2716	3039	5272	Wasf2
ENSMUSG00000037031	2607	2281	2173	2743	2958	2785	3242	2872	2712	2233	2900	4774	Tspan15
ENSMUSG00000022811	2606	2462	2617	2343	2186	2863	2582	2845	2444	2128	2545	4550	Zfp148
ENSMUSG00000016664	2605	2322	2520	2567	2563	2855	3170	2825	2699	2338	3041	4595	Pacsin2
ENSMUSG00000075232	2605	2217	2087	2004	2079	2587	2755	2779	2495	2929	2936	4323	Amd1
ENSMUSG00000024074	2603	2378	2369	2476	2556	3095	3018	2956	2537	2506	2842	4891	Crim1
ENSMUSG00000019987	2602	2000	2846	1922	1835	2120	2180	2316	1848	2049	2298	3529	Arg1
ENSMUSG00000057672	2602	3190	3813	2411	2595	2589	3016	3044	2570	2457	2894	4850	Pkn1
ENSMUSG00000031782	2601	2084	2225	2477	2683	2540	2608	2871	2549	2052	2706	4499	Coq9
ENSMUSG00000025702	2599	2211	2320	2431	2373	2869	2511	2905	2294	2338	2705	4627	Marchf8
ENSMUSG00000034168	2599	2366	2495	2541	2632	3014	3015	2953	2126	2604	2910	4417	Irf2bpl
ENSMUSG00000073764	2599	1586	1300	945	797	1121	2224	2035	1509	1119	953	2059	Gm12888
ENSMUSG00000021156	2597	2810	3160	2508	2469	2652	3119	3069	2643	2450	2987	4698	Zmynd11
ENSMUSG00000002741	2596	2203	2404	2207	2374	2788	2515	2619	2297	2350	2747	4364	Ykt6
ENSMUSG00000040713	2596	2255	2429	2303	2491	2718	2859	2641	2254	2094	2546	4298	Creg1
ENSMUSG00000055762	2596	2530	2888	2598	2592	2491	2957	2553	2455	2400	2679	4107	Eef1d
ENSMUSG00000009291	2595	2393	2665	2390	2509	2746	2731	2994	2411	2608	2880	4437	Pttg1ip
ENSMUSG00000019996	2595	2252	2489	2592	2592	2952	3096	3168	2677	2417	3072	4867	Map7
ENSMUSG00000028053	2590	2682	2879	2559	2379	3067	2914	3111	2653	2564	2912	4910	Ash1l
ENSMUSG00000025234	2589	2665	2949	2207	2161	2639	2779	2930	2362	2586	2633	4356	Arih1
ENSMUSG00000037012	2589	2212	3093	2725	2606	2974	3159	3136	2915	2910	3634	4947	Hk1
ENSMUSG00000025823	2588	3349	3900	1756	1710	2107	2467	2582	2578	2072	2401	3634	Pdia4
ENSMUSG00000051367	2588	2039	2213	2916	2911	3275	2915	2983	2264	2133	3198	4814	Six1
ENSMUSG00000025609	2587	2345	2701	2300	2204	2642	2588	3019	2592	2253	2554	4126	Mkln1
ENSMUSG00000029447	2586	2629	3095	2269	2319	2542	2896	2862	2599	2570	2832	4132	Cct6a
ENSMUSG00000089911	2582	2315	2404	2306	2353	2614	2913	2817	2341	2448	2657	4505	Mfsd14a
ENSMUSG00000002996	2581	2313	2456	2583	2430	2947	2661	2944	2358	1965	2443	4541	Hbp1
ENSMUSG00000015092	2580	2272	2694	2323	2502	2724	2961	2335	2261	2309	2546	4080	Edf1
ENSMUSG00000055239	2580	2452	2540	2723	2759	2634	3068	2909	2477	2440	2690	4670	Kcmf1
ENSMUSG00000001017	2579	2519	2856	2012	2276	2434	2661	2863	2437	2317	2621	4173	Chtop
ENSMUSG00000059119	2578	2481	2715	2213	2226	2350	2586	2697	2520	2276	2749	4156	Nap1l4
ENSMUSG00000022629	2576	2326	2314	2675	2597	3273	2929	2851	2759	2854	3063	5626	Kif21a
ENSMUSG00000027763	2575	3896	5586	1922	1903	2486	3088	3657	3223	2287	2487	4131	Mbnl1
ENSMUSG00000046324	2575	1924	2188	2136	1868	2325	2270	2821	2058	1769	1922	4052	Ermp1
ENSMUSG00000053931	2572	2463	2613	2162	2268	2607	2742	2727	2272	2678	2467	4412	Cnn3
ENSMUSG00000028080	2571	2482	2344	2635	2536	2856	2697	2865	2658	2258	2715	4753	Lrba
ENSMUSG00000030168	2571	2358	2550	2152	2167	2448	2538	2634	2239	2291	2593	4109	Adipor2
ENSMUSG00000003660	2568	2747	3344	2664	2640	3080	2929	3495	3056	2491	3107	4836	Snrnp200
ENSMUSG00000034435	2564	2164	2102	2467	2550	2638	2657	2689	2238	1947	2538	4431	Tmem30b
ENSMUSG00000028809	2562	3187	3522	2826	2922	3100	3313	3438	3086	2821	3706	5635	Srrm1
ENSMUSG00000032280	2558	2769	3364	2217	2154	2391	2627	2814	2347	2031	2434	3764	Tle3
ENSMUSG00000038301	2556	2039	2631	2067	2069	2615	2560	2631	2487	2445	2666	4125	Snx10
ENSMUSG00000017664	2554	2329	2179	2661	2619	2668	2995	2645	2453	2366	2676	4685	Slc35c2
ENSMUSG00000027957	2554	2416	2376	2301	2270	2861	2786	2962	2608	2442	2695	4416	Slc35a3
ENSMUSG00000052299	2554	2189	2330	2413	2310	2820	2535	2785	2630	2184	2855	4420	Ltn1
ENSMUSG00000002052	2553	2838	3107	2603	2471	3046	2953	2939	2642	2757	3328	5113	Supt6
ENSMUSG00000032553	2551	2241	2094	2246	2379	2698	2657	2575	2337	2599	2822	4711	Srprb
ENSMUSG00000032536	2550	2440	2877	2356	2438	2810	2846	2906	2353	2541	2991	4749	Trak1
ENSMUSG00000009628	2549	2183	2287	2419	2374	2926	2607	2399	2483	2201	2566	4855	Tex15
ENSMUSG00000015714	2549	2578	2747	2291	2417	2581	3001	3027	2553	2342	2779	4894	Cers2
ENSMUSG00000021365	2547	2565	2844	2634	2480	3083	2723	3268	2384	2362	2784	4422	Nedd9
ENSMUSG00000032604	2547	2533	2790	2710	2950	2974	2992	2994	2875	2414	2994	4643	Qars
ENSMUSG00000020952	2545	2153	2416	2135	2345	2695	2503	2329	2303	2096	2505	3920	Scfd1
ENSMUSG00000025162	2545	2377	2656	2306	2382	2645	2518	2916	2402	2364	2580	4358	Csnk1d
ENSMUSG00000025410	2543	2500	2623	2311	2704	2544	2680	2802	2402	2336	2824	4537	Dctn2
ENSMUSG00000027799	2543	2431	1930	2790	2537	2799	2777	2760	2378	2402	2990	4630	Nbea
ENSMUSG00000037608	2543	2763	3586	2314	2458	2658	2951	3114	2692	2497	3295	5486	Bclaf1
ENSMUSG00000024997	2542	2207	2355	2037	2308	2374	2619	2745	2533	2289	2657	4188	Prdx3
ENSMUSG00000009907	2541	2384	2604	2301	2272	2593	2797	2883	2519	2415	2743	4513	Vps4b
ENSMUSG00000024072	2540	2021	2144	2227	2418	2450	2624	2464	2396	2194	2549	3946	Yipf4
ENSMUSG00000007817	2537	2737	2898	2757	2613	3104	3331	2983	2895	3010	3667	5903	Zmiz1
ENSMUSG00000058587	2536	2730	3614	2278	2112	2483	2862	2969	2521	2685	2647	4527	Tmod3
ENSMUSG00000010025	2533	2464	2490	2452	2576	2706	2830	3044	2726	2271	2730	4787	Aldh3a2
ENSMUSG00000022469	2532	2436	1898	2966	3276	3180	3437	3569	3044	2759	3939	5933	Rapgef3
ENSMUSG00000021629	2529	2397	2596	2178	2118	2630	2490	2580	2412	2315	2738	4128	Slc30a5
ENSMUSG00000071176	2528	2160	2632	2292	2334	2910	2702	3303	2519	1895	2973	4203	Arhgef10
ENSMUSG00000023307	2523	2285	2284	2273	2638	2456	2783	2439	2341	2498	2616	4309	Marchf5
ENSMUSG00000072704	2520	2154	2128	2265	2636	2828	2936	2513	2136	2480	2860	4509	Smim10l1
ENSMUSG00000036104	2519	2131	2530	2462	2297	2749	2592	2622	2459	2312	2471	4273	Rab3gap1
ENSMUSG00000002748	2518	2622	3051	2249	2094	2574	2656	2809	2340	2180	2890	4298	Baz1b
ENSMUSG00000030835	2518	2204	2117	2520	2693	2857	2624	2471	2216	2489	2710	4827	Nomo1
ENSMUSG00000028478	2517	2653	2991	2437	2390	2432	2940	2866	2521	2292	2624	4133	Clta
ENSMUSG00000040447	2516	2046	2128	2688	3086	2879	2565	2467	2500	1910	2698	4295	Spns2
ENSMUSG00000025510	2511	2166	2270	2259	2344	2602	2936	3074	2439	2386	2674	4567	Cd151
ENSMUSG00000063410	2510	2520	2816	2342	2207	2354	2614	2572	2337	1941	2200	4002	Stk24
ENSMUSG00000024392	2509	2680	2997	2581	2563	2909	2866	3151	2677	2710	3147	4721	Bag6
ENSMUSG00000027598	2509	2413	2649	2129	2129	2570	2504	2635	2418	2277	2508	4338	Itch
ENSMUSG00000035011	2506	2564	2747	2495	2606	2828	3310	2944	2372	2514	3096	5005	Zbtb7a
ENSMUSG00000040209	2505	2297	2034	2323	2315	2706	2705	3069	2408	2579	2833	4650	Zfp704
ENSMUSG00000035770	2503	2284	2599	2143	2108	2562	2444	2910	2516	2480	2620	4032	Dync1li2
ENSMUSG00000076435	2503	2605	2495	2689	2619	2791	2979	2968	2535	2197	2972	5185	Acsf2
ENSMUSG00000024083	2500	2263	2579	2439	2199	2683	2770	2922	2709	2453	2871	4586	Pja2
ENSMUSG00000039753	2500	2615	2521	2460	2519	2521	2791	3120	2649	2331	2849	4598	Fbxl5
ENSMUSG00000004460	2499	2528	2856	2079	2223	2491	2445	2243	2291	2221	2435	3919	Dnajb11
ENSMUSG00000036503	2491	2322	2658	2250	2230	2509	3274	3026	2529	2488	2695	4521	Rnf13
ENSMUSG00000037788	2490	2136	1970	2269	2352	2464	2696	2411	2155	1986	2612	4598	Vopp1
ENSMUSG00000002524	2485	2241	2630	2217	2471	2568	2633	2760	2461	2221	2737	4263	Puf60
ENSMUSG00000031700	2485	2396	2094	2942	3264	2999	3040	2228	2924	2402	3491	5067	Gpt2
ENSMUSG00000024646	2484	2434	2365	2231	2482	2517	3245	2736	2280	2271	2773	4467	Cyb5a
ENSMUSG00000024921	2484	2326	2889	2517	2434	2876	3028	2823	2542	2438	3034	4728	Smarca2
ENSMUSG00000071253	2484	2131	2091	2442	2619	2851	2569	2710	2388	2211	2760	4485	Slc25a16
ENSMUSG00000058793	2482	2526	2872	2329	2355	2482	2632	2832	2467	2187	2613	4156	Cds2
ENSMUSG00000003809	2479	2124	2122	2399	2688	2714	2863	2548	2505	2264	2975	4464	Gcdh
ENSMUSG00000033955	2479	2512	2490	2949	3077	3092	3283	2973	2661	2934	3441	5118	Tnks1bp1
ENSMUSG00000027566	2478	2353	2943	2196	2373	2413	2779	2473	2370	2296	2387	3713	Psma7
ENSMUSG00000014769	2477	2413	2845	2021	2157	2230	2619	2532	2355	2150	2348	3634	Psmb1
ENSMUSG00000022241	2477	2403	2640	2307	2616	2905	2753	2296	2749	2602	3007	4262	Tars
ENSMUSG00000032279	2477	1986	2479	2302	2756	2874	3093	3005	2865	2897	3444	4662	Idh3a
ENSMUSG00000056973	2477	2168	2145	2232	2329	2109	2885	3264	2201	2334	2847	4385	Ces1d
ENSMUSG00000006057	2476	1877	2011	2099	2593	2635	2732	2822	2632	2527	2758	4416	Atp5g1
ENSMUSG00000027602	2476	2108	2183	2230	2610	2493	2789	2932	2535	2598	2986	4502	Map1lc3a
ENSMUSG00000031555	2476	2192	2177	2166	2108	2348	2558	2521	2073	2179	2371	4372	Adam9
ENSMUSG00000021486	2474	2404	2610	2015	2261	2422	2829	2652	2274	2252	2504	4075	Prelid1
ENSMUSG00000000826	2473	2542	2811	2127	2304	2593	2698	2836	2402	2454	2960	4574	Dnajc5
ENSMUSG00000028745	2472	2803	3538	2093	2239	2445	2752	2784	2571	2319	2635	3913	Capzb
ENSMUSG00000000296	2471	2126	1967	2382	2582	2518	2858	2415	2132	2146	2715	4171	Tpd52l1
ENSMUSG00000028434	2471	2279	2186	2210	2380	2483	2892	2725	2485	2089	2616	4205	Epb41l4b
ENSMUSG00000039852	2471	2911	3404	2691	2705	3158	3001	2850	2476	2515	2885	4818	Rere
ENSMUSG00000031438	2470	2014	2022	2356	2328	2448	2804	2574	2312	2441	2635	4309	Rnf128
ENSMUSG00000036591	2468	2519	2213	2603	2726	3150	3220	2992	2390	2587	3182	5544	Arhgap21
ENSMUSG00000022858	2467	2563	2947	1960	2021	2263	2624	2701	2407	2561	2562	3585	Tra2b
ENSMUSG00000037058	2466	2129	2610	2093	2066	2356	2669	2531	2034	1962	2206	3836	Paip2
ENSMUSG00000021794	2464	2364	2715	2361	2272	2662	2597	2647	2282	2397	2454	4004	Glud1
ENSMUSG00000043445	2464	2129	2085	2087	1995	2064	2395	2407	2138	2199	2524	3955	Pgp
ENSMUSG00000046329	2461	2159	2089	2533	2686	2600	3063	2708	2269	2221	3054	5283	Slc25a23
ENSMUSG00000042444	2460	2351	2397	2181	2058	2455	2688	3026	2366	2204	2374	4351	Mindy2
ENSMUSG00000027533	2459	2287	2076	2064	2074	1861	2380	2272	1805	2273	2454	5653	Fabp5
ENSMUSG00000040225	2457	3374	3865	2324	2281	3025	2856	3310	2872	2541	3150	5000	Prrc2c
ENSMUSG00000028273	2456	2090	2309	2088	2225	2651	2510	2915	2368	2803	2435	4214	Pdlim5
ENSMUSG00000040242	2454	2615	2736	2092	2073	2582	2728	2563	2250	2285	2794	4274	Fgfr1op2
ENSMUSG00000020130	2453	2340	2486	2260	2323	2653	2601	2476	2197	2239	2690	4491	Tbc1d15
ENSMUSG00000000088	2452	2093	2272	2117	2413	2562	2593	2395	2334	2694	2684	3906	Cox5a
ENSMUSG00000013662	2452	2330	2630	2198	2116	2501	2776	2704	2526	2326	2611	4155	Atad1
ENSMUSG00000002147	2451	2678	3181	2354	2354	2588	2778	2911	2424	2360	2797	4693	Stat6
ENSMUSG00000027937	2451	2070	2123	2077	2430	2378	2419	2283	2119	2419	2454	4043	Jtb
ENSMUSG00000025332	2450	2772	2982	2348	2341	2773	2641	2931	2616	2492	2872	4212	Kdm5c
ENSMUSG00000038764	2450	2043	2026	2605	2364	2590	2645	2835	2323	2137	2538	4348	Ptpn3
ENSMUSG00000030987	2449	2291	2519	2596	2494	2621	2796	3014	2456	2519	2764	4477	Stim1
ENSMUSG00000027940	2447	3117	4311	1920	1962	2145	2581	2633	2345	2204	2184	3435	Tpm3
ENSMUSG00000004056	2444	2448	2654	2166	2208	2301	2569	2672	2272	2111	2478	4010	Akt2
ENSMUSG00000020715	2443	2455	2323	2569	2531	2787	2616	2849	2451	2115	2768	4566	Ern1
ENSMUSG00000052397	2442	2844	3723	2310	2376	2547	2759	2889	2803	2490	2709	3659	Ezr
ENSMUSG00000027193	2441	2522	2777	2091	2119	2429	2522	2708	2361	2327	2618	4172	Api5
ENSMUSG00000039168	2440	2032	2118	2395	2430	2999	2533	2335	2105	2024	2382	4405	Dap
ENSMUSG00000037916	2438	2111	2269	2431	2622	2710	2846	2913	2724	2688	3007	4576	Ndufv1
ENSMUSG00000007836	2436	2529	3292	2145	2396	2365	2565	2635	2258	2351	2288	3626	Hnrnpa0
ENSMUSG00000024887	2434	2279	2141	2462	2342	2580	2702	2588	2458	2096	2844	4454	Asah2
ENSMUSG00000024533	2433	2028	2088	2072	2030	2397	2452	2713	2258	1944	2418	3849	Spire1
ENSMUSG00000033047	2433	2538	2720	2313	2508	2688	2830	2760	2601	2099	2787	4393	Eif3l
ENSMUSG00000010110	2431	2168	2426	2244	2274	2637	2360	2453	2211	2038	2815	4111	Stx5a
ENSMUSG00000024639	2430	2358	2258	2324	2340	2744	2695	2728	2470	2296	2642	4691	Gnaq
ENSMUSG00000079111	2425	2077	2104	2231	2326	3037	2394	2352	2082	2365	2590	4201	Kdelr2
ENSMUSG00000027180	2424	2202	2407	2200	2406	2558	2685	2703	2509	2165	2998	4529	Fbxo3
ENSMUSG00000021242	2422	2649	3262	2065	2009	2157	2469	2690	2236	2103	2401	3762	Npc2
ENSMUSG00000058056	2420	2137	2462	2704	2561	2998	2626	2824	2258	2356	2778	4513	Palld
ENSMUSG00000021395	2417	2199	2463	2033	1967	2320	2488	2748	2120	2229	2269	3721	Spin1
ENSMUSG00000032718	2416	1889	1780	2213	2133	2343	2439	2415	1964	1765	2128	4008	Mansc1
ENSMUSG00000020733	2415	2298	2504	2120	2129	2088	2571	2391	2200	2176	2415	3816	Slc9a3r1
ENSMUSG00000030103	2414	2531	2392	3198	3692	2949	3940	2960	2689	2656	4511	5051	Bhlhe40
ENSMUSG00000071646	2414	2720	3153	1997	2096	2157	2459	2478	2214	2110	2354	3720	Mta2
ENSMUSG00000028967	2413	3428	2641	1740	2180	2872	5008	3911	2688	3491	3754	5951	Errfi1
ENSMUSG00000024855	2411	2412	2440	2502	2673	2630	2740	3081	2471	1919	2736	4817	Pacs1
ENSMUSG00000007880	2410	3215	3788	2314	2407	2652	3001	3062	2662	2325	2880	4485	Arid1a
ENSMUSG00000027365	2408	2282	2613	2442	2359	2812	2642	2813	2483	2187	2556	4636	Trpm7
ENSMUSG00000029686	2408	2635	2803	2266	2363	2476	2766	2859	2540	2251	2790	4260	Cul1
ENSMUSG00000020076	2405	2124	2496	2083	2197	2462	2451	2382	2252	2350	2594	4095	Ddx50
ENSMUSG00000025364	2405	2430	2582	2513	2670	2765	3032	2679	2695	2482	3011	4409	Pa2g4
ENSMUSG00000020271	2404	2246	2273	2051	2155	2398	2505	2669	2239	2219	2425	4035	Fbxw11
ENSMUSG00000022564	2404	2533	2804	2574	2734	2813	3338	3175	2576	2510	3282	5372	Grina
ENSMUSG00000031633	2404	2083	3030	2316	2484	2592	2867	2832	2867	2631	3203	4210	Slc25a4
ENSMUSG00000059890	2403	2311	2472	2387	2326	2702	2538	2763	2554	2283	2740	4398	Ube4a
ENSMUSG00000037013	2401	2216	2779	2182	2283	2558	2618	2641	2346	2214	2507	4132	Ss18
ENSMUSG00000026434	2399	2623	2811	1952	1932	2315	2402	2664	2337	2298	2329	3499	Nucks1
ENSMUSG00000031375	2399	3081	4505	2288	1772	2848	3227	2755	2544	2599	2475	4526	Bgn
ENSMUSG00000030873	2398	2172	2465	2206	2287	2706	2565	2868	2611	2173	2410	3602	Scnn1b
ENSMUSG00000004264	2397	2250	2533	2189	2386	2442	2727	2490	2264	2305	2811	4035	Phb2
ENSMUSG00000046352	2397	2322	1701	1816	2094	2026	2613	2392	2128	2794	2566	4445	Gjb2
ENSMUSG00000029106	2396	2586	3265	2172	1962	2335	2596	2875	2383	2163	2487	4128	Add1
ENSMUSG00000027447	2395	2947	4688	1924	1611	2046	2819	2556	2439	2175	2035	3502	Cst3
ENSMUSG00000020496	2394	2139	2515	2042	2219	2243	2421	2594	2041	2223	2352	4072	Rnf187
ENSMUSG00000000915	2393	2536	3152	2157	2182	2659	2450	2471	2332	2412	2456	4187	Hip1r
ENSMUSG00000032803	2393	2666	2820	1998	2036	2170	2716	2586	2366	2614	2515	4097	Cdv3
ENSMUSG00000020629	2392	1890	1844	2268	2425	2367	3050	2653	2074	2198	2735	4660	Adi1
ENSMUSG00000029924	2391	1824	2025	2168	2188	2835	2182	2216	2163	1788	2161	3841	Slc37a3
ENSMUSG00000027624	2389	2015	2077	2578	2482	2659	2813	2956	2347	1976	2679	4539	Epb41l1
ENSMUSG00000028514	2389	2681	3022	2213	2235	2735	2644	3011	2572	2441	2780	4457	Usp24
ENSMUSG00000032501	2388	2368	2048	2552	2718	2806	3253	2588	2178	2255	2937	4260	Trib1
ENSMUSG00000051495	2387	2517	2600	2159	2094	2564	2958	2644	2007	2011	2495	3946	Irf2bp2
ENSMUSG00000062995	2385	1926	1974	2521	2696	2859	2563	2483	2333	2145	2535	4068	Ica1
ENSMUSG00000059447	2384	2176	2427	2159	2231	2538	2466	2860	2721	2299	2501	3975	Hadhb
ENSMUSG00000030522	2383	2093	1950	2365	2236	2458	2605	2653	2437	2075	2490	4112	Mtmr10
ENSMUSG00000070047	2383	2334	2376	2782	2812	3452	2877	3172	2678	2678	3114	5140	Fat1
ENSMUSG00000014547	2382	2210	2286	2123	2129	2624	2790	3000	2410	2444	2767	4381	Wdfy2
ENSMUSG00000024098	2381	2160	2584	2156	1922	2490	2368	2744	2003	2212	2191	4003	Twsg1
ENSMUSG00000047907	2381	2234	1982	2640	2564	2559	2759	2529	2295	2319	2795	4654	Tshz2
ENSMUSG00000025283	2373	2476	3201	1999	2165	1951	2778	3017	2361	1937	2365	3567	Sat1
ENSMUSG00000024955	2372	1946	2115	2098	2225	2175	2509	2583	2141	2052	2724	4094	Esrra
ENSMUSG00000060032	2368	2027	1952	2171	2334	2173	2316	2288	2050	1948	2308	3824	H2aj
ENSMUSG00000005534	2367	2007	2186	2258	2186	2691	2611	2931	2434	2101	2562	4105	Insr
ENSMUSG00000074698	2365	2271	2656	2037	2161	2245	2389	2627	2302	2150	2339	3752	Csnk2a1
ENSMUSG00000026638	2363	2070	1908	2041	2104	2389	2426	2821	2070	2988	2218	3837	Irf6
ENSMUSG00000026701	2363	2072	2178	2252	2471	2442	2630	2628	2158	2345	2930	4202	Prdx6
ENSMUSG00000029723	2363	2184	2292	2286	2247	2270	2513	2412	1806	1802	2198	3713	Spacdr
ENSMUSG00000035929	2362	3426	5990	930	921	1025	1803	2377	2212	1549	1073	1655	H2-Q4
ENSMUSG00000054455	2361	2159	2418	2317	2323	2659	2541	2597	2317	2460	2808	4417	Vapb
ENSMUSG00000024695	2360	2292	2571	2086	2242	2397	2797	2606	2180	2170	2437	4226	Zfp91
ENSMUSG00000052707	2360	2876	3390	2417	2580	2998	3085	3725	2957	2465	3515	5410	Tnrc6a
ENSMUSG00000029328	2359	2797	3850	2230	2555	2900	2828	3078	2862	2343	2909	4234	Hnrnpdl
ENSMUSG00000018415	2358	2054	1935	2206	2364	2499	2634	2453	1947	2406	2691	4720	Gid4
ENSMUSG00000044600	2358	2041	2037	1960	2199	2285	2161	2393	2218	2124	2499	3586	Smim7
ENSMUSG00000034471	2357	2048	2111	2455	2423	2581	2611	2899	2336	2183	2920	4541	Caskin2
ENSMUSG00000033542	2353	2191	2057	2391	2399	2516	2783	2812	2276	2368	2672	4819	Arhgef5
ENSMUSG00000038664	2352	2648	3255	2311	2163	2693	2641	3011	2676	2323	2772	4627	Herc1
ENSMUSG00000026558	2351	2243	2147	2230	2234	2579	2615	2132	2256	2488	2782	4434	Uck2
ENSMUSG00000027859	2350	2253	3898	1754	1798	1743	1895	1787	2186	1260	2239	3066	Ngf
ENSMUSG00000022210	2348	2109	2215	2391	2795	2579	2934	2410	2812	2185	3021	4261	Dhrs4
ENSMUSG00000025153	2345	2052	1977	2344	2339	2079	1818	2358	1915	1683	2201	3960	Fasn
ENSMUSG00000053253	2345	1986	1976	2059	2244	2280	2347	2187	2058	2092	2342	4082	Ndfip2
ENSMUSG00000027652	2344	2331	2528	2208	2019	2629	2370	2725	2466	2285	2582	4406	Ralgapb
ENSMUSG00000031666	2344	2278	2557	2344	2152	2514	2503	2688	2450	1690	2264	3887	Rbl2
ENSMUSG00000036632	2344	1886	1885	2102	2269	2494	2365	2259	2271	1999	2225	3463	Alg5
ENSMUSG00000028211	2341	3826	5011	1103	1043	1656	2001	2436	2365	1425	1223	2770	Trp53inp1
ENSMUSG00000036199	2340	1962	2471	1967	2062	2225	2500	2490	2348	2251	2311	3587	Ndufa13
ENSMUSG00000014748	2339	2207	2242	2190	2312	2466	2536	2554	2293	2029	2428	4342	Tex261
ENSMUSG00000041997	2338	2310	2576	2181	2204	2484	2523	2429	2121	2081	2387	4038	Tlk1
ENSMUSG00000022141	2337	2507	2819	2093	2069	2734	2608	2713	2356	2221	2599	4044	Nipbl
ENSMUSG00000058446	2337	2199	2573	2077	2089	2405	2492	2510	2135	1952	2159	3813	Znrf2
ENSMUSG00000032265	2336	2075	2427	1613	1597	2051	2561	2405	2313	2533	2194	3471	Tent5a
ENSMUSG00000058690	2336	2199	2420	2293	2213	2556	2529	2829	2416	1995	2241	4006	Ccser2
ENSMUSG00000003039	2334	1674	2069	1861	2043	2109	2697	2514	2348	1895	1824	3748	Fam32a
ENSMUSG00000019370	2334	2291	3078	1865	1829	2166	2461	2369	2052	2010	2111	3523	Calm3
ENSMUSG00000022517	2334	2413	2598	2296	2339	2515	2563	2814	2350	2411	2840	4565	Mgrn1
ENSMUSG00000031865	2333	2190	2439	2302	2321	2534	2581	2417	2198	2237	2705	4356	Dctn1
ENSMUSG00000021094	2332	2008	1955	2323	2643	2501	2496	2118	2133	1992	2435	3856	Dhrs7
ENSMUSG00000026469	2332	2233	2271	2323	2273	2565	2598	2838	2401	2043	2411	4165	Xpr1
ENSMUSG00000028826	2332	1985	1952	2150	2386	2699	2660	2237	2147	2153	2691	4281	Maco1
ENSMUSG00000027879	2330	1950	2209	1940	2119	2506	2282	2345	2172	2285	2600	4066	Sec22b
ENSMUSG00000032249	2330	2452	3023	1853	1841	2126	2587	2291	2165	1856	2144	3330	Anp32a
ENSMUSG00000021072	2329	1921	2353	1917	2072	2368	2430	2436	2252	2172	2263	3709	Tmx1
ENSMUSG00000025034	2329	2575	2273	2256	2481	2570	2793	2381	1959	2820	2668	4431	Trim8
ENSMUSG00000028919	2329	1975	2020	2369	2396	2524	2286	2383	2200	1901	2649	4627	Arhgef19
ENSMUSG00000014606	2326	2149	2279	2302	2517	2672	2760	2542	2467	2052	2733	4043	Slc25a11
ENSMUSG00000018669	2326	2030	2177	2264	2336	2484	2506	2367	2270	1916	2394	3921	Cdk5rap3
ENSMUSG00000048000	2324	2341	2456	2301	2276	2720	2906	2914	2552	2389	3044	4593	Gigyf2
ENSMUSG00000018377	2322	2083	2273	2244	2430	2578	2558	2617	2134	2126	2307	4249	Vezf1
ENSMUSG00000029152	2320	2228	2680	1952	2189	2434	2542	2583	2493	2194	2468	4014	Ociad1
ENSMUSG00000037894	2320	2097	2692	1661	1764	1862	2159	2268	2095	2142	2176	3383	H2az1
ENSMUSG00000000001	2319	2335	2566	2076	2117	2442	2567	2699	2433	2482	2667	4140	Gnai3
ENSMUSG00000036402	2319	2014	2251	2009	2203	2380	2572	2590	2126	2166	2490	4280	Gng12
ENSMUSG00000028416	2318	2046	2166	1996	2076	2310	2623	2220	2006	2173	2298	3793	Bag1
ENSMUSG00000032737	2315	2045	2269	2370	2396	2618	2468	2643	2347	2074	2813	4474	Inppl1
ENSMUSG00000032177	2314	2176	2141	2248	2341	2577	2793	2471	2223	2222	2834	4922	Pde4a
ENSMUSG00000011114	2313	2262	2456	2360	2423	2744	2561	2305	2074	2490	2665	4835	Tbrg1
ENSMUSG00000024735	2312	2414	2649	2235	2342	2345	2604	2738	2538	2325	2681	4214	Prpf19
ENSMUSG00000022812	2311	2360	2200	2144	2296	2660	2582	2796	2355	2113	2465	4474	Gsk3b
ENSMUSG00000024858	2311	3191	4251	1567	1579	1669	2244	2481	2122	1582	1854	2877	Grk2
ENSMUSG00000019579	2310	2027	2125	1834	2030	2303	2191	2187	2101	1867	2159	3500	Mydgf
ENSMUSG00000028525	2309	2269	2384	1910	1793	2177	2375	2177	1897	1949	2118	4100	Pde4b
ENSMUSG00000030246	2306	1638	1833	1915	2287	2470	2695	2751	2599	2417	2716	3768	Ldhb
ENSMUSG00000033306	2306	2037	1926	1957	1872	2347	2047	2381	2121	1772	2052	3043	Lpp
ENSMUSG00000038648	2305	2186	2102	2158	1858	2462	2330	2401	1959	1970	2638	4365	Creb3l2
ENSMUSG00000112137	2305	2114	1787	2421	2297	2259	2345	2354	2123	1808	2451	3980	Gm47865
ENSMUSG00000047459	2304	1966	1996	1949	2256	2322	2843	2586	2336	1907	2306	4076	Dynlrb1
ENSMUSG00000020634	2301	1853	1865	2005	1852	2239	2216	2234	2018	1983	2110	3755	Ubxn2a
ENSMUSG00000053110	2300	2057	2209	2199	2155	2401	2487	2622	2161	2212	2584	4281	Yap1
ENSMUSG00000028410	2297	2389	2576	1588	1769	1883	2474	2332	2022	2917	2323	3468	Dnaja1
ENSMUSG00000022636	2293	2081	2165	2150	2201	2400	2473	2569	2218	2077	2477	4046	Alcam
ENSMUSG00000030516	2292	1956	1912	2343	2116	2716	2329	2504	2128	2197	2456	4422	Tjp1
ENSMUSG00000031540	2290	2576	3093	2316	2166	2752	2658	2871	2402	2350	2664	4329	Kat6a
ENSMUSG00000019961	2288	2463	2916	1813	1725	2001	1981	2306	2102	1807	1999	3385	Tmpo
ENSMUSG00000020894	2288	2380	2477	2480	2694	2771	3224	3041	2692	2438	2859	4707	Vamp2
ENSMUSG00000000605	2287	2232	2319	1849	1763	2511	2294	2545	2231	2342	2386	3948	Clcn4
ENSMUSG00000062397	2287	2227	2469	1939	2070	2265	2341	2342	2185	2066	2378	3649	Zfp706
ENSMUSG00000024479	2286	1977	2038	1740	1947	1946	2537	2629	2068	2493	2361	3779	Mal2
ENSMUSG00000030876	2285	2088	2013	1990	2350	2274	2431	2276	2124	2015	2430	3665	Mettl9
ENSMUSG00000026626	2284	2336	2681	1668	1786	1927	2134	2232	1908	1606	1851	2900	Ppp2r5a
ENSMUSG00000027206	2283	2109	2439	2020	2074	2303	2474	2395	2147	2193	2317	3913	Cops2
ENSMUSG00000036093	2282	2085	2549	1952	1897	2438	2179	2371	2027	2019	2154	3930	Arl5a
ENSMUSG00000041313	2282	2554	2012	2213	2351	2413	2837	2198	2557	2905	3167	4806	Slc7a1
ENSMUSG00000005268	2281	1589	1287	2063	1765	1864	2152	2278	1933	1713	2037	4107	Prlr
ENSMUSG00000027822	2281	2063	2084	2089	2094	2199	2294	2308	2308	1888	2438	3590	Slc33a1
ENSMUSG00000037400	2279	2510	2688	2091	2081	2405	2717	2785	2393	2328	2573	4306	Atp11b
ENSMUSG00000060073	2279	2131	2795	1905	2079	2133	2457	2332	2165	2263	2335	3470	Psma3
ENSMUSG00000024286	2277	2166	2405	2053	2187	2368	2340	2575	2184	2050	2340	3774	Ccny
ENSMUSG00000027067	2276	2424	2974	1881	2090	2103	2439	2336	2299	1905	2456	3409	Ssrp1
ENSMUSG00000020163	2275	1889	2147	1995	2181	2352	2657	2588	2140	2175	2563	3921	Uqcr11
ENSMUSG00000024493	2275	2373	2452	2626	2733	2675	2931	2655	2830	2175	2951	4505	Lars
ENSMUSG00000000399	2274	1971	2285	1952	2116	2351	2355	2415	2445	2320	2282	3463	Ndufa9
ENSMUSG00000027109	2272	2294	2807	1977	1899	2367	2413	2492	2200	1893	2174	3699	Sp3
ENSMUSG00000075590	2272	2198	2365	2201	2626	2826	2795	2873	2267	2228	3062	4794	Nrbp2
ENSMUSG00000030298	2271	1945	2261	1992	2256	2770	2337	2365	2268	2234	2403	3760	Sec13
ENSMUSG00000036206	2270	2142	1736	2362	2523	2574	2501	2569	2314	2502	2726	4652	Sh3bp4
ENSMUSG00000075705	2270	1903	2048	2089	2259	2078	2195	2167	1955	1923	2341	3874	Msrb1
ENSMUSG00000071072	2269	2321	2468	1760	1780	2033	2409	2205	1842	2357	2279	3441	Ptges3
ENSMUSG00000020889	2267	2202	2127	4463	4563	3956	3405	3255	2732	3344	4328	6145	Nr1d1
ENSMUSG00000032485	2267	2021	1989	2307	2443	2383	2489	2360	2092	2048	2491	4259	Scap
ENSMUSG00000061136	2267	2305	2699	2040	2008	2367	2386	2451	2276	2099	2439	3972	Prpf40a
ENSMUSG00000015189	2266	1949	2131	2063	2144	2298	2268	2300	2140	1980	2220	4019	Casd1
ENSMUSG00000029004	2265	2888	3329	2392	2233	2860	3013	3244	2426	2245	2893	5004	Kmt2e
ENSMUSG00000024940	2264	2122	1843	2527	2679	2822	2670	2590	2086	2337	3130	5240	Ltbp3
ENSMUSG00000018286	2263	2076	2270	1889	2016	2305	2520	2408	2225	2079	2225	3522	Psmb6
ENSMUSG00000041638	2262	1971	2435	2312	2425	2908	2042	2442	2227	2238	2590	4741	Gcn1
ENSMUSG00000027010	2260	1944	2211	2161	2342	2446	2626	2688	2445	1971	2636	3827	Slc25a12
ENSMUSG00000013076	2259	2103	2007	2605	2286	2778	2529	2284	2207	1975	2849	4407	Amotl1
ENSMUSG00000040964	2259	1875	2041	2366	2342	2532	2377	2577	2219	2270	2731	4425	Arhgef10l
ENSMUSG00000024941	2258	1989	2230	2325	2527	2918	2642	2418	2206	2222	2811	4439	Scyl1
ENSMUSG00000033793	2258	2095	2189	1943	2067	2251	2375	2409	2146	2253	2308	3713	Atp6v1h
ENSMUSG00000039349	2258	1841	1919	2287	2320	2488	2428	2461	2178	1728	2460	3863	C130074G19Rik
ENSMUSG00000017831	2256	1938	2049	2020	2128	2383	2440	2187	1957	2093	2318	3799	Rab5a
ENSMUSG00000025381	2256	1865	2197	1894	1995	2184	2312	2166	1930	1683	2105	3076	Cnpy2
ENSMUSG00000031483	2256	2062	2337	2145	2143	2402	2501	2636	2196	2057	2431	4193	Erlin2
ENSMUSG00000032870	2255	2425	2895	1992	1803	2034	2372	2306	2084	1778	2072	3748	Smap2
ENSMUSG00000038095	2255	2625	2814	1989	1967	2391	2331	2812	2346	2158	2598	4212	Sbno1
ENSMUSG00000079215	2254	1990	2122	1890	2099	2311	2330	2526	2066	2285	2368	3958	Zfp664
ENSMUSG00000024843	2253	2346	2694	1911	2187	2698	2700	3863	2758	2652	2838	4085	Chka
ENSMUSG00000028798	2253	2078	2336	1896	1955	2000	2355	2535	2168	1949	2197	3605	Eif3i
ENSMUSG00000027315	2252	1819	2071	2370	2294	2438	2253	2514	2090	2060	2547	3829	Spint1
ENSMUSG00000021215	2249	2220	2343	2503	2653	2868	2688	2558	2230	2063	2856	4505	Net1
ENSMUSG00000027639	2248	3316	6072	1292	1268	1534	1957	2282	2325	1760	1580	2478	Samhd1
ENSMUSG00000046897	2248	2269	2886	2058	2164	2500	2253	2659	2105	1712	2128	3378	Zfp740
ENSMUSG00000026618	2246	2122	2143	2347	2358	2521	2632	2785	2427	2161	2566	4227	Iars2
ENSMUSG00000032434	2246	2080	2488	1793	1776	1923	1958	2209	1917	1603	1829	2992	Cmtm6
ENSMUSG00000032009	2244	2479	2970	1919	1892	2271	2103	2550	1974	1381	1979	3299	Sesn3
ENSMUSG00000043683	2244	2148	2123	1930	2054	2124	2303	2494	2200	2197	2519	4053	Fem1a
ENSMUSG00000022797	2242	2123	1872	1286	1639	2039	2244	2104	2235	3412	2742	4896	Tfrc
ENSMUSG00000053768	2242	1877	2046	2047	2182	2334	2682	2494	2256	2115	2406	3633	Chchd3
ENSMUSG00000054693	2241	2256	2728	1744	1692	2107	2328	2477	2201	1951	2168	3508	Adam10
ENSMUSG00000022696	2240	2253	2034	2507	2366	2208	2529	2754	2204	1697	2516	4097	Sidt1
ENSMUSG00000023960	2240	1994	2023	2070	2033	2020	2668	2737	2207	2017	2332	4071	Enpp5
ENSMUSG00000025026	2240	2901	3210	2207	2044	2292	2632	2891	2407	2043	2269	4078	Add3
ENSMUSG00000033499	2235	2262	2378	2149	2016	2384	2508	2574	2312	2188	2690	4271	Larp4b
ENSMUSG00000056579	2235	2028	2440	1825	1742	2057	2129	2301	2038	1803	1994	3640	Tug1
ENSMUSG00000024759	2234	2430	3069	2042	1965	2504	2300	2777	2408	2093	2394	3858	Atl3
ENSMUSG00000078652	2234	2142	2365	1875	1922	2165	2375	2260	2115	2165	2487	3772	Psme3
ENSMUSG00000038717	2233	1833	2046	1807	2070	2016	2598	2622	2040	2069	2359	3752	Atp5l
ENSMUSG00000040021	2230	2159	1988	2061	2061	2517	2458	2595	2318	2153	2389	4287	Lats1
ENSMUSG00000004270	2223	1834	1821	2005	1843	2049	2324	2468	1902	1721	2091	3846	Lpcat3
ENSMUSG00000036275	2221	2036	2174	2142	2053	2174	2748	2679	2210	2326	2464	4203	9530068E07Rik
ENSMUSG00000036026	2219	1991	1877	2407	2393	2340	2837	2534	2239	2111	2899	4806	Tmem63b
ENSMUSG00000048154	2218	3217	4037	1854	1990	2631	2791	2912	2560	2148	2699	3987	Kmt2d
ENSMUSG00000030189	2217	2002	2069	2132	2266	2344	2732	2405	2172	2400	2498	4009	Ybx3
ENSMUSG00000028854	2215	2000	2596	2372	2110	2806	2374	2523	2171	1903	2696	4234	Slc9a1
ENSMUSG00000031948	2215	2294	2538	2138	2431	2537	2551	2675	2443	2076	2532	4131	Kars
ENSMUSG00000071454	2215	2043	1786	2343	2625	2428	2704	2466	2280	1894	2547	4304	Dtnb
ENSMUSG00000036112	2212	2150	2450	2011	2119	2280	2401	2365	2193	2036	2346	3569	Metap2
ENSMUSG00000026393	2211	2223	2654	1778	1717	1998	2295	2383	2080	1668	1999	3419	Nek7
ENSMUSG00000001089	2209	2128	1994	2055	1870	2151	2251	2559	2092	2212	2298	4216	Luzp1
ENSMUSG00000060716	2209	2024	1893	2168	2117	2377	2446	2515	2148	2364	2655	4751	Plekhh1
ENSMUSG00000015671	2208	2202	2474	1976	2144	2257	2344	2179	2109	2110	2259	3357	Psma2
ENSMUSG00000007613	2207	2240	2680	1837	1714	2306	2221	2691	2030	2647	2303	3837	Tgfbr1
ENSMUSG00000026116	2206	2293	2250	2115	2154	2332	2615	2463	2182	2050	2536	4452	Tmem131
ENSMUSG00000052296	2206	2534	3224	1995	1981	2257	2401	2492	2235	2064	2316	3876	Ppp6r1
ENSMUSG00000024283	2203	2175	2456	2068	2002	2511	2523	2443	2032	1954	2134	3862	Wac
ENSMUSG00000036712	2200	2450	2839	1894	1708	2002	2033	2233	2042	1671	1952	3266	Cyld
ENSMUSG00000044894	2200	1750	2063	1658	1913	1956	2144	2243	2125	2082	2107	3490	Uqcrq
ENSMUSG00000030800	2199	1940	2014	2352	2272	2610	2586	2501	2479	2184	2621	4469	Prss8
ENSMUSG00000040010	2198	2545	1610	2452	3038	2362	3073	1901	2206	2979	3210	4911	Slc7a5
ENSMUSG00000039285	2197	2110	2362	1987	2184	2389	2346	2325	2126	2137	2401	4023	Azi2
ENSMUSG00000001334	2190	1707	1899	2157	2216	2127	2029	1745	2041	1693	2067	3852	Fndc5
ENSMUSG00000030583	2189	2091	1959	2352	2409	2680	2816	2550	2078	2010	2595	4482	Sipa1l3
ENSMUSG00000036644	2189	2106	2100	2329	2334	2538	2762	2629	2487	2019	2581	4826	Tbc1d9b
ENSMUSG00000042520	2187	2355	2739	2030	2031	2459	2627	2782	2291	2074	2547	4153	Ubap2l
ENSMUSG00000037270	2183	2417	2759	2017	1858	2588	2355	2763	2337	2149	2379	4250	Bltp1
ENSMUSG00000024474	2181	2289	2698	1962	2013	2198	2583	2298	2173	2102	2544	3822	Ik
ENSMUSG00000033953	2181	2080	2188	1968	1770	2088	2454	2334	2057	2158	2391	3735	Ppp3r1
ENSMUSG00000034484	2181	2470	3156	1918	1961	2039	2439	2585	2208	2018	2163	3349	Snx2
ENSMUSG00000036856	2181	1934	1740	1763	2077	2034	2249	2163	1557	2306	2075	3530	Wnt4
ENSMUSG00000053398	2181	1883	1889	2198	2580	2517	2816	2171	2362	2293	2565	3950	Phgdh
ENSMUSG00000033228	2180	2553	2825	2313	2232	2409	2498	2657	2396	2263	2668	4234	Scaf11
ENSMUSG00000020458	2178	2022	2697	1930	1954	2300	2334	2616	1973	2329	2526	3706	Rtn4
ENSMUSG00000014195	2177	2561	3341	1980	1901	2071	2311	2307	2273	2067	2226	3322	Dnajc7
ENSMUSG00000024807	2175	2600	2585	2016	2092	2354	2439	2326	2091	2207	2668	4365	Syvn1
ENSMUSG00000074748	2174	1978	2199	1816	1877	2251	2218	2313	1896	2085	2270	3498	Atxn7l3b
ENSMUSG00000021816	2168	2209	2182	1949	1996	2125	2198	2212	2081	1973	2263	3608	Ppp3cb
ENSMUSG00000022824	2168	1623	1940	1609	1526	1923	1760	1705	1786	1634	1846	3026	Muc13
ENSMUSG00000024122	2167	2098	2200	1969	1803	2388	2256	2459	2113	2001	2242	3919	Pdpk1
ENSMUSG00000043998	2167	2220	2262	1883	1836	2129	2368	2174	1969	2238	2712	4156	Mgat2
ENSMUSG00000015002	2166	2141	2508	1979	2003	2326	2534	2624	2232	2213	2406	3989	Efr3a
ENSMUSG00000013858	2164	2032	2219	2169	2178	2364	2467	2250	2070	1933	2388	4025	Tmem259
ENSMUSG00000022570	2161	1767	1808	2079	2405	2298	2551	2336	2102	1844	2408	3860	Gfus
ENSMUSG00000029775	2161	1926	2083	2214	2116	2366	2405	2567	2330	2021	2520	4122	Klhdc10
ENSMUSG00000042644	2161	2362	2817	2250	2189	2422	2454	2407	2063	1947	2525	4284	Itpr3
ENSMUSG00000036617	2160	1991	2077	2288	2373	2851	2788	3199	2356	1722	2379	3721	Etl4
ENSMUSG00000070923	2160	1899	2086	1989	1940	2281	2114	2368	2036	1938	2150	3712	Klhl9
ENSMUSG00000021171	2158	2253	2460	1915	1809	2186	2201	2569	2188	1983	2130	3647	Esyt2
ENSMUSG00000033530	2158	1856	1664	2274	2387	2470	2441	2106	2139	1994	2416	4046	Ttc7b
ENSMUSG00000022201	2156	2124	2210	1803	1770	2116	2368	2413	2146	2107	2134	3776	Zfr
ENSMUSG00000030849	2155	1751	1623	2223	2074	2116	2346	2226	2031	1328	1903	3422	Fgfr2
ENSMUSG00000039234	2154	2003	2218	2099	2009	3185	2308	2074	1952	2655	3169	4790	Sec24d
ENSMUSG00000034928	2150	2181	2472	1835	1895	2324	2636	2521	1972	1985	2322	4128	Rnf44
ENSMUSG00000022390	2149	2106	2366	2254	2373	2378	2723	2618	2244	2264	2695	4362	Zc3h7b
ENSMUSG00000024583	2146	1871	1990	1716	1964	1927	2153	2038	1899	2077	2096	3229	Txnl1
ENSMUSG00000024487	2145	1901	1860	1824	2011	2481	2305	2090	2127	2313	2620	3966	Yipf5
ENSMUSG00000054814	2144	1735	1753	1850	1912	2034	2169	2278	2086	1737	2255	3504	Usp46
ENSMUSG00000039473	2143	2236	2247	1912	2009	2279	2461	2498	2038	2035	2349	3898	Ubn1
ENSMUSG00000060188	2143	1912	1926	1896	2107	2123	2553	2778	1974	2155	2325	3569	Cxcl17
ENSMUSG00000022124	2142	1999	2099	1988	2004	2284	2322	2499	2030	1897	2147	3596	Fbxl3
ENSMUSG00000031357	2142	1858	2042	1959	1872	2177	2309	2315	2006	1979	2209	3700	Syap1
ENSMUSG00000038175	2142	2179	2412	2298	2369	2641	2258	2550	1791	1567	2293	3904	Mylip
ENSMUSG00000037062	2138	2264	2661	1688	1799	2083	2494	2337	2045	2173	2357	3698	Sh3glb1
ENSMUSG00000037656	2138	1844	1730	2151	2316	2102	2500	2426	2184	1652	2213	3772	Slc20a2
ENSMUSG00000037709	2138	1678	1900	2508	2281	2656	2152	2059	1916	1371	2229	3740	Fam13a
ENSMUSG00000026739	2137	2059	1979	1699	1834	1830	2382	2238	2152	1708	2027	3297	Bmi1
ENSMUSG00000028161	2136	2468	2476	1962	2187	2089	2701	2255	2166	2054	2376	3721	Ppp3ca
ENSMUSG00000019189	2133	2594	3053	1970	2194	2080	2444	2815	2439	2243	2265	3980	Rnf145
ENSMUSG00000027423	2133	2690	3453	1662	1780	1961	2190	2411	2118	1887	1957	3202	Snx5
ENSMUSG00000020794	2130	2017	2155	2089	2236	2140	2403	2304	2046	1848	2252	3813	Ube2g1
ENSMUSG00000011884	2128	2024	2281	1867	1908	2011	2564	2405	1968	2003	2224	3668	Gltp
ENSMUSG00000030435	2126	2589	3270	1837	2057	2092	2381	2553	2354	2116	2400	3562	U2af2
ENSMUSG00000020097	2125	2286	2747	1994	2045	2175	2270	2745	2138	2018	2205	3524	Sgpl1
ENSMUSG00000030200	2122	1884	1722	1743	1730	1710	2074	2274	2213	2924	1953	3277	Bcl2l14
ENSMUSG00000037851	2120	2299	2197	2336	2461	2665	3042	2488	2635	2489	3255	4447	Iars
ENSMUSG00000005886	2118	2181	2325	2042	1917	2293	2179	2414	1999	1693	2066	3800	Ncoa2
ENSMUSG00000006494	2118	2057	2136	2115	2168	2145	2310	2357	2033	1721	2216	3894	Pdk1
ENSMUSG00000030753	2117	2038	2157	1824	1875	2129	2492	2252	2176	2066	2287	3678	Thap12
ENSMUSG00000038213	2115	1738	2419	1789	1772	1894	1953	1954	1852	1514	1757	2938	Tapbpl
ENSMUSG00000041133	2115	2224	2636	1941	1991	2313	2488	2392	2151	2017	2288	3795	Smc1a
ENSMUSG00000058835	2115	2089	2533	1966	1874	2112	2212	2462	1957	1876	1909	3576	Abi1
ENSMUSG00000016256	2114	2456	3395	1519	1558	1658	2136	2071	2010	1637	1736	2733	Ctsz
ENSMUSG00000029998	2112	1741	1903	1933	1858	2149	2161	2219	1910	1838	2183	3685	Pcyox1
ENSMUSG00000016528	2111	2150	2570	1840	2001	1998	2226	2307	2144	2355	2226	3662	Mapkapk2
ENSMUSG00000022376	2110	1366	1842	1865	1817	2485	1651	1712	1629	1876	1716	3546	Adcy8
ENSMUSG00000029330	2110	1859	1844	1841	2030	2074	2355	2325	1985	2140	2371	4036	Cds1
ENSMUSG00000079523	2109	3391	5580	983	884	1033	1982	1967	1935	1432	1059	1789	Tmsb10
ENSMUSG00000031446	2108	2054	2223	2205	2237	2362	2445	2371	2082	2011	2605	3849	Cul4a
ENSMUSG00000040188	2108	2016	2215	2097	2098	2159	2228	2415	2131	1936	2346	3740	Scamp2
ENSMUSG00000025437	2107	2069	2198	2022	1990	2197	2240	2479	2082	2063	2365	3884	Usp33
ENSMUSG00000025060	2106	2062	2381	1819	1743	2207	2427	2540	2256	2184	2667	3911	Slk
ENSMUSG00000038312	2105	2134	2222	1988	2072	1910	2280	2055	1986	1797	2144	3658	Edem2
ENSMUSG00000045817	2102	3233	4929	1579	1657	2047	3354	2876	2389	1809	2184	2739	Zfp36l2
ENSMUSG00000034127	2101	1653	1845	1772	1858	2111	2503	2413	1960	1861	1983	3377	Tspan8
ENSMUSG00000061410	2101	1990	1888	2138	2227	2640	2284	2477	2145	1754	2297	3919	Zcchc14
ENSMUSG00000026260	2097	1763	1938	2096	2129	2162	2535	2346	2140	2104	2398	3782	Ndufa10
ENSMUSG00000026848	2096	2019	1979	1967	2047	2377	2081	2140	2017	1750	2205	3600	Tor1b
ENSMUSG00000031715	2096	2188	2406	1701	1845	1959	2220	2079	1846	2062	2190	3259	Smarca5
ENSMUSG00000039515	2094	2117	2617	1946	1929	1938	2036	2300	1997	1843	2123	3503	Ptpa
ENSMUSG00000005687	2093	2040	1848	1875	1996	1906	2056	1976	1759	1825	2075	3473	Bcas2
ENSMUSG00000089715	2092	2040	2441	1866	2051	1957	2222	2619	2037	2267	2133	3336	Cbx6
ENSMUSG00000017843	2091	2251	2523	1796	1913	2069	2292	2478	2035	1883	2088	3429	Ppp2r5c
ENSMUSG00000038084	2090	1902	2059	2021	2122	2476	2330	2444	2285	2069	2463	3940	Opa1
ENSMUSG00000068798	2090	2347	2571	1547	1636	1701	2267	2098	1876	1770	1896	3121	Rap1a
ENSMUSG00000036698	2089	2684	2906	1808	1660	2271	2405	2921	2353	2479	2426	4168	Ago2
ENSMUSG00000021832	2088	1891	2336	1747	1854	2182	2182	1967	2034	1950	1996	3168	Psmc6
ENSMUSG00000098973	2088	2296	1837	3222	2978	2302	2551	1661	1186	1912	2071	4377	Mir6236
ENSMUSG00000027634	2084	2001	2230	2188	2352	2459	2486	2758	2261	2194	2632	4373	Ndrg3
ENSMUSG00000020523	2083	1881	2037	1909	1957	2113	2165	2047	1877	1759	2065	3457	Fam114a2
ENSMUSG00000024513	2083	2086	2332	1730	1951	1979	2372	2298	1890	1768	2164	3547	Mbd2
ENSMUSG00000056602	2083	1847	1589	2533	2524	2504	3036	3176	2912	2568	2798	4924	Fry
ENSMUSG00000001891	2082	2062	2088	2135	2264	2301	2551	2441	2198	2125	2723	3956	Ugp2
ENSMUSG00000020160	2081	1796	1924	2090	2180	2354	2614	2550	2292	1562	2866	4018	Meis1
ENSMUSG00000021824	2081	1906	1953	1718	1801	2368	2156	2194	2210	1836	2285	3705	Ap3m1
ENSMUSG00000030064	2079	1836	1872	2177	2149	2610	1888	2134	2041	1815	2117	3856	Frmd4b
ENSMUSG00000031790	2079	1687	1972	1993	1938	1970	2075	2116	1640	1832	2111	3001	Mmp15
ENSMUSG00000027495	2078	1754	1723	1802	1935	2139	2131	1946	1839	1668	2105	3676	Fam210b
ENSMUSG00000035847	2077	1829	1854	1793	1720	2167	2038	2314	1854	1618	1869	3629	Ids
ENSMUSG00000038776	2077	2146	2603	2227	2324	2525	3198	2767	2502	2483	2743	4471	Ephx1
ENSMUSG00000019943	2076	2193	2541	1737	1686	2290	2349	2432	1997	2473	2351	3997	Atp2b1
ENSMUSG00000020936	2076	1972	2340	1901	1856	2089	2116	2232	2055	1807	2302	3483	Nmt1
ENSMUSG00000032745	2076	1906	2171	1628	1565	1878	2142	2081	1806	1879	1955	3070	Gpbp1
ENSMUSG00000032959	2076	1861	2021	1979	1988	2215	2189	2222	1975	2136	2165	3182	Pebp1
ENSMUSG00000026356	2074	1950	2308	1915	1960	2210	2266	2189	2187	1858	2165	3385	Dars
ENSMUSG00000048874	2074	2097	2211	1993	1971	2220	2257	2324	1847	1912	2349	3716	Phf3
ENSMUSG00000001415	2071	2255	2367	1967	2028	2217	2211	2464	2200	2084	2552	4023	Smg5
ENSMUSG00000032883	2069	1619	1370	1605	1697	2114	1875	1912	1462	2646	2063	3758	Acsl3
ENSMUSG00000035283	2069	1881	1740	2396	2898	2689	2255	2547	1870	2050	2942	4604	Adrb1
ENSMUSG00000027673	2068	1694	1869	1569	1884	1922	2065	2033	1978	1811	2060	3119	Ndufb5
ENSMUSG00000052915	2068	2026	2253	1756	1813	2011	2262	2374	1894	1785	2192	3255	Msl1
ENSMUSG00000006216	2067	1521	1614	1941	2190	2202	2478	3150	2478	2173	2505	3658	Clcnkb
ENSMUSG00000033732	2067	2274	2753	2072	1935	2292	2283	2508	2442	2098	2425	3814	Sf3b3
ENSMUSG00000062014	2067	2123	2428	1776	1752	2144	2162	2283	2095	2146	2191	3615	Gmfb
ENSMUSG00000000567	2066	1735	1767	2334	2492	2504	2852	2264	1957	1805	2580	3711	Sox9
ENSMUSG00000029313	2065	2200	2761	2108	2065	2483	2522	2809	2138	1967	2462	3881	Aff1
ENSMUSG00000040859	2065	1840	1895	1711	1820	1966	1916	2023	1640	1887	1862	3270	Bsdc1
ENSMUSG00000028412	2063	1928	2083	1805	1829	1964	2141	2224	1794	1792	1988	3352	Slc44a1
ENSMUSG00000037149	2059	1872	2058	1868	2074	2281	2213	2027	2065	1952	2199	3487	Ddx1
ENSMUSG00000070544	2058	2201	2489	1574	1503	1984	2184	2035	1943	2199	2211	3357	Top1
ENSMUSG00000003847	2057	2479	2859	1889	1739	2481	2371	3233	2501	2064	2181	3864	Nfat5
ENSMUSG00000030029	2057	1611	2006	2119	2096	2275	2193	2165	2088	1332	2223	3394	Lrig1
ENSMUSG00000037234	2057	2129	2576	1723	1767	2454	2156	2754	2283	1933	2331	4088	Hook3
ENSMUSG00000015305	2055	1688	1920	1867	1786	2489	1900	2054	1666	1490	1732	3378	Sash1
ENSMUSG00000020023	2055	1734	1889	1936	1723	2191	2081	2545	1946	1763	1715	3714	Tmcc3
ENSMUSG00000021025	2055	3031	3184	1186	1487	1957	2876	2850	2230	2319	1989	2992	Nfkbia
ENSMUSG00000032601	2054	1825	1814	1696	1770	2108	2197	2187	1803	2157	2280	3828	Prkar2a
ENSMUSG00000058709	2053	1860	1929	1942	2090	1884	2253	2116	1781	1712	2046	3625	Egln2
ENSMUSG00000022110	2052	1795	2067	1978	2139	2321	2372	2257	2278	2007	2409	3457	Sucla2
ENSMUSG00000035027	2051	1866	2009	1849	1980	1990	2128	2138	1891	1960	2185	3548	Map2k2
ENSMUSG00000020440	2049	1724	2092	1843	1990	1856	2283	1998	1722	1887	1997	3285	Arf5
ENSMUSG00000053436	2048	2021	2448	1757	1845	2017	2034	2178	2036	1730	2181	3387	Mapk14
ENSMUSG00000052310	2046	1829	2070	1963	2059	2133	2328	2231	1898	1714	2187	3614	Slc39a1
ENSMUSG00000062963	2046	1696	1744	1719	1904	1934	1958	1864	1739	1736	1959	2850	Ufc1
ENSMUSG00000003199	2045	1721	1784	1783	2008	1966	2141	1990	1648	1770	1935	3235	Mpnd
ENSMUSG00000027742	2045	1675	1754	1808	1990	2442	2151	2174	1976	1874	2161	3682	Cog6
ENSMUSG00000049339	2045	1924	1922	1935	2078	2013	2391	2252	1804	1855	2140	3933	Retreg2
ENSMUSG00000014177	2044	1648	1749	1482	1624	2010	1876	1947	1688	1528	1841	2900	Tvp23b
ENSMUSG00000015087	2044	1959	2062	1871	2106	2240	2244	2061	1850	2032	2574	3877	Rabl6
ENSMUSG00000005871	2043	2269	2299	2145	1957	2468	2506	2574	2237	2159	2490	4229	Apc
ENSMUSG00000001105	2041	1798	1805	1736	1990	2304	2085	2135	1904	1811	2189	3239	Ift20
ENSMUSG00000028034	2041	2197	3271	1698	1641	2163	1977	2621	2281	1933	2231	3377	Fubp1
ENSMUSG00000042473	2041	1631	1677	1819	1746	2434	1962	1964	1753	1691	1982	3593	Tbc1d8b
ENSMUSG00000009630	2040	1916	2024	1877	2051	2051	2287	2250	1794	2110	2175	3443	Ppp2cb
ENSMUSG00000031672	2040	1934	2127	2152	2127	2427	2398	2370	2273	2213	2447	3801	Got2
ENSMUSG00000037973	2039	1719	1830	2109	2013	2448	2529	2842	2173	1805	2322	3618	Itprid1
ENSMUSG00000040396	2038	1760	1980	1623	1610	1947	2173	2069	2001	1812	2053	3243	Abhd13
ENSMUSG00000022548	2037	2682	3383	2524	1790	2736	4145	3579	2888	3257	3043	5642	Apod
ENSMUSG00000039202	2037	1990	2459	1791	1615	2181	1884	2199	2040	1594	1784	3175	Abhd2
ENSMUSG00000049225	2037	1480	1380	1637	1824	2275	1967	2123	1589	1808	1754	3320	Pdp1
ENSMUSG00000024215	2036	1675	1453	2072	2178	2243	1983	2034	1694	1804	2076	3663	Spdef
ENSMUSG00000031007	2035	1870	2064	1736	1813	2119	2132	2268	1861	2128	2094	3663	Atp6ap2
ENSMUSG00000015357	2034	1856	2010	1996	1897	2071	2027	2205	1801	1898	2062	3380	Clpx
ENSMUSG00000036986	2034	2431	3558	2139	2138	2640	2152	2183	2386	1308	2071	3669	Pml
ENSMUSG00000021264	2033	2022	2304	1750	1717	2023	2118	2302	1823	1708	2044	3356	Yy1
ENSMUSG00000034903	2030	2068	1866	2396	2499	2609	2886	2590	2230	2262	2751	4611	Cobll1
ENSMUSG00000029086	2027	1661	1987	2015	1915	2263	1915	2002	1780	1460	2035	3525	Prom1
ENSMUSG00000057177	2026	1927	2088	1707	1876	2020	2369	2206	1871	1945	2152	3671	Gsk3a
ENSMUSG00000035776	2025	1747	1852	1901	2018	2114	2265	2256	1929	1764	2055	3822	Cd99l2
ENSMUSG00000038127	2025	2549	2944	1701	1758	2099	2365	2752	2252	2073	2278	3739	Ccdc50
ENSMUSG00000020656	2024	1749	1957	2319	2280	2573	2427	2188	2154	1712	2296	3514	Grhl1
ENSMUSG00000029777	2024	2030	1976	2211	2516	2459	2691	2111	2131	2205	2638	3631	Gars
ENSMUSG00000029649	2022	1707	2157	1634	1665	1800	1885	1866	1881	1834	1871	2642	Pomp
ENSMUSG00000031386	2022	2209	2694	1920	1776	2145	2009	2360	1844	1880	2100	3419	Hcfc1
ENSMUSG00000015222	2021	1764	1804	1883	1890	2205	2239	2282	2118	2007	2301	3353	Map2
ENSMUSG00000026112	2021	1910	2390	1737	1743	2163	2150	2182	1961	1944	2211	3482	Coa5
ENSMUSG00000036087	2021	1911	2012	1698	1687	1944	2329	2286	1978	2114	2158	3793	Slain2
ENSMUSG00000005981	2020	1862	2087	1909	2003	2260	2447	2432	2161	2067	2402	3754	Trap1
ENSMUSG00000049354	2020	2230	2533	1658	1807	1957	2094	2452	1906	1894	2259	3568	Dcaf7
ENSMUSG00000022836	2019	2225	2860	1915	1941	2501	2684	2528	2368	2162	2512	3897	Mylk
ENSMUSG00000027303	2019	1849	2051	1795	1893	2163	2221	2204	1980	1743	2062	3405	Ptpra
ENSMUSG00000025937	2018	1881	1800	1700	1942	1956	2122	2054	1840	1797	2054	3658	Lactb2
ENSMUSG00000029185	2018	1556	1850	1916	1887	2788	2123	2050	1910	1674	2015	3467	Fam114a1
ENSMUSG00000024197	2017	1924	2192	2131	2170	2221	2436	2488	2228	2197	2576	3744	Plin3
ENSMUSG00000027782	2016	2098	2216	1580	1621	1704	2025	2278	1788	2134	2164	3455	Kpna4
ENSMUSG00000040681	2016	2014	2521	1628	1813	1844	1979	1923	1723	1916	1955	3145	Hmgn1
ENSMUSG00000022498	2015	2317	2457	1791	1789	1882	2117	2133	1949	1831	2318	3734	Txndc11
ENSMUSG00000041225	2015	1713	1902	1868	1759	2048	1977	2292	1760	1612	1888	3283	Arhgap12
ENSMUSG00000024130	2014	2021	2157	2220	2079	2020	2168	2478	1848	1803	2249	3827	Abca3
ENSMUSG00000008734	2013	1767	1663	2018	2168	2151	2270	2213	1926	1407	2062	3635	Gprc5b
ENSMUSG00000017897	2013	1670	1716	1849	1953	2168	2078	2121	1855	1633	2009	3607	Eya2
ENSMUSG00000020189	2013	1949	2052	1710	1558	2105	2037	2159	1756	1907	1832	3564	Osbpl8
ENSMUSG00000020608	2013	1901	2334	2158	2269	2335	2282	2529	2047	1562	2043	3236	Smc6
ENSMUSG00000046727	2010	1833	1620	1858	2072	2007	2449	2584	1906	2103	2420	4287	Cystm1
ENSMUSG00000022558	2009	2017	1805	2150	2287	2071	2450	2646	2152	2064	2616	4673	Mroh1
ENSMUSG00000029465	2008	2073	2560	1750	1709	1919	2169	2166	1946	1841	1983	3219	Arpc3
ENSMUSG00000034724	2007	2062	2334	1692	1625	2168	1981	2043	1757	1497	1697	3032	Cnot6l
ENSMUSG00000025246	2006	2049	2109	1870	1813	2005	2343	2335	1888	1880	2070	3704	Tbl1x
ENSMUSG00000020946	2005	2002	2119	1652	1653	1970	1972	2143	1956	2058	2320	3557	Gosr2
ENSMUSG00000026395	2005	5102	8357	405	329	577	1514	2085	2323	847	537	1006	Ptprc
ENSMUSG00000048701	2005	2032	2072	2097	1964	2005	2024	2090	1782	1804	2124	4093	Ccdc6
ENSMUSG00000025979	2001	1790	1916	1720	1703	1898	2064	1952	1778	1953	1986	2942	Mob4
ENSMUSG00000022453	2000	1916	1892	2036	2065	2029	2203	2152	1878	1633	2197	3660	Naga
ENSMUSG00000032293	2000	1903	2184	1665	1720	2145	1886	2207	1921	1832	2062	3487	Ireb2
ENSMUSG00000029364	1999	1703	1873	1701	1778	2022	2068	2128	1822	2113	2239	3364	Wsb2
ENSMUSG00000028559	1998	2121	2291	1658	1703	1800	2060	2176	1986	1671	1890	3210	Osbpl9
ENSMUSG00000005442	1996	2479	2794	1992	2030	2383	2558	2554	1883	2133	2427	4259	Cic
ENSMUSG00000041058	1996	1882	1960	1842	1798	2189	2145	2372	2107	1971	2256	3578	Wwp1
ENSMUSG00000021285	1994	1882	1939	2083	2213	2335	2372	2174	1780	1705	2226	3773	Ppp1r13b
ENSMUSG00000034354	1994	1940	2289	1830	1727	2053	2012	2306	1904	1669	1864	3256	Mtmr3
ENSMUSG00000030067	1991	2127	2677	1894	1850	2359	2371	2410	1821	1754	2037	3582	Foxp1
ENSMUSG00000053841	1991	2010	2131	1913	1757	2231	2005	2250	1953	1997	2312	3709	Txlna
ENSMUSG00000066900	1989	1892	2207	1665	1700	1893	1931	1968	1646	1730	1828	3049	Suds3
ENSMUSG00000030704	1988	1980	2038	1816	1846	2141	2262	2374	1872	2488	2475	3675	Rab6a
ENSMUSG00000034269	1987	2454	2577	2009	2099	2386	2443	2769	2144	2056	2335	4174	Setd5
ENSMUSG00000028248	1986	2509	3504	1824	2158	2528	2333	3338	2716	1831	2669	4217	Pnisr
ENSMUSG00000003309	1985	1661	1809	1916	2107	2035	2231	2302	2181	1938	2336	3550	Ap1m2
ENSMUSG00000030591	1985	1911	2091	1768	1941	2050	2278	2117	1919	1798	1946	3139	Psmd8
ENSMUSG00000045411	1985	1906	3091	1879	2102	2035	2050	3005	2419	1825	2607	3479	2410002F23Rik
ENSMUSG00000024527	1984	1898	2081	1849	1972	2099	2143	2333	2251	2025	2615	3570	Afg3l2
ENSMUSG00000036046	1983	1950	2374	1616	1606	2115	1876	1983	1597	1626	1989	3332	5031439G07Rik
ENSMUSG00000053565	1983	2057	2260	1761	1865	1971	2377	2267	1824	1778	1954	3351	Eif3k
ENSMUSG00000066568	1983	1991	2374	1804	1733	1988	2154	2162	1893	1799	1872	3089	Lsm14a
ENSMUSG00000007036	1979	1777	1892	1932	1973	1904	2351	2378	1947	1667	2251	3507	Abhd16a
ENSMUSG00000034042	1979	1950	2329	1940	1854	2266	2249	2550	1884	1787	2106	3542	Gpbp1l1
ENSMUSG00000062070	1979	1724	2008	1563	1660	1914	2142	2161	2081	1989	2126	3084	Pgk1
ENSMUSG00000039428	1978	1653	1582	1796	1769	2053	1954	1983	1705	1619	1887	3279	Tmem135
ENSMUSG00000047731	1978	1915	2125	1749	1834	1972	2181	2103	1756	1647	2089	3338	Wbp1l
ENSMUSG00000042682	1977	1809	1903	1575	1513	1754	1909	1920	1743	1849	1811	3096	Selenok
ENSMUSG00000014355	1976	1991	2344	1879	1718	2257	1965	2496	2048	1801	2133	3593	Anapc1
ENSMUSG00000039477	1976	2264	2354	1956	2099	2559	2565	2517	2100	2119	2636	4054	Tnrc18
ENSMUSG00000025907	1975	1808	2043	1933	1809	2176	2153	1984	1830	1841	2156	3675	Rb1cc1
ENSMUSG00000027589	1974	1872	2062	1815	1836	1927	1918	2228	1965	1364	1725	3090	Pcmtd2
ENSMUSG00000054263	1974	1736	1998	1698	1603	2337	1998	2071	1932	2025	1935	3582	Lifr
ENSMUSG00000071074	1974	1708	1856	2020	2237	2410	2236	2178	1914	1719	2115	3759	Yipf3
ENSMUSG00000002015	1973	1743	2075	1675	1630	1858	2056	2107	1800	1836	1962	3035	Bcap31
ENSMUSG00000026977	1973	2093	2516	1951	2023	2230	2229	2521	2106	1832	2198	3814	Marchf7
ENSMUSG00000055850	1973	1916	1960	1728	1842	1910	2106	2117	1871	1805	2186	3505	Rnf181
ENSMUSG00000038766	1972	2402	2938	1640	1710	2242	2198	2684	2100	1717	2264	3664	Gabpb2
ENSMUSG00000025860	1971	2041	2343	1804	1701	2265	2033	2325	2035	1852	1999	3317	Xiap
ENSMUSG00000026043	1970	2557	4653	3192	2133	4347	2741	2471	2286	3662	3547	5893	Col3a1
ENSMUSG00000021595	1969	2029	2265	1777	1898	2062	2206	2072	1974	1799	2149	3409	Nsun2
ENSMUSG00000027784	1966	1757	1502	2021	2100	2160	2137	2215	1947	1657	2296	3384	Ppm1l
ENSMUSG00000048047	1966	1584	1691	1771	1648	2077	1734	1858	1592	1610	1767	3097	Zbtb33
ENSMUSG00000066551	1965	2239	2599	1683	1761	1936	3167	3067	2878	2691	2834	4386	Hmgb1
ENSMUSG00000005698	1964	2038	2408	1678	1721	1900	1995	2174	2026	1613	1831	3015	Ctcf
ENSMUSG00000022272	1963	1763	1747	2030	2072	2505	2251	2219	2030	2056	2545	3774	Myo10
ENSMUSG00000036461	1963	2201	2775	1765	1851	2108	2162	2447	1999	1824	1908	3340	Elf1
ENSMUSG00000042524	1963	2366	2851	1703	1640	1859	2169	2501	1859	2297	1935	3028	Sun2
ENSMUSG00000022895	1962	1708	1733	1923	1963	2271	2105	2056	1809	2297	2119	3400	Ets2
ENSMUSG00000032580	1960	2286	3070	1607	1677	2047	2139	2850	2164	1799	2135	3302	Rbm5
ENSMUSG00000071379	1960	1611	1733	1623	1527	1894	2045	2306	1703	1730	1887	3261	Hpcal1
ENSMUSG00000001248	1959	2100	2492	1641	1826	1819	1938	2214	2055	1458	2007	3194	Gramd1a
ENSMUSG00000026781	1959	1770	2004	1869	1913	2233	2159	2225	1892	1788	2210	3709	Acbd5
ENSMUSG00000045302	1959	2146	2016	2023	2091	2350	2233	2066	2067	2143	2725	3966	Preb
ENSMUSG00000020075	1958	2297	2579	1789	1755	1871	2351	2140	2277	2237	2411	3548	Ddx21
ENSMUSG00000046879	1957	2173	4711	1241	1022	1283	1679	1875	1837	1873	1152	2293	Irgm1
ENSMUSG00000018750	1956	2237	2259	1927	1786	2062	2240	2273	1826	1858	2036	3767	Zbtb4
ENSMUSG00000020386	1956	1836	1953	1660	1889	2191	2297	2066	2056	1950	2270	3461	Sar1b
ENSMUSG00000043279	1956	2093	3035	1781	1608	2050	2003	2114	1901	1791	1934	3194	Trim56
ENSMUSG00000028082	1955	1822	1720	2022	2083	2164	2297	2242	1820	1614	2159	3758	Sh3d19
ENSMUSG00000029238	1954	1861	1948	1479	1254	1861	2082	2343	1902	1621	1668	3282	Clock
ENSMUSG00000025575	1952	1880	2157	1956	1916	2183	2238	2211	1920	1551	2121	3663	Cant1
ENSMUSG00000036646	1952	1936	2298	1690	1673	1863	1727	1905	1675	1621	1871	2983	Man1b1
ENSMUSG00000031708	1951	1925	2014	2048	1979	1999	2449	2341	1940	1915	2366	4482	Tecr
ENSMUSG00000029684	1950	1860	1797	1803	1723	2070	2288	2094	1716	1898	2094	3566	Wasl
ENSMUSG00000076523	1950	159	1790	3	0	19	36	46	134	10	0	0	Igkv15-103
ENSMUSG00000020114	1949	1826	2099	1784	1722	2018	1946	2111	1894	1838	2026	3228	Cand1
ENSMUSG00000021500	1949	2107	2816	1835	1902	2219	2093	2346	2238	1725	2238	3472	Ddx46
ENSMUSG00000042572	1948	2037	2157	1780	1798	1711	2182	2165	1915	1763	1994	3049	Ube2q1
ENSMUSG00000037720	1946	1766	1845	1618	1691	2176	2070	2164	1912	1859	1972	3401	Tmem33
ENSMUSG00000053898	1945	1889	2024	1748	1839	2064	2255	2286	2187	1799	2220	3338	Ech1
ENSMUSG00000018042	1941	1861	1694	1832	1896	2024	2343	2346	1958	1667	2286	3833	Cyb5r3
ENSMUSG00000022205	1941	2107	2610	1297	1436	1615	1982	1789	1782	1648	1631	2689	Sub1
ENSMUSG00000027668	1941	1700	1837	1986	1961	1996	2223	2205	1937	2204	2464	3687	Mfn1
ENSMUSG00000034290	1941	2023	2213	1788	1746	2111	1842	2264	2007	1781	2033	3336	Nek9
ENSMUSG00000068876	1937	1796	1795	2031	2146	2291	2277	2314	2141	1798	2507	3804	Cgn
ENSMUSG00000025616	1935	1877	1858	1686	1754	1990	2245	1943	1811	2073	2406	3741	Usp16
ENSMUSG00000002504	1934	1699	1635	2074	2338	2223	2347	1965	1782	1854	2425	3989	Slc9a3r2
ENSMUSG00000042747	1930	1574	1647	1617	1777	1899	1892	1862	1642	1517	1806	3109	Krtcap2
ENSMUSG00000055436	1930	2509	3522	1609	1780	2171	2371	3026	2476	1936	2626	3924	Srsf11
ENSMUSG00000044042	1928	1841	1635	2001	1725	2492	2188	2392	1968	1759	2077	3521	Fmn1
ENSMUSG00000120144	1928	1670	1973	1629	1655	1846	1916	1688	1584	1710	1666	2530
ENSMUSG00000005802	1927	1916	1735	1635	1601	1811	2104	2108	1832	2024	2053	3724	Slc30a4
ENSMUSG00000021807	1927	1903	2053	1736	1776	1698	2017	1871	1723	1621	1764	2752	Rtraf
ENSMUSG00000024045	1927	2493	3122	1637	1782	2016	2313	2872	2296	1916	2367	3640	Akap8
ENSMUSG00000020741	1925	1999	2239	2152	2326	2488	2546	2494	2275	2561	3536	4304	Cluh
ENSMUSG00000029781	1925	1732	1730	1970	1889	2396	2091	1825	1902	1880	2028	3376	Fkbp9
ENSMUSG00000049516	1924	1809	1842	1741	1660	2107	2045	2098	1880	1812	2028	3383	Spty2d1
ENSMUSG00000027479	1923	2033	2375	1558	1526	1861	1997	2254	1929	2041	2066	3260	Mapre1
ENSMUSG00000028518	1923	1866	1641	1948	2031	2224	2507	2409	2152	2305	2613	4379	Prkaa2
ENSMUSG00000064368	1923	1324	1735	755	1686	1916	2799	1518	1532	1743	1912	2474	mt-Nd6
ENSMUSG00000034252	1921	1986	2378	1815	1763	2094	2318	2207	1962	1741	1945	3251	Senp6
ENSMUSG00000056724	1921	1957	2470	1529	1558	1908	2049	2478	1872	1754	2028	3353	Nbeal2
ENSMUSG00000027210	1920	1667	1678	2075	2349	2767	2597	2511	2000	2012	2537	3958	Meis2
ENSMUSG00000021987	1918	1833	1976	1812	1661	1894	1906	2263	2051	1750	1861	3506	Mtmr6
ENSMUSG00000025354	1918	1844	2116	1734	1793	2074	2162	2196	1874	1684	1983	3236	Dnajc14
ENSMUSG00000037351	1918	1808	1882	1692	1979	2023	1964	2106	1746	1990	2084	3340	Actr1b
ENSMUSG00000020580	1917	2052	2190	1608	1549	2055	2226	2203	1994	2647	2311	3619	Rock2
ENSMUSG00000018581	1916	2010	1602	2441	2213	2237	2178	2311	2284	1760	2527	4049	Dnah11
ENSMUSG00000043154	1916	1628	1517	1581	1498	1888	1766	1851	1582	1553	1686	4139	Ppp2r3a
ENSMUSG00000016252	1915	1578	1830	1588	1683	1557	1530	1771	1663	1734	1778	2650	Atp5e
ENSMUSG00000021377	1915	2101	2617	1669	1557	1756	2066	2126	1728	1689	1880	3048	Dek
ENSMUSG00000024974	1915	2025	2125	1935	1971	1978	2109	2061	1914	1714	2156	3375	Smc3
ENSMUSG00000014905	1914	2422	1847	1360	1460	1628	2592	2391	1999	2077	2147	3806	Dnajb9
ENSMUSG00000047866	1913	1703	1981	1784	1853	1921	2083	2129	1983	1594	2133	3298	Lonp2
ENSMUSG00000035451	1912	1472	1284	1896	2005	2162	2081	2058	1578	1469	1822	3180	Foxa1
ENSMUSG00000045095	1912	1602	1709	1924	2009	2229	2103	2165	1799	1712	2008	3288	Magi1
ENSMUSG00000003731	1910	1873	1934	1732	1770	2014	2047	2441	1961	1803	2258	3396	Kpna6
ENSMUSG00000032777	1910	1736	2200	1981	1996	2316	2088	2476	2087	1648	2461	3346	Gtf3c1
ENSMUSG00000027809	1909	1675	1736	1796	2011	2089	2279	2200	2077	1761	2175	3485	Etfdh
ENSMUSG00000029068	1908	2297	3011	1512	1906	2179	2135	3009	2474	2079	2611	3725	Ccnl2
ENSMUSG00000029502	1907	1801	1929	1922	1894	2650	1990	2088	1952	2108	2545	3941	Golga3
ENSMUSG00000031808	1907	1700	1952	1860	2021	2521	2039	2496	2053	1747	2544	3936	Slc27a1
ENSMUSG00000038740	1907	1815	1613	2072	2093	2076	2241	2101	1861	1593	2029	3679	Mvb12b
ENSMUSG00000023034	1906	1738	1748	2336	2382	2669	3326	2397	2138	1215	3663	3719	Nr4a1
ENSMUSG00000047036	1906	1999	2429	1728	1697	2141	1907	2531	2129	1817	2057	3458	Zfp445
ENSMUSG00000020366	1905	1894	1996	1737	1813	2010	5102	5335	4597	3971	5347	8692	Mapk9
ENSMUSG00000028945	1905	1733	1783	1606	1733	1887	2148	2119	1839	1894	1996	3222	Rheb
ENSMUSG00000034917	1904	1715	1899	1654	1464	1883	1742	1894	1462	1620	1610	3011	Tjp3
ENSMUSG00000038023	1903	1959	2081	1679	1728	2112	2063	2184	1949	1977	2348	3459	Atp6v0a2
ENSMUSG00000043207	1901	1782	1876	1637	1551	2016	2040	2131	2048	1825	1937	3187	Zmpste24
ENSMUSG00000038650	1900	1712	2046	1719	1798	1803	1894	2145	1900	1751	2136	3094	Rnh1
ENSMUSG00000067194	1900	1717	1907	1556	1634	2094	2003	1925	1884	1764	1990	3030	Eif1ax
ENSMUSG00000018593	1899	1917	2854	2196	1966	2817	2075	2111	1705	2259	2364	3778	Sparc
ENSMUSG00000026915	1898	2045	2158	1719	1893	2127	2293	2200	2010	1796	2125	3516	Strbp
ENSMUSG00000031488	1898	1695	1727	2065	1905	2198	2016	2120	1849	1818	2112	3709	Rab11fip1
ENSMUSG00000059923	1898	2249	2750	1430	1373	1444	1790	1808	1625	1372	1559	2468	Grb2
ENSMUSG00000020530	1896	2083	2230	1810	1671	1951	2066	2113	1897	1853	1986	3431	Ggnbp2
ENSMUSG00000030629	1896	1965	2186	1507	1593	1727	1965	2181	1747	1612	1785	3127	Zfand6
ENSMUSG00000052997	1896	1889	2071	1626	1694	1875	1931	2070	1780	1651	1767	3011	Uba2
ENSMUSG00000022451	1895	1717	1897	1752	1717	1878	1990	1865	1654	1846	1970	3343	Twf1
ENSMUSG00000022723	1895	1758	2109	1904	1815	2386	2105	2295	1902	1769	1853	3194	Crybg3
ENSMUSG00000036887	1895	2245	4543	1145	1018	1465	2000	2189	1971	1639	1249	2258	C1qa
ENSMUSG00000028790	1893	2042	2628	1755	1617	1884	1927	1975	1849	1818	2106	3077	Khdrbs1
ENSMUSG00000032812	1893	2031	2843	1674	1782	2010	1814	2049	1849	1355	1885	2785	Arap1
ENSMUSG00000026547	1892	2015	2746	1343	1393	1560	1900	1858	1677	2347	1762	2844	Tagln2
ENSMUSG00000053754	1891	2333	2682	1901	1977	2398	2391	2511	2262	1895	2427	3808	Chd8
ENSMUSG00000005566	1890	2033	2247	1607	1762	1899	1952	2097	1736	1833	2062	3232	Trim28
ENSMUSG00000010608	1889	2508	3109	1712	1825	2255	2341	2624	2278	2085	2358	3569	Rbm25
ENSMUSG00000022018	1889	1778	1841	2152	2390	1997	2201	2144	2373	2130	2437	3527	Rgcc
ENSMUSG00000001419	1888	2253	2344	1753	1916	2010	2364	2217	1843	2009	2126	3813	Mef2d
ENSMUSG00000035342	1888	1714	1915	2239	2293	2276	2444	2401	1908	2120	2220	3475	Lzts2
ENSMUSG00000021474	1887	1788	1814	1754	1836	2095	2103	2057	2020	1771	1954	3295	Sfxn1
ENSMUSG00000029578	1887	1739	1869	1713	1740	1971	1893	2063	1762	1581	2021	3442	Wipi2
ENSMUSG00000027012	1882	1835	2079	1572	1698	1928	2082	2077	1790	1770	2006	3304	Dync1i2
ENSMUSG00000037306	1882	1750	1624	2030	1940	1926	2248	2041	1750	1318	2026	3693	Man1c1
ENSMUSG00000058135	1881	1811	1654	2011	2110	2104	2499	2241	1712	1895	2317	3714	Gstm1
[truncated: 55,011 more rows]

## Sheet: NormalizedGeneCount
Gene stable ID	IL12M_1	IL12M_2	IL12M_3	IL6M_1	IL6M_2	IL6M_3	WT12M_1	WT12M_2	WT12M_3	WT6M_1	WT6M_2	WT6M_3	Gene name
ENSMUSG00000000001	-0.622501	-0.409683	-1.43724	-0.513444	-0.601252	-0.104582	-0.160938	-0.31384	0.402212	2.54719	0.947313	0.266758	Gnai3
ENSMUSG00000000028	0.311544	1.00616	2.34017	-0.728371	-1.51301	-1.04636	-0.236785	-0.286277	0.530665	-0.191118	0.0207761	-0.207396	Cdc45
ENSMUSG00000000031	-1.12447	-0.786004	-0.905685	0.380539	0.194931	0.873202	-0.440727	-0.734194	-1.17683	0.600859	1.4856	1.63277	H19
ENSMUSG00000000037	-1.64932	-0.554119	-0.454035	-0.518884	0.145201	0.702608	-1.18112	-0.0974248	-0.188386	0.938746	0.889462	1.96727	Scml2
ENSMUSG00000000049	-0.407133	-1.95273	-0.294914	0.192546	0.540016	1.00342	0.524394	0.3915	-1.55453	0.570034	-0.491519	1.47892	Apoh
ENSMUSG00000000056	0.407588	-0.828871	-0.382142	1.11758	1.1107	1.10349	-0.810154	-1.11924	-1.13254	-1.13193	0.363416	1.30209	Narf
ENSMUSG00000000058	0.607332	-1.2615	-2.21203	0.560549	-0.213504	1.09909	-0.090105	0.53352	0.0149182	1.45478	-0.0916685	-0.401377	Cav2
ENSMUSG00000000078	0.232391	0.919434	0.283716	-0.827552	-1.44753	-0.639358	2.16906	-0.413613	-0.58308	1.06718	-0.686217	-0.0744212	Klf6
ENSMUSG00000000085	-0.513415	-0.254711	-0.658325	1.21703	2.05008	0.0485054	0.00495335	-1.00645	0.520431	-1.74411	0.459232	-0.123215	Scmh1
ENSMUSG00000000088	0.259093	-1.08704	-1.68426	-0.00770231	0.933309	0.442183	0.0800764	-1.12999	-0.1024	2.02802	0.584395	-0.315684	Cox5a
ENSMUSG00000000093	-1.91849	-0.862183	-0.2814	1.31116	0.459494	0.375396	-0.0398069	-0.0231925	-1.07868	-0.422392	1.1847	1.29539	Tbx2
ENSMUSG00000000120	-0.20849	0.0413185	1.72618	1.2749	0.293188	-0.333941	-0.83857	-1.13871	0.24054	-1.92741	0.448488	0.422506	Ngfr
ENSMUSG00000000126	-0.747927	0.421176	-0.563423	1.41094	0.385789	-0.151661	-0.0335747	0.986287	-1.04166	0.836018	-2.14693	0.644969	Wnt9a
ENSMUSG00000000127	0.225267	-0.737007	-1.62442	1.88128	0.16939	1.22724	-1.00882	-0.468654	0.0367163	-0.417168	-0.357493	1.07367	Fer
ENSMUSG00000000131	-0.835334	1.39799	2.06929	0.313615	-1.04374	-0.86281	-0.576549	0.563077	0.623036	-0.334967	-0.902826	-0.410789	Xpo6
ENSMUSG00000000134	-1.0409	0.756537	-0.284557	0.179648	-0.325889	-0.402637	0.25981	-0.619637	-1.72593	2.19504	0.183676	0.824839	Tfe3
ENSMUSG00000000142	-1.23685	0.471238	1.50977	-1.82971	0.399557	0.0925194	0.416275	-0.506128	-1.04413	0.753491	-0.180449	1.15443	Axin2
ENSMUSG00000000148	-1.28523	0.104052	1.06493	1.02627	1.15022	0.375391	-1.67358	-0.850708	-1.12199	0.434098	0.842555	-0.0660004	Brat1
ENSMUSG00000000149	0.512436	1.05519	0.757562	-0.925788	-2.20777	0.315834	-0.856276	-0.0204792	0.27126	0.89193	-0.78999	0.996083	Gna12
ENSMUSG00000000154	0.398551	-0.0223569	-2.4094	0.332339	0.596969	0.0155465	0.165992	1.52138	-1.37198	-0.0359828	0.316593	0.492344	Slc22a18
ENSMUSG00000000157	-0.271212	0.762392	1.38685	-0.139231	1.99629	-1.32961	-0.35308	-0.413645	0.256837	-1.29076	0.165939	-0.770773	Itgb2l
ENSMUSG00000000159	0.4322	-1.44645	-2.03145	0.746894	1.46225	1.11136	-0.009416	-0.340801	0.554771	-0.476244	0.0767163	-0.079837	Igsf5
ENSMUSG00000000167	-0.268369	-0.22878	0.969295	-0.986528	0.0892841	1.0375	-0.513346	2.05739	0.186453	0.199733	-1.07772	-1.46492	Pih1d2
ENSMUSG00000000168	-0.403152	-1.56638	-1.87798	0.527518	0.952387	0.0885579	0.0497813	-0.523995	0.379454	1.15163	1.37588	-0.153704	Dlat
ENSMUSG00000000171	0.404455	-1.78558	-1.53674	-0.432745	0.534314	-0.499912	0.242901	0.121733	0.960377	1.31223	1.23817	-0.559204	Sdhd
ENSMUSG00000000184	0.366055	1.56113	2.19494	-0.95325	-1.27898	-0.592325	-0.226221	-0.202718	0.314285	-0.206122	-0.4375	-0.539294	Ccnd2
ENSMUSG00000000194	0.246209	0.0884098	-0.354234	1.33764	1.71365	0.696382	-1.70313	-0.739571	-0.393169	-0.484915	0.711512	-1.11879	Gpr107
ENSMUSG00000000197	-0.130038	-1.2927	0.645133	0.665382	-1.96804	0.768667	-0.725597	1.18275	-0.0385924	-0.755116	1.08273	0.565419	Nalcn
ENSMUSG00000000204	0.893363	-0.388712	2.77273	-0.571621	-0.824383	-0.623768	0.388843	-0.662665	-0.164356	-0.333541	0.0027164	-0.488606	Slfn4
ENSMUSG00000000216	-0.0414425	-0.739331	2.39784	0.717488	0.238284	-0.35581	-1.17555	0.430608	0.687928	-0.582709	-0.352872	-1.22443	Scnn1g
ENSMUSG00000000223	-0.394443	0.387419	0.312892	-0.0666473	-0.391283	-0.967401	0.224496	-0.718328	2.54881	-0.812838	-1.0026	0.879921	Drp2
ENSMUSG00000000244	0.429499	1.6017	1.9967	-0.770885	-0.89731	-0.81066	-0.22289	0.407883	0.474643	-0.433109	-0.860862	-0.914707	Tspan32
ENSMUSG00000000248	0.280786	1.8209	2.03782	-0.566323	-0.742979	-0.732035	-0.0728083	0.0374331	0.329144	-0.795283	-0.693464	-0.90319	Clec2g
ENSMUSG00000000253	-0.177662	-0.868168	-1.13829	-0.186479	0.802877	0.839685	-0.00315433	-0.887546	1.18486	1.24734	0.907849	-1.72131	Gmpr
ENSMUSG00000000266	0.0589893	-0.840603	-2.6185	0.563946	-0.133656	0.749282	1.03192	1.00716	0.442242	-0.108372	-0.42107	0.26866	Mid2
ENSMUSG00000000275	0.448221	1.07737	2.48367	-0.474335	-0.918546	-0.305088	-0.380155	-0.336219	0.0847374	0.29134	-0.896256	-1.07474	Trim25
ENSMUSG00000000276	-0.190398	1.88848	1.06246	-1.07801	-0.656057	-1.67251	-0.217702	-0.669508	1.11705	-0.0811391	0.198456	0.298879	Dgke
ENSMUSG00000000278	-0.227978	1.40983	2.39562	-0.692021	-1.37814	-0.77014	0.0026434	-0.124023	0.160531	-0.315269	-0.189847	-0.271203	Scpep1
ENSMUSG00000000282	-0.362581	0.78254	0.119439	-1.36741	0.0512893	1.10035	2.08017	-1.14809	-1.19918	-0.230169	0.0258332	0.147799	Mnt
ENSMUSG00000000290	0.360491	1.36358	1.96634	-0.895641	-1.2078	-0.654302	0.0487208	0.544895	0.588711	-0.267062	-1.04743	-0.800509	Itgb2
ENSMUSG00000000295	-0.8124	-0.0561746	0.68989	0.888694	-0.0931688	0.747479	0.278958	-1.51418	0.984354	1.02422	-0.11218	-2.02549	Hddc2
ENSMUSG00000000296	0.318488	-0.727518	-2.34916	0.897521	1.30708	0.287189	0.821109	-0.815034	-0.682349	0.0631409	0.612056	0.267476	Tpd52l1
ENSMUSG00000000301	-0.430209	-0.521419	-1.37433	-1.53939	1.21233	0.426624	1.49569	0.182365	-0.281254	0.735402	-0.885121	0.979319	Pemt
ENSMUSG00000000303	0.421371	-1.5412	-2.11168	1.36109	0.693184	0.737134	-0.171069	-0.212138	-0.119754	0.941753	-0.260153	0.261458	Cdh1
ENSMUSG00000000305	-0.158177	0.309915	0.328247	0.615756	0.547618	-1.58835	0.944645	1.55399	-0.60257	-1.93624	-0.281095	0.266261	Cdh4
ENSMUSG00000000308	-0.328134	-1.74013	-2.33114	0.708077	0.647772	0.264829	0.565442	0.113936	0.561317	0.518636	0.545663	0.473734	Ckmt1
ENSMUSG00000000317	-1.16093	-1.61762	-1.40515	1.35027	0.618795	1.21777	0.147392	-0.0806254	0.0751138	0.345987	0.992364	-0.483378	Bcl6b
ENSMUSG00000000318	-0.855751	0.327538	2.03226	-1.10058	-1.58204	-0.339903	-0.0253935	0.302435	1.20083	0.672875	-0.232711	-0.399557	Clec10a
ENSMUSG00000000320	-0.540371	-1.34543	-2.10239	0.835959	0.101043	0.970402	-0.0770875	1.27655	0.128765	0.914272	0.322861	-0.484577	Alox12
ENSMUSG00000000326	-0.769867	-0.148495	-1.61201	-0.234717	0.0460357	0.0542451	2.08099	0.916946	0.744433	-0.0782819	0.365115	-1.36439	Comt
ENSMUSG00000000339	0.880389	-0.376765	0.712149	0.3998	1.04852	-2.6642	0.543405	-0.598626	-0.0287651	-0.416194	0.614678	-0.114387	Rtca
ENSMUSG00000000340	-0.383497	-0.854487	-2.47412	0.974455	1.24283	-0.0514807	0.471402	-0.0888549	0.401893	-0.52882	0.660734	0.629941	Dbt
ENSMUSG00000000346	0.205883	2.12231	0.795032	0.619612	0.0432096	-1.35304	0.809089	-0.605147	-0.252315	-1.43763	-0.524196	-0.422808	Dazap2
ENSMUSG00000000355	0.271597	-0.424485	0.772724	-2.02014	1.08694	-0.257052	0.665273	0.946256	0.952888	-1.48919	0.0862401	-0.591049	Mcts1
ENSMUSG00000000359	-0.697814	2.03369	0.742845	0.194094	-0.369873	-0.999194	0.277984	-1.77448	0.844324	-0.561322	0.573505	-0.263757	Rem1
ENSMUSG00000000365	-0.667676	0.78908	2.19366	-0.0569498	-1.13865	-0.201834	-0.25398	-0.309778	-0.170105	1.47611	-0.701471	-0.958401	Rnf17
ENSMUSG00000000374	-0.960595	-0.712363	-1.67494	0.627344	1.13786	1.12794	0.0593351	0.0196927	-1.38021	-0.158501	1.09377	0.820663	Trappc10
ENSMUSG00000000378	0.657192	1.49265	2.0143	-0.880268	-1.16201	-1.08797	0.00169173	0.0560894	0.20576	0.062319	-0.676777	-0.682985	Ccm2
ENSMUSG00000000384	-0.904886	-0.718997	-1.03808	0.474905	0.546883	-0.478679	-0.636506	-0.760848	-0.568017	0.627945	2.01006	1.44622	Tbrg4
ENSMUSG00000000385	0.016261	-1.52178	-1.88644	0.788437	1.09077	0.503046	-0.27284	1.19593	-0.300251	-0.133001	1.07021	-0.550348	Tmprss2
ENSMUSG00000000386	0.207787	0.98373	2.72459	-0.678334	-1.12963	-0.508824	-0.176053	-0.399732	0.0348958	-0.326337	-0.320554	-0.411543	Mx1
ENSMUSG00000000392	-0.672015	0.634662	1.91702	0.217586	-1.71894	1.21095	-0.742684	0.0321928	-0.958305	0.498414	-0.521706	0.102826	Fap
ENSMUSG00000000399	0.356948	-1.3137	-1.35268	-0.0806338	0.603233	0.480217	-0.143656	-0.548484	1.34256	1.88872	-0.252066	-0.980457	Ndufa9
ENSMUSG00000000402	-0.367185	0.0468744	-0.828636	0.348019	2.44694	0.605908	-0.289014	-0.554319	-1.49232	-0.70391	0.021596	0.766046	Egfl6
ENSMUSG00000000409	0.721446	1.38191	1.72248	-0.913885	-1.0427	-0.96101	0.192207	0.514198	0.677641	-0.361918	-0.931352	-0.999017	Lck
ENSMUSG00000000416	-0.406191	-0.991122	-0.770522	-0.626975	-1.85085	0.626893	-0.074472	1.8676	0.533693	1.01291	0.418198	0.260844	Cttnbp2
ENSMUSG00000000420	0.149534	1.20583	2.0853	-1.38136	-0.934781	-0.612138	-0.518441	0.199885	0.227023	0.860062	-0.418999	-0.861913	Galnt1
ENSMUSG00000000439	-0.986986	-1.44939	-1.878	1.15385	0.560982	0.226527	0.166589	0.391595	-0.415294	0.135911	0.786399	1.30782	Mkrn2
ENSMUSG00000000440	0.522951	-0.634778	1.74247	-0.984885	-1.25888	1.50681	-0.593095	0.110357	0.558753	0.637788	-1.01254	-0.594947	Pparg
ENSMUSG00000000441	0.169147	0.902142	0.922995	1.48296	-0.588511	0.0209905	-1.73906	-0.339044	1.15829	-1.31752	0.0618315	-0.734215	Raf1
ENSMUSG00000000486	0.603933	1.51796	1.8541	-0.897861	-0.734617	-0.887228	0.364511	0.139979	0.615753	-0.807528	-0.9619	-0.807104	Septin1
ENSMUSG00000000489	-1.03369	1.53064	0.342359	0.401396	-0.202417	-0.14824	-0.441107	0.153492	0.258965	1.58205	-0.363224	-2.08023	Pdgfb
ENSMUSG00000000530	-1.4704	0.482754	1.42834	-0.239625	-2.00909	-0.55738	-0.397185	0.233809	0.841197	0.604414	0.921199	0.161964	Acvrl1
ENSMUSG00000000531	-1.18476	0.720431	2.01748	-0.832723	0.396919	0.149994	0.422394	-1.22683	0.293442	-1.20769	0.859551	-0.408206	Tamalin
ENSMUSG00000000532	-0.47566	-1.0307	-0.826323	1.34059	1.24607	1.72872	-0.347947	-0.284185	-0.0394353	-1.55089	-0.0427168	0.282487	Acvr1b
ENSMUSG00000000538	0.813225	-1.10993	-2.46665	0.387216	-0.208752	0.175507	0.212989	0.123964	-0.422177	1.12238	0.263113	1.10912	Tom1l2
ENSMUSG00000000544	-0.433932	-1.26312	-0.54782	-1.34662	0.385387	-1.03989	1.12813	0.684461	-0.137872	0.136741	0.465441	1.9691	Gpa33
ENSMUSG00000000552	-0.275158	1.51384	1.70057	-0.280575	-1.74453	-0.937847	0.992189	0.44036	-0.212767	-0.243314	-0.509829	-0.442945	Zfp385a
[truncated: 19,010 more rows]

## Sheet: 6M_IL14TGvsWT
Gene stable ID	baseMean	log2FoldChange	lfcSE	stat	pvalue	padj	Gene name	Gene type	Chromosome	Strand	Gene description
[truncated: 18,604 more rows]

[truncated: 4 more sheets: 12M_IL14TGvsWT, IL14TG_12Mvs6M, WT_12Mvs6M, 6M12M_IL14TGvsWT]
